# Supplementary material for: Integration of metabolite with transcript and enzyme activity profiling during diurnal cycles in Arabidopsis rosettes
Source: Genome Biol. 2006 Aug 17;7(8):R76. doi: 10.1186/gb-2006-7-8-r76 (PMC1779593; doi:10.1186/gb-2006-7-8-r76)
Supplement: Additional data file 1 — Data are expressed as means and standard deviation (n = 5) of ratios to the median calculated for a set of 5 control samples [file gb-2006-7-8-r76-S1.xls]

## Sheet: Table S1
				WT - diurnal cycle																																								WT - Extended night
BIN		IDENTIFIER		0			2			4			6			8			10			12			14			16			18			20			22			24				0			2
PS.light reactions		beta-apo-8'-Carotenal		0.980705	±	0.148648	1.06796	±	0.0404109	0.9712	±	0.198232	0.985348	±	0.0983237	0.960758	±	0.180351	1.14456	±	0.135237	0.870409	±	0.208124	1.03272	±	0.0879624	0.937931	±	0.180359	1.11487	±	0.0863169	0.960951	±	0.14263	1.06739	±	0.127795	1.12517	±	0.0979249		0.895552	±	0.0575837	1.04941	±	0.060544
		beta-Carotene		1.05897	±	0.0717185	1.13391	±	0.202905	1.15697	±	0.0432953	1.27445	±	0.170242	1.11839	±	0.215726	1.1952	±	0.131843	1.11204	±	0.0903652	1.21413	±	0.0619973	1.06459	±	0.127704	1.26839	±	0.181609	1.10381	±	0.113603	1.04584	±	0.148412	1.04292	±	0.106563		0.85512	±	0.120587	0.981293	±	0.133284
		Cryptoxanthin		1.16916	±	0.309915	1.64671	±	0.205447	1.9244	±	0.368712	1.68949	±	0.0759512	1.42026	±	0.395472	1.57465	±	0.161536	1.28109	±	0.289487	1.39528	±	0.301941	1.07509	±	0.218686	1.37486	±	0.296598	0.996495	±	0.112541	1.35837	±	0.223817	1.15045	±	0.127002		1.17571	±	0.0945697	0.997618	±	0.0763679
		Lutein		1.10962	±	0.158437	1.24246	±	0.201055	1.25831	±	0.06154	1.34963	±	0.121688	1.28098	±	0.15417	1.33422	±	0.0765846	1.35325	±	0.123435	1.36771	±	0.165816	1.15642	±	0.175352	1.2148	±	0.0916919	1.16888	±	0.172881	1.09812	±	0.131203	1.09144	±	0.090763		0.98463	±	0.0790799	0.985656	±	0.0550563
		Zeaxanthin		1.02025	±	0.123514	1.14029	±	0.184187	1.18192	±	0.171428	1.27086	±	0.104759	1.08466	±	0.285457	1.22096	±	0.0859998	1.14474	±	0.0892056	1.23076	±	0.268849	1.01831	±	0.170968	1.21396	±	0.0709145	1.05097	±	0.120151	1.02453	±	0.142539	1.0675	±	0.108566		1.01082	±	0.0228566	0.980725	±	0.0713324
Major CHO	Sucrose-synthesis	UDP-Glucose		0.462817	±	0.512155	0.870727	±	0.401169	1.27271	±	0.212206	1.34559	±	0.0214278	0.812098	±	0.602422	0.691254	±	0.458728	0.845406	±	0.610002	0.699408	±	0.781729	0.298003	±	0.129558	1.25252	±	0.131693	0.480904	±	0.463922	1.05533	±	0.314821	0.79161	±	0.145852		0.784334	±	0.306673	0.775359	±	0.801185
		Sucrose		0.663977	±	0.115421	1.23047	±	0.301027	1.3922	±	0.118889	1.54241	±	0.328369	1.49343	±	0.354769	1.69289	±	0.418976	1.97488	±	0.181958	1.29623	±	0.337624	1.17263	±	0.694269	1.4326	±	0.230181	1.22634	±	0.0793266	0.995394	±	0.159504	0.724077	±	0.10428		0.354805	±	0.080418	0.627987	±	0.156531
		Fructose		0.619274	±	0.622174	6.9411	±	1.85009	5.48769	±	2.1595	3.16038	±	0.773313	2.01752	±	0.937927	4.70971	±	4.20085	2.93104	±	0.611644	2.65485	±	1.91912	0.845421	±	0.331603	0.952432	±	0.78285	0.475919	±	0.0797307	0.998564	±	0.876781	0.975201	±	1.55136		1.09817	±	0.307222	0.120457	±	0.511323
	Sucrose-degradation	Glucose		0.386309	±	0.231175	3.01336	±	0.985332	5.29953	±	2.28673	3.74009	±	1.43201	2.35158	±	0.822595	3.05386	±	2.13269	2.73409	±	0.835423	1.71342	±	0.504018	0.581594	±	0.155434	0.846708	±	0.347163	0.507284	±	0.243923	0.72242	±	0.275943	0.667218	±	0.747669		0.973219	±	0.67598	0.251213	±	0.0374955
minor CHO metabolism		Raffinose		0.0915328	±	0.0416985	0.0842514	±	0.0531356	0.155124	±	0.0334099	0.215404	±	0.0932525	0.186302	±	0.034729	0.233749	±	0.0491506	0.160778	±	0.0382286	0.21374	±	0.0510276	0.134347	±	0.0540663	0.166221	±	0.0344863	0.136206	±	0.0341849	0.134125	±	0.0630422	0.146398	±	0.0768239		0.10369	±	1.08052	0.219909	±	3.87294
		Inositol		0.923417	±	0.101227	0.883691	±	0.195098	0.952503	±	0.106321	0.961694	±	0.0960632	0.983957	±	0.0418297	1.05517	±	0.103156	0.971857	±	0.087847	1.08123	±	0.0792818	0.891137	±	0.347366	1.14731	±	0.0903226	1.10537	±	0.0727031	1.11914	±	0.212436	1.1226	±	0.117637		0.961942	±	0.108443	0.869911	±	1.45981
		Methylgalactopyranoside		1.15087	±	0.10205	1.10507	±	0.0999745	1.20257	±	0.0112499	1.24215	±	0.0603065	1.24407	±	0.082025	1.25576	±	0.0739512	1.23317	±	0.0600849	1.27329	±	0.089989	1.14735	±	0.213646	1.19617	±	0.0554327	1.29267	±	0.0396444	1.1669	±	0.0811375	1.18472	±	0.0992345		1.08338	±	0.108594	1.13273	±	0.360832
Glycolysis		Pyruvate		0.523837	±	0.0863662	1.2379	±	0.385284	1.6147	±	0.27989	1.52605	±	0.241668	1.34867	±	0.279754	1.50798	±	0.535261	1.3922	±	0.360551	0.91313	±	0.0857877	0.795213	±	0.200738	0.830484	±	0.0933105	0.692497	±	0.135325	0.762574	±	0.168777	0.673217	±	0.0756428		0.788049	±	0.418424	n.d.	±	0.271971
TCA-Organic acids		Succinate		1.03568	±	0.223347	0.829626	±	0.211681	1.00569	±	0.209225	0.886948	±	0.108268	0.931658	±	0.0622979	0.835311	±	0.120161	0.95385	±	0.126829	1.58047	±	0.145372	1.72345	±	0.43598	1.68699	±	0.037509	1.33779	±	0.122818	1.29403	±	0.27206	1.40257	±	0.120242		1.38066	±	0.110474	1.50857	±	0.117877
		Fumarate		0.226137	±	0.0412476	0.418528	±	0.120819	0.631179	±	0.126047	0.70621	±	0.0977186	0.806238	±	0.0881859	0.845791	±	0.135589	0.790451	±	0.0499064	0.757479	±	0.119012	0.63233	±	0.11383	0.586243	±	0.0566536	0.380518	±	0.0292637	0.366417	±	0.11967	0.326879	±	0.0443758		0.613007	±	0.196894	0.491738	±	0.111925
		Malate		0.234062	±	0.129037	0.391123	±	0.0596554	0.5805	±	0.149703	0.693764	±	0.0834048	0.734162	±	0.197008	0.766225	±	0.168956	0.827365	±	0.120366	0.472924	±	0.220895	0.401317	±	0.177573	0.459599	±	0.147542	0.28139	±	0.118757	0.321263	±	0.0625365	0.278204	±	0.0284827		0.57336	±	0.0544368	0.420322	±	0.0820583
Respiration		Coenzyme Q10		0.80445	±	0.141447	0.721663	±	0.100513	0.787637	±	0.131088	0.607892	±	0.116214	0.753931	±	0.129155	0.780464	±	0.198856	0.718323	±	0.165201	0.791992	±	0.123925	0.966234	±	0.274469	0.912594	±	0.0843101	0.899816	±	0.189653	0.735584	±	0.188431	0.808091	±	0.143355		0.876815	±	0.0649861	0.88421	±	0.0803492
		Ubiquinone-45 (Coenzyme Q9)		0.81672	±	0.141903	0.889674	±	0.204956	0.855155	±	0.172495	0.921553	±	0.17036	0.713698	±	0.105169	0.930622	±	0.144113	0.746467	±	0.186765	0.852493	±	0.0827237	0.95125	±	0.346433	1.03016	±	0.110191	0.774644	±	0.116207	0.850722	±	0.156473	0.8477	±	0.186798		0.76509	±	0.222914	0.901004	±	0.155478
PS.photorespiration		Glycine		0.316191	±	0.0371714	1.61008	±	0.407357	3.03655	±	1.08197	3.35966	±	0.58312	3.16355	±	1.35776	3.15247	±	0.777995	4.53959	±	1.52102	1.36281	±	0.269623	0.708522	±	0.263999	0.54936	±	0.0729487	0.511291	±	0.197455	0.412352	±	0.0896407	0.403701	±	0.0707571		0.321991	±	0.104138	0.385932	±	0.156779
		Serine		0.350564	±	0.0494945	0.728182	±	0.192975	1.20526	±	0.306831	1.50674	±	0.270641	1.33205	±	0.309258	1.28177	±	0.223517	1.46134	±	0.161251	1.04272	±	0.264821	0.593968	±	0.211752	0.552029	±	0.0494075	0.471104	±	0.0747872	0.42163	±	0.0989375	0.385866	±	0.0652191		0.363627	±	0.280296	0.444077	±	0.129302
		Glycerate		0.298437	±	0.059937	1.11846	±	0.308092	1.32147	±	0.282264	1.90113	±	0.238791	2.07232	±	0.302805	2.54774	±	0.518163	2.0734	±	0.448635	0.555077	±	0.251808	0.390836	±	0.0721085	0.393463	±	0.0837453	0.374553	±	0.10679	0.375105	±	0.0766907	0.394921	±	0.088536		0.539449	±	0.483778	0.204121	±	0.459292
Amino Acids	Nitrogen assimilation	Glutamate		1.2247	±	0.265831	1.27651	±	0.352848	1.39923	±	0.361111	1.50637	±	0.381066	1.23373	±	0.269945	1.21119	±	0.275991	1.42212	±	0.180869	1.57088	±	0.233234	1.34828	±	0.575005	1.59952	±	0.36386	1.42867	±	0.198107	1.27273	±	0.258854	1.28547	±	0.152025		0.958779	±	0.0410483	0.908879	±	0.0608306
		Glutamine		1.86083	±	0.376711	1.55953	±	0.104756	1.90736	±	0.428714	1.69173	±	0.251383	1.79721	±	0.454443	1.96057	±	0.313879	2.21098	±	0.380943	2.06064	±	0.437759	1.39068	±	0.473684	1.66777	±	0.15665	1.5218	±	0.118402	1.4875	±	0.267743	1.22395	±	0.303855		0.578643	±	0.101881	0.583885	±	0.0743043
	Aspartate	Aspartate		0.880724	±	0.211856	1.18676	±	0.395879	1.43069	±	0.642783	1.58621	±	0.363445	1.23598	±	0.312661	1.28182	±	0.410094	1.53804	±	0.369077	1.88183	±	0.917594	1.15025	±	0.71269	1.34472	±	0.510718	1.21787	±	0.407895	1.09847	±	0.467253	1.00736	±	0.210346		0.965338	±	0.0535861	0.828434	±	n.d.
	Alanine	Alanine		1.68255	±	0.289733	1.73972	±	0.424922	1.77953	±	0.365991	1.65657	±	0.170594	1.78545	±	0.480537	2.17593	±	0.3757	2.11964	±	0.420124	1.87086	±	0.237104	1.42092	±	0.558011	1.65444	±	0.171441	1.61096	±	0.144326	1.71218	±	0.326845	1.7214	±	0.190102		1.14536	±	0.0886108	1.31325	±	n.d.
	Proline	Proline		0.48443	±	0.0955854	0.923427	±	0.25504	1.55962	±	0.318546	1.62675	±	0.508561	1.59283	±	0.375719	1.9585	±	0.42984	1.57888	±	0.354585	1.6238	±	0.389953	0.956044	±	0.370775	1.23661	±	0.234074	0.864618	±	0.154348	0.881872	±	0.451886	0.731772	±	0.296751		0.591711	±	0.0870083	0.691824	±	0.412404
	Threonine	Homoserine		0.947225	±	0.152531	2.76292	±	0.546114	3.05004	±	0.471922	2.71718	±	0.365137	2.96944	±	0.854432	3.78252	±	0.983235	3.7148	±	0.685283	1.73453	±	0.497747	1.23644	±	0.172779	1.18892	±	0.150814	1.07361	±	0.0714548	0.942852	±	0.0368161	0.854141	±	0.151503		0.412775	±	0.130031	n.d.	±	0.343878
		Threonine		0.418484	±	0.039062	0.786364	±	0.186926	1.10318	±	0.147484	1.21653	±	0.0872511	1.35822	±	0.166722	1.59789	±	0.214071	1.73513	±	0.0813568	1.38323	±	0.209435	1.07962	±	0.205654	0.813814	±	0.0730547	0.63607	±	0.0531899	0.532327	±	0.100768	0.519959	±	0.0646631		0.613894	±	0.0399435	0.658414	±	0.108924
	Isoleucine	Isoleucine		0.499271	±	0.0226275	0.611685	±	0.130282	0.755741	±	0.051182	0.799005	±	0.0491119	0.852753	±	0.100689	0.881836	±	0.0886209	0.847918	±	0.0422267	0.57602	±	0.044671	0.777669	±	0.5822	0.486608	±	0.0423688	0.486845	±	0.0452802	0.526363	±	0.0296442	0.538683	±	0.090993		0.730207	±	0.287783	1.26386	±	0.746383
	Leucine	Leucine		0.543451	±	0.051592	0.513413	±	0.111671	0.605942	±	0.0569605	0.599036	±	0.0480888	0.693965	±	0.0785861	0.742636	±	0.104518	0.701369	±	0.0515765	0.551268	±	0.0880237	0.612019	±	0.235326	0.528936	±	0.0578772	0.519751	±	0.0303041	0.553702	±	0.0597981	0.606081	±	0.176914		1.27334	±	0.194297	1.12501	±	0.408331
	Valine	Valine		0.923987	±	0.0928923	0.966508	±	0.238928	1.07603	±	0.0969663	1.0837	±	0.0598569	1.07157	±	0.185683	1.37111	±	0.239059	1.32148	±	0.130787	1.05802	±	0.101863	1.11467	±	0.374931	0.995723	±	0.0508483	1.01171	±	0.0293239	1.04869	±	0.104755	1.04948	±	0.0681609		0.793974	±	0.663231	1.1841	±	0.217744
	Methionine	Methionine		0.539781	±	0.100942	0.892675	±	0.255065	1.28271	±	0.178137	1.51069	±	0.437803	1.44239	±	0.276274	1.64858	±	0.414249	1.14099	±	0.265825	0.67731	±	0.0693072	0.627119	±	0.234804	0.80524	±	0.223101	0.539554	±	0.110455	0.520034	±	0.0728441	0.483965	±	0.0676415		1.00746	±	0.66446	0.450554	±	0.657884
	Phenylalanine	Shikimate		0.630146	±	0.0477191	0.919182	±	0.188484	1.26104	±	0.083998	1.37675	±	0.115715	1.59278	±	0.166042	1.72415	±	0.194887	1.854	±	0.162125	1.5897	±	0.113648	1.16331	±	0.32249	1.15464	±	0.0356743	1.06965	±	0.107482	0.824595	±	0.0687678	0.694653	±	0.0543978		0.67805	±	0.167622	0.481538	±	0.388556
		Phenylalanine		0.74346	±	0.0420104	1.86668	±	0.376078	1.37851	±	0.183429	1.25041	±	0.0761082	1.45889	±	0.210044	2.00419	±	0.268905	2.84665	±	0.428325	1.0447	±	0.0819866	1.22039	±	0.378087	1.02566	±	0.0759295	0.998632	±	0.0370979	0.953092	±	0.0861154	0.820715	±	0.044968		0.853998	±	0.0757002	1.05733	±	0.193926
	Tyrosine	Tyrosine		0.586008	±	0.0755099	0.653043	±	0.120249	0.751611	±	0.113993	0.677925	±	0.105211	0.801869	±	0.0500855	1.01941	±	0.129108	1.16199	±	0.0944869	0.661715	±	0.0739651	0.728759	±	0.503452	0.503144	±	0.0691548	0.561043	±	0.0482194	0.595958	±	0.0326514	0.532188	±	0.0642535		0.813029	±	0.201837	1.02378	±	0.172288
	Tryptophan	Tryptophan		0.684985	±	0.0785426	0.650449	±	0.108951	0.631941	±	0.0489109	0.67786	±	0.133508	0.687073	±	0.0570946	0.860446	±	0.112759	0.961847	±	0.220592	0.73663	±	0.127401	0.816498	±	0.283645	0.719548	±	0.108918	0.636123	±	0.120774	0.697094	±	0.116899	0.67873	±	0.127762		0.725253	±	0.578992	1.10205	±	0.160514
	Arginine	Arginine		4.51526	±	1.67628	3.12088	±	0.689425	3.93712	±	0.694187	3.50385	±	1.08568	3.5347	±	1.83726	4.08283	±	1.70673	4.86761	±	1.09793	4.76775	±	1.20969	4.90099	±	3.45637	3.12481	±	0.629922	2.84004	±	1.01444	2.72015	±	0.779038	1.84192	±	0.786357		0.874117	±	0.118065	1.38589	±	0.156759
	Citrulline	Citrulline		1.01399	±	0.36775	1.90741	±	0.481024	3.00647	±	0.751164	2.85564	±	0.34539	3.30097	±	0.808277	3.18867	±	1.1292	4.00187	±	0.613086	3.03286	±	0.211784	1.91598	±	0.968673	1.61111	±	0.222002	1.19671	±	0.0497983	0.917691	±	0.215951	0.826352	±	0.214492		0.396855	±	0.0337348	0.336215	±	0.112048
Polyamines		GABA		1.06435	±	0.170637	1.05433	±	0.2687	1.16725	±	0.218493	1.13	±	0.183665	1.11722	±	0.149723	1.5068	±	0.437518	1.12113	±	0.109965	1.62035	±	0.948308	1.27385	±	0.472862	1.17449	±	0.132548	1.31388	±	0.549745	1.09844	±	0.149599	1.0453	±	0.459781		1.05411	±	0.0390726	0.511985	±	0.108936
		Putrescine		2.82289	±	1.29239	1.6475	±	0.35393	2.5472	±	0.671173	2.52848	±	0.550284	2.29922	±	0.710059	2.01804	±	0.293046	3.16418	±	0.549016	3.22182	±	0.900827	2.32847	±	0.405864	2.37922	±	0.492073	2.29794	±	0.494351	2.412	±	0.818665	1.80507	±	0.503845		0.605016	±	0.053519	1.63745	±	0.0874243
Lipids	Glycerol (polar fraction)	Glycerol (polar fraction)		0.986603	±	0.192017	1.05068	±	0.25051	1.03569	±	0.214435	1.09935	±	0.0619728	1.15267	±	0.315705	1.32906	±	0.268515	1.0379	±	0.0122818	1.47493	±	0.461134	0.984102	±	0.123289	1.06848	±	0.318089	0.930008	±	0.178837	1.1589	±	0.134104	0.933818	±	0.194507		1.1546	±	0.511439	0.805569	±	0.0526465
		Glycerol-3-P (polar fraction)		0.985524	±	0.161023	0.753817	±	0.149103	1.01971	±	0.324693	1.07363	±	0.17657	1.19929	±	0.332284	1.07295	±	0.290144	1.38609	±	0.387707	1.15429	±	0.482355	1.13868	±	0.392113	1.20015	±	0.239299	1.26302	±	0.143741	0.963144	±	0.278	1.00795	±	0.231965		0.666977	±	0.133611	1.70306	±	0.218119
	Glycerol (lipid fraction)	Glycerol (lipid fraction)		1.13235	±	0.104356	1.09155	±	0.114582	1.26318	±	0.0830622	1.26028	±	0.0825788	1.26616	±	0.145634	1.23549	±	0.083242	1.2755	±	0.0870392	1.28972	±	0.164217	1.23923	±	0.233823	1.20819	±	0.0528091	1.32415	±	0.0875168	1.1605	±	0.0754599	1.23035	±	0.143225		1.07256	±	0.0559122	1.12203	±	0.150099
		Glycerol-3-P (lipid fraction)		1.08934	±	0.121066	0.995542	±	0.1197	1.15064	±	0.0641386	1.10149	±	0.111807	1.02007	±	0.175783	1.12806	±	0.138882	1.24175	±	0.116948	1.17642	±	0.0738237	1.21356	±	0.226227	1.04171	±	0.286874	1.27996	±	0.10734	1.11768	±	0.120476	1.14327	±	0.104154		1.08018	±	0.832085	1.00631	±	0.966617
	Fatty acids	Palmitate (C16:0)		1.11854	±	0.10739	1.06565	±	0.153735	1.1504	±	0.051165	1.18956	±	0.0813105	1.24583	±	0.0392132	1.24905	±	0.154509	1.35157	±	0.0832901	1.2697	±	0.0607789	1.17029	±	0.17908	1.18709	±	0.133414	1.30908	±	0.0583881	1.12863	±	0.0883525	1.1962	±	0.124917		1.04829	±	0.0503639	1.13444	±	0.12303
		2-hydroxy-Palmitate (C16:0)-OH		1.11027	±	0.0764615	1.03511	±	0.162089	1.12883	±	0.0500436	1.14007	±	0.0592536	1.18605	±	0.0518209	1.23438	±	0.139813	1.23788	±	0.0848617	1.2026	±	0.0847172	1.02376	±	0.115278	1.08804	±	0.0944738	1.17291	±	0.0913714	1.13099	±	0.0253614	1.20845	±	0.0954119		1.1357	±	0.107645	1.05293	±	0.096973
		Palmitolenate (C16:2)		1.2104	±	0.0864691	1.38615	±	0.290714	1.70245	±	0.0600364	2.07001	±	0.142926	2.3154	±	0.174648	2.71594	±	0.330183	2.76873	±	0.179433	2.42722	±	0.0857286	1.92835	±	0.389496	1.9149	±	0.0940291	1.78727	±	0.0707405	1.41737	±	0.220288	1.24693	±	0.154808		1.13403	±	0.074995	0.978634	±	0.155474
		Hexadecatrienoate (C16:3)		1.35339	±	0.125031	1.29215	±	0.210733	1.40523	±	0.119831	1.44602	±	0.0740604	1.42988	±	0.0247	1.43232	±	0.105789	1.50109	±	0.0613766	1.4959	±	0.0839607	1.27569	±	0.25995	1.44861	±	0.15544	1.50846	±	0.0375732	1.38826	±	0.1509	1.39007	±	0.110259		1.16901	±	0.0963176	1.21636	±	0.130677
		Heptadecanoate (C17:0)		0.962584	±	0.0889968	1.05927	±	0.191604	1.07012	±	0.119488	0.972416	±	0.180886	1.09001	±	0.132561	1.08171	±	0.13679	1.06736	±	0.117472	1.09273	±	0.0675006	1.01736	±	0.0813733	1.10673	±	0.12642	1.06244	±	0.144082	1.14937	±	0.0961257	0.996041	±	0.127365		1.12606	±	0.0488864	1.19063	±	0.3166
		Stearate (C18:0)		0.892354	±	0.0614317	0.894965	±	0.144492	1.03086	±	0.132481	1.0409	±	0.0965819	1.16882	±	0.104148	1.13774	±	0.163452	1.25141	±	0.0345552	1.14165	±	0.0569486	1.09546	±	0.131002	1.03192	±	0.057494	1.10851	±	0.0697448	0.941606	±	0.111037	0.860273	±	0.0536319		0.896935	±	0.0720588	0.972203	±	0.126167
		Linoleate (C18:cis[9,12]2)		1.16591	±	0.091362	1.12289	±	0.149515	1.2229	±	0.0525895	1.29653	±	0.145485	1.37575	±	0.0869766	1.42607	±	0.157411	1.48995	±	0.11477	1.47332	±	0.0789827	1.29447	±	0.144751	1.37609	±	0.0596568	1.39527	±	0.0617642	1.18044	±	0.121984	1.23379	±	0.09135		1.10954	±	0.112994	1.19834	±	0.136487
		Linolenate (C18:cis[9,12,15]3)		1.2726	±	0.104853	1.19424	±	0.183675	1.26684	±	0.0463587	1.29072	±	0.10195	1.32606	±	0.0549196	1.34431	±	0.124229	1.41516	±	0.0561399	1.36104	±	0.0642922	1.17832	±	0.272693	1.35314	±	0.13768	1.41412	±	0.0840858	1.25681	±	0.135976	1.36961	±	0.129283		1.10694	±	0.07999	1.19484	±	0.161121
		Eicosenoate (C20:1)		0.939195	±	0.439051	1.22699	±	0.641717	1.62152	±	0.50285	1.32565	±	0.262737	1.43103	±	0.438014	1.19522	±	0.119032	1.40316	±	0.145766	1.445	±	0.477674	1.93586	±	2.11624	1.80791	±	1.09523	1.65489	±	0.864847	1.72437	±	1.07988	0.923131	±	0.136032		0.713616	±	0.0612588	0.775817	±	0.169502
		Lignocerate (C24:0)		0.934606	±	0.159352	0.84183	±	0.219942	0.856464	±	0.107942	0.911309	±	0.0906613	1.04855	±	0.155716	0.847806	±	0.0847458	1.07805	±	0.182429	1.04493	±	0.168531	0.891153	±	0.305338	0.963913	±	0.130359	0.876894	±	0.233385	1.01449	±	0.0922517	0.720336	±	0.201114		0.912479	±	0.117123	0.667875	±	0.138904
		Nervonate (C24:1)		1.35827	±	0.202077	1.34233	±	0.291241	1.43625	±	0.127069	1.4841	±	0.171157	1.4706	±	0.10633	1.64611	±	0.175745	1.67709	±	0.0637302	1.57282	±	0.0608659	1.31987	±	0.131486	1.50243	±	0.104518	1.51667	±	0.136284	1.41642	±	0.109524	1.54257	±	0.10564		1.33923	±	0.168634	1.17863	±	0.151105
		Hexacosanoate (C26:0)		0.78828	±	0.205212	0.810319	±	0.444407	0.649112	±	0.268175	0.712096	±	0.215279	0.712246	±	0.339763	0.778147	±	0.115049	0.882119	±	0.13644	0.969365	±	0.171916	0.805333	±	0.0589924	1.1447	±	0.761741	0.581094	±	0.384426	1.28484	±	0.738874	0.601769	±	0.357397		0.719897	±	0.0278975	0.504644	±	0.265645
		Melissate (C30:0)		0.875512	±	0.120293	0.827769	±	0.0863444	0.823799	±	0.0913771	0.921267	±	0.110626	0.901746	±	0.118299	0.81645	±	0.125216	0.819619	±	0.155752	0.891757	±	0.10311	0.821039	±	0.198908	0.712828	±	0.0938945	0.876988	±	0.187702	0.85973	±	0.103531	0.970795	±	0.283561		0.95372	±	0.0708887	1.00969	±	0.16407
Cell wall	cell wall degradation	Ribonate		0.64897	±	0.105376	0.697438	±	0.232498	0.774154	±	0.223584	0.874421	±	0.140841	0.818011	±	0.222771	0.869125	±	0.266078	0.723348	±	0.169792	0.960761	±	0.487124	0.664556	±	0.220631	0.659146	±	0.154783	0.671535	±	0.129123	0.700892	±	0.143411	0.644731	±	0.106497		1.26218	±	0.83709	0.528678	±	n.d.
secondary metabolism		2,3-dimethyl-5-phytyl-Quinol		1.09373	±	0.249886	1.109	±	0.272094	1.03024	±	0.19475	0.85177	±	0.212205	0.866408	±	0.266445	0.943369	±	0.149114	0.923313	±	0.249138	1.00823	±	0.118572	1.53684	±	0.537265	1.33066	±	0.181479	1.07323	±	0.352448	1.08945	±	0.232637	1.16824	±	0.423234		0.928172	±	0.35139	0.863011	±	0.0629896
		alpha-Tocopherol		0.685566	±	0.0190507	0.705376	±	0.0777963	0.68956	±	0.0682713	0.68239	±	0.0603437	0.618847	±	0.0722569	0.672772	±	0.0867233	0.553236	±	0.0840019	0.692164	±	0.0413187	0.798362	±	0.281044	0.692104	±	0.0649148	0.715633	±	0.124828	0.740674	±	0.114027	0.809329	±	0.110323		1.24332	±	0.141638	0.920428	±	0.0525175
		gamma-Tocopherol		1.23207	±	0.224068	1.07907	±	0.211103	0.925115	±	0.127205	0.894107	±	0.102436	0.68785	±	0.241007	1.17193	±	0.325049	1.0729	±	0.275618	0.930765	±	0.2252	1.29997	±	0.29635	1.51377	±	0.327959	1.12538	±	0.240111	1.19447	±	0.398233	1.19977	±	0.491727		1.05839	±	0.251496	0.737992	±	0.0482605
		beta-Sitosterol		1.08027	±	0.231601	1.16463	±	0.323397	0.924131	±	0.278361	1.3021	±	0.172327	1.20517	±	0.0630878	1.32664	±	0.2021	1.0928	±	0.0397668	1.20729	±	0.0634564	0.890386	±	0.479361	0.977465	±	0.428655	1.10327	±	0.339085	0.844465	±	0.414994	1.31105	±	0.178747		1.05073	±	0.0181764	1.00908	±	0.259912
		Campesterol		1.31362	±	0.293871	1.4901	±	0.423456	1.07828	±	0.304235	1.65312	±	0.194151	1.54704	±	0.101951	1.71799	±	0.248324	1.43047	±	0.0941533	1.55321	±	0.0597053	1.26801	±	0.625606	1.33051	±	0.633627	1.43936	±	0.472471	1.09871	±	0.562388	1.6397	±	0.196523		1.22728	±	0.223383	1.12026	±	0.0892122
		DOPA		1.45477	±	0.121298	1.4164	±	0.361861	1.53806	±	0.247655	1.76164	±	0.155356	1.74184	±	0.207125	1.98895	±	0.31817	1.79267	±	0.123489	1.65549	±	0.154525	1.48501	±	0.39408	1.42549	±	0.105369	1.58655	±	0.144151	1.28905	±	0.113152	1.23009	±	0.166279		0.63915	±	0.110249	0.791324	±	0.237793
		Ferulate		0.891102	±	0.1036	0.906686	±	0.129772	0.953612	±	0.0603357	0.985755	±	0.0503735	1.04564	±	0.0695753	1.0802	±	0.137539	0.989648	±	0.0798126	0.959849	±	0.0560984	0.813163	±	0.111908	1.00036	±	0.0704816	0.845878	±	0.0827993	0.873172	±	0.0830644	0.946781	±	0.107801		0.911981	±	0.0922382	0.919367	±	0.203591
		Sinapinate		1.85639	±	0.279054	1.67411	±	0.326747	2.15034	±	0.449336	2.00545	±	0.158357	2.01988	±	0.302651	2.12938	±	0.387779	2.21602	±	0.160938	2.2138	±	0.409058	1.84399	±	0.816018	2.05662	±	0.144776	2.07366	±	0.116293	1.90778	±	0.322175	1.80095	±	0.196038		1.01097	±	0.14835	1.28904	±	0.0365823
		Isopentenyl Pyrophosphate		0.990946	±	0.158049	0.918981	±	0.156551	1.06551	±	0.0647323	1.20931	±	0.206083	1.19725	±	0.113572	1.19777	±	0.247655	1.22608	±	0.134319	1.21424	±	0.0942528	1.00158	±	0.534119	1.23778	±	0.135827	1.14674	±	0.0717546	1.0746	±	0.163966	1.06567	±	0.0972456		0.936068	±	0.160079	3.0954	±	0.477365
Mineral Nutrition		Phosphate		1.28091	±	0.37691	1.19259	±	0.141092	1.48047	±	0.135288	1.27459	±	0.358383	1.43916	±	0.676674	1.77797	±	0.485281	1.65355	±	0.423104	1.74068	±	0.436325	1.32301	±	0.963486	1.57363	±	0.632296	1.14664	±	0.238147	1.20832	±	0.170893	0.836204	±	0.146845		0.891211	±	0.20658	0.915218	±	0.144967
KnownCompoundUnknownFunction		Anhydroglucose		0.813513	±	0.171032	0.74037	±	0.198302	0.8518	±	0.121326	0.769447	±	0.186223	0.79548	±	0.239844	0.650139	±	0.123685	0.624146	±	0.151263	0.8254	±	0.137991	1.11101	±	0.688885	0.73862	±	0.159315	0.847574	±	0.0182299	0.930783	±	0.115632	0.879198	±	0.225904		0.688721	±	0.0329709	0.683465	±	0.181167
		Gluconate		0.4112	±	0.0819501	0.680424	±	0.177183	1.17747	±	0.0903335	0.881044	±	n.d.	0.861034	±	0.500933	0.704233	±	0.159282	1.11803	±	n.d.	1.23028	±	0.307709	0.625962	±	0.251559	0.561384	±	0.099745	0.59238	±	n.d.	0.992355	±	n.d.	0.716075	±	0.106743		0.90092	±	0.119451	n.d.	±	0.0707292
Unknowns	Lipid fraction	Unknown_20000043		1.19097	±	0.267183	1.58227	±	0.681802	1.097	±	0.402458	1.44032	±	0.403653	1.54671	±	0.43868	1.72221	±	0.596482	1.23801	±	0.238407	1.46249	±	0.146339	1.04097	±	0.628371	1.43822	±	0.92809	1.14681	±	0.540302	0.913114	±	0.40827	1.43604	±	0.375398		1.48638	±	n.d.	1.18608	±	n.d.
		Unknown_20000095		1.23293	±	0.322222	1.34632	±	0.547573	1.3326	±	0.215147	1.11089	±	0.329168	1.58987	±	0.305477	1.42461	±	0.218184	1.6458	±	0.493209	1.45006	±	0.165259	1.28838	±	0.222181	1.51717	±	0.445725	1.46777	±	0.253922	1.1502	±	0.312496	1.07354	±	0.245963		0.835862	±	0.106055	0.738922	±	0.178421
		Unknown_20000115		1.27736	±	0.13045	1.24036	±	0.179429	1.22949	±	0.231834	1.41316	±	0.171422	1.49106	±	0.0907633	1.54768	±	0.137406	1.54774	±	0.160379	1.4916	±	0.0513706	1.12571	±	0.301593	1.28126	±	0.241177	1.40227	±	0.118564	1.11674	±	0.304836	1.29414	±	0.0716899		1.08217	±	0.245932	1.06773	±	n.d.
		Unknown_20000116		1.33563	±	0.140074	1.28373	±	0.211211	1.29433	±	0.226155	1.44595	±	0.162454	1.53594	±	0.0804377	1.615	±	0.137237	1.59683	±	0.112184	1.52529	±	0.048254	1.18931	±	0.29426	1.31668	±	0.232347	1.45797	±	0.142994	1.18186	±	0.307984	1.35366	±	0.0815831		1.15492	±	0.124732	1.15354	±	0.203267
		Unknown_20000118		1.32657	±	0.154337	1.2638	±	0.216718	1.26448	±	0.227234	1.41042	±	0.111902	1.50571	±	0.0867649	1.57176	±	0.135342	1.54205	±	0.0882701	1.50682	±	0.0494125	1.1928	±	0.307414	1.28015	±	0.227922	1.42265	±	0.165667	1.15369	±	0.303976	1.33261	±	0.0835021		1.15019	±	0.0989701	1.15226	±	0.214065
		Unknown_20000120		1.0921	±	0.13136	1.09347	±	0.11242	1.04132	±	0.10145	1.08269	±	0.0892867	1.12364	±	0.110551	1.00052	±	0.169123	1.02082	±	0.0980912	1.13528	±	0.104724	1.02025	±	0.188487	0.933716	±	0.0515137	1.1324	±	0.105271	1.09728	±	0.139692	1.05268	±	0.0964642		1.11393	±	0.0794636	1.13633	±	0.207969
		Unknown_20000121		1.46765	±	0.558827	1.36259	±	0.360855	1.57534	±	0.503071	1.66106	±	0.369086	1.52589	±	0.142665	1.66652	±	0.506081	1.60034	±	0.194179	1.38031	±	0.216104	1.42463	±	0.374525	1.433	±	0.371259	1.73518	±	0.64339	1.21704	±	0.443997	1.88879	±	0.617456		0.903089	±	0.0596385	0.968006	±	0.0923522
		Unknown_20000123		1.22906	±	0.37925	1.29843	±	0.223053	0.971522	±	0.442627	1.48256	±	0.189497	1.5433	±	0.15224	1.70788	±	0.197937	1.5695	±	0.247809	1.49676	±	0.0962189	0.956455	±	0.506244	1.07835	±	0.692228	1.18985	±	0.334684	1.02875	±	0.724108	1.36437	±	0.119218		1.07304	±	0.100113	1.13731	±	0.165285
		Unknown_20000125		1.17773	±	0.422002	1.69888	±	1.07926	0.839618	±	0.3744	1.62734	±	0.626067	1.48965	±	0.202017	2.15413	±	0.82327	1.29281	±	0.284581	1.29583	±	0.159108	0.996739	±	0.624658	1.49737	±	1.34807	1.03747	±	0.645191	1.32065	±	0.0971453	1.5244	±	0.667709		1.13602	±	0.222767	1.03262	±	0.319467
		Unknown_20000127		1.54038	±	0.195072	1.4765	±	0.429141	1.31245	±	0.282687	1.56331	±	0.145702	1.58682	±	0.1479	1.68402	±	0.241624	1.89802	±	0.274369	1.7062	±	0.112523	1.43772	±	0.322812	1.49384	±	0.284908	2.01131	±	0.24122	1.39782	±	0.281941	1.47373	±	0.0548611		1.11721	±	0.174666	1.32815	±	0.505046
		Unknown_20000128		1.29137	±	0.449479	1.75942	±	1.01568	0.932553	±	0.466073	1.70453	±	0.573754	1.6251	±	0.132882	2.14633	±	0.896898	1.40213	±	0.274566	1.43923	±	0.18372	1.03452	±	0.622595	1.46844	±	1.31903	1.19498	±	0.739168	0.883781	±	0.647533	1.59601	±	0.582635		1.07824	±	0.147226	1.0047	±	0.271302
		Unknown_20000129		1.18293	±	0.467194	1.89864	±	0.887115	0.764721	±	0.492963	1.39088	±	0.17651	1.38131	±	0.207303	1.97395	±	0.656767	1.19025	±	0.323258	1.50372	±	0.166447	0.982391	±	0.559741	1.34209	±	1.28031	1.06904	±	0.694843	0.931835	±	0.571237	1.42892	±	0.540936		1.16191	±	0.12562	1.06925	±	0.393981
		Unknown_20000130		1.01926	±	0.112334	0.926947	±	0.192782	1.07091	±	0.522746	1.00817	±	0.375353	1.09991	±	0.735077	1.08274	±	0.294741	1.03264	±	0.275054	1.03269	±	0.192693	1.0951	±	0.204817	1.32532	±	0.258302	1.16407	±	0.160566	1.20558	±	0.468293	1.13244	±	0.241301		1.17725	±	0.261769	1.23137	±	0.642426
		Unknown_20000131		1.16715	±	0.454413	1.82074	±	1.195	0.84992	±	0.609379	1.65019	±	0.622732	1.52402	±	0.0837115	2.21119	±	1.05423	1.25855	±	0.233309	1.45728	±	0.200308	0.953017	±	0.642255	1.35153	±	1.40349	1.05329	±	0.676661	1.03804	±	0.618942	1.51231	±	0.654034		1.14428	±	0.648105	0.961782	±	0.350031
		Unknown_20000094		1.04909	±	0.151993	0.980123	±	0.151361	1.16505	±	0.0767965	0.981232	±	0.0617197	1.08412	±	0.205038	0.962461	±	0.123821	1.07228	±	0.0633581	1.09525	±	0.138997	1.0656	±	0.264198	1.03861	±	0.11566	1.17932	±	0.101608	1.03074	±	0.132988	0.924493	±	0.0910403		1.05545	±	0.148053	1.15236	±	0.109258
		Unknown_20000136		0.917969	±	0.156139	0.962245	±	0.103156	0.939453	±	0.146034	0.967131	±	0.0729845	1.06243	±	0.134682	1.04413	±	0.0824191	1.09699	±	0.172201	0.985443	±	0.101151	0.945183	±	0.0880449	0.966344	±	0.0510445	1.03188	±	0.0991092	0.85559	±	0.0462938	0.965937	±	0.159014		0.996768	±	0.0363636	1.07694	±	0.398484
		Unknown_20000137		1.31887	±	0.332453	1.35961	±	0.288128	1.36464	±	0.109935	1.42119	±	0.322405	1.26697	±	0.406502	1.7292	±	0.222964	1.7585	±	0.138417	1.5136	±	0.214175	1.85599	±	0.974805	1.43307	±	0.722702	1.41927	±	0.255395	1.32181	±	0.210072	1.50284	±	0.235783		0.847321	±	0.0799216	1.22764	±	0.125511
		Unknown_20000138		1.70541	±	0.475256	1.40134	±	0.511612	1.35371	±	0.0845804	1.70241	±	0.139881	1.47066	±	0.485269	2.09168	±	0.280995	1.78357	±	0.169308	1.57156	±	0.109517	2.18653	±	1.33045	1.51519	±	0.736241	1.54501	±	0.251678	1.50284	±	0.541883	1.53271	±	0.23739		0.9003	±	0.134138	1.22105	±	0.250246
		Unknown_20000139		1.39905	±	0.289696	1.4569	±	0.343844	1.35638	±	0.150286	1.53295	±	0.253296	1.39055	±	0.353285	1.89159	±	0.23672	1.76687	±	0.214756	1.55192	±	0.203449	1.9303	±	1.22074	1.54437	±	0.509472	1.38431	±	0.164773	1.36291	±	0.184352	1.53567	±	0.187587		0.914941	±	0.112024	1.25291	±	0.276423
		Unknown_20000142		1.95175	±	1.49543	1.27185	±	0.359894	1.24873	±	0.0796777	1.47375	±	0.207523	1.24364	±	0.312847	1.72657	±	0.227372	1.58827	±	0.261702	1.45746	±	0.100496	1.73279	±	0.847199	1.51779	±	0.620264	1.40796	±	0.300426	1.22159	±	0.392029	1.45396	±	0.221535		0.964997	±	0.134533	1.23159	±	0.260934
		Unknown_20000144		1.64915	±	0.835106	1.33369	±	0.282423	1.31793	±	0.0751045	1.6573	±	0.110137	1.37771	±	0.364685	1.67132	±	0.0969866	1.70109	±	0.161676	1.46581	±	0.225421	1.82346	±	0.986375	1.45297	±	0.519468	1.30338	±	0.427049	1.24899	±	0.308548	1.37689	±	0.224213		0.882356	±	0.129883	1.19096	±	0.220615
		Unknown_20000147		1.30492	±	0.227754	1.31241	±	0.230994	1.20116	±	0.195056	1.45442	±	0.176772	1.4435	±	0.164731	1.42874	±	0.299195	1.44008	±	0.0945767	1.49518	±	0.269697	1.15134	±	0.424901	1.38246	±	0.311896	1.48952	±	0.19871	1.20731	±	0.238157	1.35222	±	0.141662		0.820306	±	0.084022	1.18181	±	0.17091
		Unknown_20000148		1.22993	±	0.325245	1.09307	±	0.372768	0.976975	±	0.217565	1.15676	±	0.604806	1.03057	±	0.608036	1.28103	±	0.413298	1.57606	±	0.901776	1.22646	±	0.465409	1.36367	±	0.565308	0.864147	±	0.228583	1.15114	±	0.244382	1.32434	±	0.373661	1.78787	±	0.843877		0.934329	±	0.275762	0.564894	±	0.24516
		Unknown_20000152		0.955776	±	0.107306	0.905293	±	0.185016	0.954039	±	0.0569617	1.03552	±	0.148811	1.06893	±	0.125071	1.09596	±	0.168366	1.18009	±	0.16383	1.15921	±	0.247207	1.1077	±	0.184421	1.13023	±	0.142412	1.1126	±	0.0388122	1.02923	±	0.0872977	0.802444	±	0.244643		0.893015	±	0.330343	0.941135	±	0.306449
		Unknown_20000153		0.88923	±	0.0822273	0.96555	±	0.165952	0.894369	±	0.162212	1.00169	±	0.0838791	0.966785	±	0.120198	1.03166	±	0.10687	0.809632	±	0.094936	0.974163	±	0.0622179	0.804398	±	0.177741	0.8638	±	0.184664	0.832438	±	0.144644	0.781844	±	0.184878	0.876032	±	0.0830593		1.02267	±	0.151996	1.05627	±	0.0605691
		Unknown_20000154		1.55468	±	0.287316	1.39916	±	0.365418	1.13077	±	0.477059	1.36642	±	0.0597027	1.43968	±	0.639826	1.44846	±	0.356927	1.87051	±	0.256489	1.27381	±	0.194117	1.08414	±	0.689731	1.09548	±	0.464773	1.66259	±	0.286781	1.37035	±	0.336979	1.29689	±	0.331611		1.30326	±	0.0772635	1.26465	±	0.310753
		Unknown_20000156		1.84317	±	1.4873	1.40547	±	0.306437	3.41926	±	3.5099	2.85382	±	2.39682	6.37653	±	8.5803	4.53176	±	3.27805	2.43186	±	2.86508	4.27802	±	3.46869	1.48937	±	0.976215	7.97773	±	9.37136	0.589367	±	0.0997903	2.01536	±	0.535779	2.26815	±	1.96732		1.73712	±	0.213384	1.03099	±	0.167242
		Unknown_20000157		2.82015	±	3.49933	1.31359	±	0.37238	2.55433	±	2.09372	1.6893	±	0.679812	4.74941	±	5.72161	4.32066	±	2.98114	2.22147	±	2.34328	4.64925	±	1.05352	0.97362	±	0.701625	3.09055	±	1.66815	0.904562	±	n.d.	1.63166	±	0.463277	2.59322	±	0.127595		1.88124	±	1.17867	0.719937	±	0.146553
		Unknown_20000160		1.35035	±	0.198244	1.17381	±	0.272662	1.16954	±	0.0650669	1.27521	±	0.154421	1.31801	±	0.200534	1.51561	±	0.288347	1.44457	±	0.292135	1.44761	±	0.212137	1.33555	±	0.07373	1.26584	±	0.129727	1.20225	±	0.188992	1.18227	±	0.165598	1.13575	±	0.273946		1.24052	±	n.d.	0.996585	±	n.d.
		Unknown_20000163		2.22075	±	2.05845	1.85485	±	1.01049	1.67837	±	0.867024	1.43099	±	0.606995	1.71417	±	0.738462	2.50262	±	1.84869	1.96331	±	0.904361	1.73187	±	0.717095	2.03469	±	1.01552	2.50113	±	0.905422	1.82475	±	0.630868	1.27575	±	0.791388	1.65173	±	0.238274		1.01262	±	0.183748	1.1776	±	0.104306
		Unknown_20000166		1.37125	±	0.5133	1.42406	±	0.555598	1.3745	±	0.105658	1.72317	±	0.6523	1.41071	±	0.400925	2.00959	±	0.534564	2.15377	±	0.162883	1.80381	±	0.199956	1.8296	±	0.718406	1.87735	±	0.903286	1.66541	±	0.84215	1.37146	±	0.391026	1.9386	±	0.488991		1.02739	±	0.186089	1.70728	±	0.0853132
		Unknown_20000168		1.13668	±	0.144207	1.05693	±	0.218142	1.12856	±	0.0794372	1.24512	±	0.188772	1.30844	±	0.131934	1.31268	±	0.175151	1.35548	±	0.0787563	1.28236	±	0.0934336	1.09644	±	0.128961	1.12865	±	0.0589756	1.31993	±	0.261393	1.1792	±	0.191959	1.161	±	0.0672558		1.55946	±	0.223296	1.1925	±	0.471619
		Unknown_20000174		1.57388	±	0.770165	1.19134	±	0.587401	0.956672	±	0.232325	1.02589	±	0.332914	1.15012	±	0.442731	1.26686	±	0.429427	1.63625	±	0.179142	1.53702	±	0.267874	2.0514	±	0.608634	1.71377	±	0.240037	1.63655	±	0.398822	1.63342	±	0.443845	1.4252	±	0.532499		1.06089	±	0.377243	0.81624	±	0.0469656
		Unknown_20000176		0.268104	±	0.0202579	0.301137	±	0.059654	0.296797	±	0.0694562	0.339467	±	0.0478909	0.346989	±	0.03299	0.34016	±	0.0369958	0.306743	±	0.114226	0.386838	±	0.060274	0.276156	±	0.0401721	0.329245	±	0.0686171	0.394086	±	0.053534	0.350322	±	0.0681657	0.314782	±	0.093086		0.345709	±	0.366369	0.327664	±	0.0953739
		Unknown_20000177		1.07155	±	0.130685	1.07572	±	0.307466	1.02489	±	0.133921	1.05063	±	0.146732	1.17173	±	0.24883	1.1887	±	0.245092	1.11505	±	0.185677	1.31995	±	0.405675	1.03083	±	0.35451	1.06364	±	0.145241	1.1218	±	0.123724	1.22745	±	0.189702	0.895817	±	0.13346		1.18748	±	0.0210725	0.90413	±	0.0695028
		Unknown_20000178		1.35727	±	0.399698	1.02689	±	0.703091	1.65744	±	0.766527	1.10935	±	0.328132	1.13071	±	0.177766	0.92427	±	0.310777	1.55734	±	0.473479	1.19627	±	0.0338739	2.45915	±	2.84027	1.61205	±	0.935985	2.44748	±	1.93132	2.25961	±	1.47141	1.14602	±	0.257683		0.971336	±	0.123932	1.34919	±	0.164237
		Unknown_20000185		2.03662	±	0.477318	1.66867	±	0.183629	1.95058	±	0.362188	2.12918	±	0.515447	2.92534	±	0.947088	1.96379	±	0.224323	2.25043	±	0.292522	2.12208	±	0.385022	1.94803	±	0.188224	1.83542	±	0.285311	3.09381	±	1.30378	1.72988	±	0.235662	2.40019	±	0.851239		1.71371	±	0.112114	1.55987	±	0.68978
		Unknown_20000096		1.1833	±	0.325067	0.943546	±	0.229159	0.94697	±	0.13855	0.869781	±	0.28832	0.846325	±	0.334088	0.852665	±	0.296654	0.971499	±	0.125106	0.980192	±	0.259623	1.18369	±	0.285374	0.627539	±	0.296463	1.28217	±	0.334661	0.86435	±	0.419294	0.913223	±	0.381516		1.64035	±	0.224209	1.28924	±	0.164725
	Polar fraction	Unknown_30000087		0.862341	±	0.158736	0.900128	±	0.187483	1.11958	±	0.117939	1.1978	±	0.129646	1.04333	±	0.224387	1.14294	±	0.103273	1.33326	±	0.0829899	1.17581	±	0.233727	0.962854	±	0.34154	1.10782	±	0.157314	1.07064	±	0.293129	1.0172	±	0.243993	0.892647	±	0.100718		0.764139	±	0.0578902	0.9	±	0.0742655
		Unknown_30000137		0.982558	±	0.192313	0.754448	±	0.0721256	0.901172	±	0.0773334	0.972113	±	0.179938	0.680648	±	0.0969192	0.765011	±	0.124699	0.647186	±	0.0611352	0.839543	±	0.133054	1.00637	±	0.161784	0.938385	±	0.304856	0.917549	±	0.142409	1.11569	±	0.157639	1.00533	±	0.11559		0.804438	±	0.393347	0.808433	±	0.109924
		Unknown_30000144		1.89468	±	0.671429	1.78402	±	0.484771	2.13068	±	0.626269	1.94931	±	0.323676	2.1706	±	0.621721	2.38301	±	0.707202	2.60747	±	0.502307	2.36083	±	0.883011	1.68317	±	0.582193	1.70271	±	0.294457	1.76128	±	0.261396	1.76418	±	0.452126	1.26829	±	0.259923		0.493596	±	0.128777	0.399702	±	0.168
		Unknown_30000146		0.650654	±	0.0940723	0.647603	±	0.208569	0.749036	±	0.121684	0.760263	±	0.1072	0.682008	±	0.0909595	0.821485	±	0.150558	0.672417	±	0.0479388	0.766323	±	0.0820284	0.811568	±	0.225821	0.869517	±	0.179366	0.776301	±	0.0852815	0.74952	±	0.0936782	0.666397	±	0.0960711		0.593401	±	0.0393854	0.68719	±	0.284915
		Unknown_30000147		0.643085	±	0.0622122	0.590484	±	0.148539	0.702285	±	0.136754	0.650137	±	0.0773367	0.638167	±	0.101516	0.663088	±	0.125978	0.665483	±	0.0767038	0.805708	±	0.121056	0.917008	±	0.338988	0.738941	±	0.106106	0.791027	±	0.0201983	0.754974	±	0.109796	0.750024	±	0.131621		0.619587	±	0.0395162	0.564947	±	0.159487
		Unknown_30000148		0.707898	±	0.258784	0.647537	±	0.204433	0.708724	±	0.146614	0.711723	±	0.182736	0.681943	±	0.168885	0.745864	±	0.177531	0.665934	±	0.0845093	0.927002	±	0.28074	0.905512	±	0.317606	0.744864	±	0.114275	1.14434	±	0.422778	0.861357	±	0.331586	0.807068	±	0.197798		0.622499	±	0.0923687	0.629963	±	0.104997
		Unknown_30000150		0.651353	±	0.0487463	0.62575	±	0.153887	0.788483	±	0.126184	0.677782	±	0.0653629	0.791655	±	0.120527	0.767086	±	0.0962176	0.775184	±	0.121424	0.819587	±	0.149997	0.899516	±	0.283803	0.718734	±	0.115077	0.787126	±	0.041783	0.772538	±	0.0689502	0.760111	±	0.0825142		0.668085	±	0.173197	0.549805	±	0.297965
		Unknown_30000152		1.12593	±	0.194379	1.10525	±	0.23636	1.23654	±	0.0742062	1.29904	±	0.187108	1.34062	±	0.262598	1.39743	±	0.2596	1.5736	±	0.164122	1.50137	±	0.0936544	1.44235	±	0.31678	1.32364	±	0.185258	1.45656	±	0.11997	1.07287	±	0.0875744	1.1196	±	0.170522		1.07249	±	0.109002	1.55383	±	0.107885
		Unknown_30000153		0.968697	±	0.0712688	0.939488	±	0.206341	1.14677	±	0.113167	1.12355	±	0.0628138	1.17712	±	0.0724054	1.14153	±	0.158976	1.31225	±	0.084947	1.21639	±	0.170175	1.10205	±	0.14579	1.1274	±	0.109055	1.15824	±	0.0796604	1.03292	±	0.0954814	0.997565	±	0.0900368		0.992617	±	0.440339	1.36895	±	0.415854
		Unknown_30000154		0.893046	±	0.106342	0.798985	±	0.120891	0.95134	±	0.100662	0.878961	±	0.111429	0.864231	±	0.128752	0.953417	±	0.151131	0.903537	±	0.0368867	1.01487	±	0.151957	1.08067	±	0.284287	0.911258	±	0.0657793	0.986351	±	0.0927791	0.944907	±	0.13593	0.866044	±	0.103087		0.649025	±	0.403205	0.749395	±	0.593183
		Unknown_20000102		1.2406	±	0.118618	1.30179	±	0.293405	1.2146	±	0.12176	1.38254	±	0.131398	1.44212	±	0.121725	1.48959	±	0.176916	1.28547	±	0.127721	1.40781	±	0.0707125	1.20717	±	0.258639	1.39007	±	0.323206	1.26494	±	0.298603	1.18448	±	0.195064	1.30958	±	0.127652		1.04826	±	0.380827	1.07495	±	0.417625
		Unknown_30000155		1.06384	±	0.0769314	1.02883	±	0.228069	1.21737	±	0.100381	1.22708	±	0.0924138	1.30861	±	0.121646	1.23303	±	0.174699	1.41543	±	0.0897761	1.3649	±	0.142689	1.17821	±	0.183606	1.23827	±	0.0895522	1.28959	±	0.0971366	1.14065	±	0.072531	1.08523	±	0.130567		1.03148	±	0.0699821	1.4492	±	0.163476
		Unknown_30000157		0.42134	±	0.0992131	2.12164	±	0.318983	2.43927	±	0.651461	2.00009	±	0.569556	2.1046	±	0.905079	2.28871	±	0.552341	1.51121	±	0.376034	1.38751	±	0.404594	0.815599	±	0.414944	0.794693	±	0.429687	0.689202	±	0.291643	0.91665	±	0.326411	0.674356	±	0.462937		1.09883	±	0.442448	0.596062	±	0.644353
		Unknown_30000161		1.02585	±	0.218194	0.858079	±	0.134564	0.986748	±	0.150129	0.962898	±	0.334524	1.16741	±	0.222954	1.24096	±	0.522221	0.975316	±	0.150061	1.1551	±	0.339542	1.21338	±	0.268367	1.23096	±	0.291718	1.20707	±	0.350629	1.16714	±	0.298874	1.11533	±	0.214948		0.982408	±	0.282072	1.62392	±	0.428737
		Unknown_30000163		0.678942	±	0.0840189	0.708463	±	0.0857206	0.805221	±	0.0694903	0.732668	±	0.158071	0.806333	±	0.115433	0.952628	±	0.189562	0.851887	±	0.108916	0.847779	±	0.0710498	0.957843	±	0.152787	0.881985	±	0.200929	0.903707	±	0.057789	0.685877	±	0.183534	0.738496	±	0.100175		0.640847	±	0.470233	0.895814	±	0.763998
		Unknown_30000165		0.83585	±	0.17087	1.09132	±	0.387928	1.18412	±	0.27003	1.35781	±	0.29675	1.14084	±	0.256983	1.30637	±	0.32178	1.56159	±	0.279061	1.31781	±	0.517167	0.958477	±	0.212017	1.14902	±	0.199134	0.963693	±	0.412711	0.833639	±	0.197991	0.952111	±	0.266971		0.964913	±	0.113446	0.759749	±	0.335696
		Unknown_30000168		0.571954	±	0.159637	1.86778	±	1.47442	1.48478	±	n.d.	2.77151	±	0.264766	2.83195	±	0.824435	4.99209	±	3.34331	3.61119	±	0.374961	2.17779	±	0.656044	1.41199	±	0.438915	1.30115	±	0.294793	0.840943	±	0.289356	0.694079	±	0.12278	0.462722	±	0.173774		0.286668	±	0.094497	0.206108	±	0.0571377
		Unknown_30000170		2.56708	±	0.500927	2.10184	±	1.13387	2.37911	±	n.d.	3.29139	±	1.37545	2.40198	±	0.077455	3.17383	±	0.277021	n.d.	±	n.d.	2.27361	±	1.57275	3.31266	±	0.281308	3.20908	±	0.465256	3.54609	±	0.309454	2.07518	±	0.929945	2.79854	±	0.505882		2.30785	±	0.0973271	4.16201	±	0.0562378
		Unknown_30000171		0.90811	±	0.253343	0.887404	±	0.252788	1.26769	±	0.302796	1.32739	±	0.273747	1.51038	±	0.33847	1.53313	±	0.321515	1.87248	±	0.302785	1.71399	±	0.364336	1.1742	±	0.753363	1.39137	±	0.135394	1.37599	±	0.216392	1.23776	±	0.390734	1.10543	±	0.243987		0.717748	±	1.13709	2.80776	±	4.36268
		Unknown_30000173		0.952116	±	0.686085	1.05757	±	0.466427	0.865586	±	0.245367	1.40346	±	0.756925	1.30683	±	0.710067	3.06767	±	2.96206	1.29594	±	0.530839	1.89945	±	1.17773	0.957466	±	0.406954	0.965377	±	0.437562	0.718902	±	0.125471	1.02309	±	0.446637	1.54606	±	1.2682		3.09951	±	0.724844	0.800846	±	2.43281
		Unknown_30000174		0.69623	±	0.164883	1.8576	±	1.0765	1.51597	±	0.880201	1.19426	±	0.475759	1.20239	±	0.308912	1.2144	±	0.646771	1.68589	±	1.16424	2.05231	±	0.85992	3.86998	±	2.68873	1.24422	±	0.319412	6.56815	±	9.40702	1.67145	±	1.05302	1.8513	±	1.05532		0.866975	±	2.0711	2.86702	±	0.100331
		Unknown_30000175		0.861688	±	0.0822743	0.982012	±	0.0999717	1.08998	±	n.d.	1.04201	±	0.0443111	1.04723	±	0.0798383	1.08338	±	0.0735139	1.08595	±	0.0486834	1.07658	±	0.139901	1.76069	±	1.21954	1.03663	±	n.d.	1.09617	±	0.0631403	0.986029	±	0.117335	0.895007	±	n.d.		1.04827	±	n.d.	0.998623	±	n.d.
		Unknown_30000176		0.600997	±	0.165013	0.641871	±	0.239941	0.751138	±	0.230609	0.696005	±	0.0610416	0.707058	±	0.0795388	0.904871	±	0.174386	0.762847	±	0.0662004	0.797652	±	0.125483	0.779341	±	0.242059	0.978975	±	0.281749	0.77219	±	0.119741	0.740037	±	0.165539	0.6921	±	0.0383359		0.453883	±	0.0621738	0.520988	±	0.0445295
		Unknown_30000177		3.09337	±	3.09815	4.24823	±	4.52422	1.35889	±	0.333662	1.71168	±	0.86729	3.97154	±	5.17282	11.2124	±	13.3846	2.36172	±	2.16803	12.2154	±	n.d.	1.42155	±	0.637329	4.4027	±	1.07576	1.88441	±	n.d.	2.7055	±	2.14468	3.83924	±	5.24907		3.14238	±	0.0258609	0.387498	±	0.202562
		Unknown_30000178		0.644753	±	0.0526956	0.595065	±	0.203807	0.724007	±	n.d.	0.705967	±	0.0436338	0.741646	±	0.0883014	0.773711	±	0.092839	0.738196	±	n.d.	0.940677	±	n.d.	0.807482	±	0.159049	0.802431	±	0.0533165	0.804047	±	0.143524	0.763351	±	0.0390271	0.649767	±	0.0194341		0.489249	±	2.73673	0.715948	±	0.266764
		Unknown_20000103		1.06772	±	0.209343	1.72935	±	1.28904	1.07266	±	0.365269	1.46124	±	0.497805	1.45577	±	0.333768	1.85849	±	0.865298	1.04082	±	0.335311	1.33236	±	0.157309	0.917085	±	0.559235	1.76918	±	1.70024	1.01946	±	0.584074	0.877015	±	0.390899	1.45571	±	0.628073		1.26187	±	0.0663535	1.34744	±	0.24284
		Unknown_20000104		1.21296	±	0.115576	1.22417	±	0.217889	1.20037	±	0.161142	1.35512	±	0.107569	1.38612	±	0.0641269	1.43973	±	0.113158	1.33074	±	0.0915529	1.39005	±	0.0321929	1.15501	±	0.244556	1.30462	±	0.221852	1.28973	±	0.172166	1.17523	±	0.240922	1.27723	±	0.111896		1.04695	±	0.663725	1.10458	±	0.995094
		Unknown_20000105		0.898161	±	0.0869708	0.926715	±	0.198005	1.05779	±	0.0521813	0.917453	±	0.0913346	1.02469	±	0.156098	0.949202	±	0.160388	1.05033	±	0.0301174	1.02138	±	0.0225472	0.836659	±	0.128466	0.983986	±	0.0950998	1.06704	±	0.110557	1.01244	±	0.0843816	0.863034	±	0.045971		0.849451	±	0.0679138	1.09256	±	0.228254
		Unknown_20000114		0.77454	±	n.d.	1.17607	±	0.623384	0.911795	±	0.105951	n.d.	±	n.d.	1.39493	±	n.d.	1.17988	±	0.276313	0.84674	±	0.178527	n.d.	±	n.d.	1.21892	±	n.d.	1.08386	±	0.101025	0.942591	±	n.d.	n.d.	±	n.d.	1.24464	±	0.588143		0.969885	±	0.0969551	0.702013	±	0.185156
[truncated: 48 more columns]
