# Supplementary material for: Integration of metabolite with transcript and enzyme activity profiling during diurnal cycles in Arabidopsis rosettes
Source: Genome Biol. 2006 Aug 17;7(8):R76. doi: 10.1186/gb-2006-7-8-r76 (PMC1779593; doi:10.1186/gb-2006-7-8-r76)
Supplement: Additional data file 2 — Data are given as means of RMA-normalized data, and numbers of replicates are indicated [file gb-2006-7-8-r76-S2.xls]

## Sheet: TableS2
Log2 values!		WT - diurnal cycle							WT - Extended night							pgm - dirunal cycle
IDENTIFIER		0	4h	8h	12h	16h	20h		0	2h	4h	8h	24h	48h		0	4h	8h	12h	16h	20h
		n=3	n=3	n=3	n=3	n=3	n=3		n=2	n=1	n=2	n=2	n=1	n=1		n=2	n=1	n=1	n=2	n=1	n=1
244901_at		4.89708	4.74193	4.72881	4.93214	4.95465	4.91163		5.14375	5.32724	5.03263	5.33512	5.45219	6.55053		5.72792	5.16993	5.04439	5.35755	4.90689	5.08746
244902_at		5.25079	5.16994	5.14232	5.18135	5.24745	5.18785		5.72288	5.62558	5.69538	6.09893	6.52996	6.95671		5.49185	5.52356	5.64386	5.55459	5.45943	5.45943
244903_at		7.92424	7.67422	7.54769	7.85643	8.13616	7.90976		8.3338	7.87317	8.46083	8.72841	9.13832	8.69478		8.30378	8.13443	8.18488	8.77149	8.2854	9.00843
244904_at		6.55904	6.3995	6.21205	6.26916	6.10215	6.19018		6.97733	6.72724	7.03648	6.91118	6.64871	6.31195		6.89482	6.33985	6.22882	7.04439	6.33985	6.37504
244905_at		5.49551	5.60174	5.71677	5.62566	5.57226	5.49742		5.53188	5.38476	5.57088	5.70587	5.71332	5.848		6.37504	5.75489	5.64386	6.16993	5.61471	5.67243
244906_at		7.33827	7.04841	7.01142	7.18107	7.26807	7.27378		7.80666	7.83548	7.87682	7.91598	7.93682	7.93695		7.94251	7.30378	7.5157	7.80735	7.7879	7.81378
244907_at		4.37942	4.40296	4.42976	4.34707	4.38045	4.43291		4.44286	4.32403	4.3842	4.41696	4.38098	4.49578		4.32193	4	4.16993	4.45943	4.08746	4.16993
244908_at		4.97298	4.87446	4.99454	4.79868	4.97654	4.78467		4.82952	5.08452	5.02778	4.98001	5.04651	4.85218		4.75489	4.75489	4.32193	5.32193	4.58496	4.58496
244909_at		5.18106	5.25136	5.24428	5.07863	5.39874	5.32373		5.29518	5.1151	5.14912	5.15821	5.12848	5.19984		5.52356	4.9542	4.9542	5.16993	5.16993	5.04439
244910_s_at		4.36586	4.45891	4.62529	4.48554	4.50944	4.30528		4.52527	4.3913	4.39693	4.65239	4.60623	4.68912		4.64386	4.58496	4.70044	4.70044	4.52356	4.45943
244911_at		4.10768	4.18542	4.22338	4.10202	4.12774	4.15488		4.2046	4.2024	4.22854	4.20559	4.20313	4.20036		3.90689	3.90689	3.80735	4	3.90689	3.90689
244912_at		9.08245	8.77308	8.57208	8.76701	8.64612	8.6634		9.19128	8.61107	9.40675	9.55798	9.70642	8.88202		8.56224	8.62205	8.52356	8.96	8.69697	9.08746
244913_at		6.29318	6.24208	6.47625	6.27437	6.51124	6.39865		6.4813	6.35466	6.44338	6.57954	6.61087	6.55378		6.74147	6.30378	6.47573	7.04439	5.9542	6.32193
244914_at		4.23037	4.33274	4.21024	4.24277	4.26579	4.19944		4.17976	4.27914	4.15226	4.3252	4.25861	4.20187		4.08746	4.16993	4.24793	4.32193	4.16993	4.16993
244915_s_at		5.40909	5.38097	5.37257	5.25636	5.65451	5.3959		5.6437	5.62703	5.69329	5.7408	5.80976	5.86176		5.75489	5.08746	5.24793	5.39232	5.08746	5.08746
244916_at		4.96018	5.00945	4.99559	4.82502	4.86352	4.72995		4.96108	5.03184	5.24019	5.34927	5.42337	5.30323		5.32193	5.12928	5.04439	5.16993	4.85798	4.85798
244917_at		4.87581	4.90163	4.87118	4.89397	4.95228	4.96331		5.13081	5.23901	4.90572	4.99733	5.1353	4.92974		5.20945	4.70044	4.64386	4.80735	4.80735	4.70044
244918_at		4.29623	4.34234	4.39339	4.25897	4.2895	4.28387		4.41568	4.36254	4.3518	4.35642	4.28969	4.41579		4.39232	4.24793	4.39232	4.39232	4.24793	4.24793
244919_at		5.92403	6.17261	6.03075	5.98426	6.04428	6.14762		6.36621	6.05814	6.19246	6.34822	6.57085	6.87509		6.83289	6.35755	6.30378	6.72792	6.04439	6.18982
244920_s_at		8.3122	7.84906	7.78502	7.9263	8.02768	8.21355		8.44184	8.12627	8.26068	8.60476	9.00477	8.86223		6.82018	8.21432	8.32643	7.85175	8.66534	9.03067
244921_s_at		6.88018	6.47235	6.33425	6.50216	6.6361	6.76601		7.09767	6.94593	7.19592	7.15391	7.56624	7.11569		6.64386	8.32193	8.14975	7.33985	8.66534	9.0607
244922_s_at		5.4279	5.20146	5.22141	5.33191	5.26994	5.37275		5.52299	5.44113	5.455	5.46306	5.37157	5.30449		5.35755	5.85798	5.93074	5.72792	6.24793	6.40939
244923_s_at		6.17298	6.15329	6.14999	6.13644	6.16079	6.0655		6.41942	6.41858	6.52646	6.44824	6.19422	6.15384		6.49185	6.6865	6.50779	6.62936	6.85798	6.76818
244924_at		5.59106	5.6659	5.65809	5.48722	5.92912	5.72164		6.02832	5.77522	5.92309	6.45493	6.62498	7.11376		6.10852	6.04439	6.22882	7	6.26679	6.18982
244925_at		4.50889	4.46653	4.54909	4.59019	4.44679	4.53378		4.64449	4.57789	4.66568	4.9381	4.79254	4.84494		4.45943	4.32193	4.45943	4.16993	4.32193	4.52356
244926_s_at		4.63841	4.74568	4.61294	4.53258	4.60079	4.67413		4.95786	5.12261	5.10107	5.29585	5.31779	5.63862		5.16993	4.75489	4.75489	4.70044	4.70044	4.80735
244927_at		5.87079	5.96788	5.94086	5.79514	5.81166	5.81242		6.10657	6.07475	6.02948	6.13924	6.18354	6.12951		6.87036	6.20945	6.45943	6.79442	6.30378	6.50779
244928_s_at		6.86277	6.93422	6.82861	6.64706	6.84756	6.82799		7.3144	7.30748	7.24886	7.25591	7.63588	7.14409		6.83289	6.98868	7.11894	7.08746	6.90689	7.07682
244929_at		8.69296	8.50259	8.28857	8.2369	8.36047	8.37978		8.91627	8.94891	8.97888	9.18128	9.64742	8.93099		8.33092	8.55459	8.67596	8.45533	8.71425	8.82972
244930_at		4.09485	4.15272	4.15277	4.07082	4.21439	4.20622		4.24963	4.18574	4.20887	4.14458	4.20227	4.24154		4	4	4	4	3.90689	4
244931_at		4.57039	4.67066	4.67724	4.63379	4.77772	4.58206		4.73427	4.80212	4.74567	4.78198	4.90388	4.60852		4.64386	4.58496	4.58496	4.9542	4.64386	4.58496
244932_at		9.61958	9.95388	9.48021	8.93018	9.19262	9.39592		10.9814	11.1839	10.5565	10.7792	9.863	6.77571		9.92333	9.42417	9.40088	9.82972	9.58308	9.23122
244933_at		9.27844	9.60555	9.08319	8.2212	8.72946	9.16365		10.7345	10.5838	10.2447	10.6966	9.902	7.58404		9.17243	9.55842	9.82972	9.45121	9.77643	9.01681
244934_at		8.32295	8.78722	8.40969	7.93396	8.51921	8.63026		9.60502	9.40898	9.48078	9.70289	9.53829	7.14359		8.75154	9.13955	9.29692	9.65105	9.25503	8.75154
244935_at		13.5976	13.4789	13.2635	13.2745	13.4486	13.4433		13.4985	13.6459	13.4809	13.6886	13.6661	13.5753		12.8148	13.1133	13.0312	12.8496	13.2681	13.3735
244936_at		12.4288	12.2625	11.9392	11.8252	12.1101	12.0654		12.2167	12.4619	12.4099	12.5028	12.3917	12.1568		11.2814	11.792	11.6702	11.2408	11.8853	11.9658
244937_at		9.38267	8.94695	8.37199	8.14777	8.41141	8.47242		9.20683	9.53466	9.71498	9.56679	8.72398	6.90875		7.84549	8.40939	7.98299	7.63662	8.56986	8.77808
244938_at		8.87915	8.62409	8.77455	8.64024	9.19749	8.83431		9.20902	9.14504	8.96205	9.10187	8.36898	8.30697		8.10329	8.03892	8.04985	8.12928	8.32643	8.52356
244939_at		10.4784	10.3321	10.2213	10.0937	10.2189	10.3511		10.448	10.7191	11.1575	11.4428	11.599	11.3067		8.7879	10.4512	10.275	9.1267	10.4429	10.9344
244940_at		12.6793	12.6869	12.4457	12.3059	12.6245	12.6189		12.6947	12.9757	13.0596	13.1057	13.1469	13.1117		11.1215	12.4163	12.381	11.2538	12.4535	12.7966
244941_at		5.89169	5.86146	5.99241	5.92921	6.11081	6.03104		6.16551	5.94242	6.15972	6.1163	6.14717	6.32874		6.04439	5.78136	5.85798	6.12928	5.78136	5.80735
244942_at		4.77951	4.88478	4.88934	4.7668	4.76407	4.73657		4.95277	4.84277	4.79448	4.87141	4.84661	4.70752		4.9542	4.58496	4.75489	5	4.52356	4.58496
244943_at		5.98023	5.86371	5.69269	5.78936	5.99968	5.9878		6.45711	6.04173	6.41166	6.65747	7.56372	8.04863		5.49185	5.64386	5.64386	5.24793	5.70044	6.16993
244944_s_at		8.30521	8.28673	8.21827	8.18087	8.33342	8.21959		8.35554	8.58626	8.68257	9.26337	9.9611	9.54369		8.11894	8.17991	8.04985	8.12412	8.18488	8.32193
244945_at		5.36721	5.43448	5.16374	5.17657	5.42964	5.38995		5.65897	5.57939	5.40818	5.63465	5.57742	5.57865		6	5.42626	5.61471	5.83289	5.58496	5.49185
244946_at		5.51245	5.65786	5.57881	5.5021	5.82364	5.5985		5.50062	5.05961	5.39271	5.39106	5.50562	5.56866		5.75489	5.2854	5.52356	6.2854	5.32193	5.45943
244947_at		4.24187	4.28002	4.34979	4.26438	4.37374	4.32574		4.616	4.68234	4.6272	4.55287	4.4881	4.76262		4.70044	4.64386	4.52356	5.16993	4.58496	4.64386
244948_at		4.87604	5.02949	4.81356	4.85809	4.85189	4.80022		4.88837	4.9383	4.77137	4.82642	4.82383	4.83312		4.80735	4.70044	4.90689	4.90689	4.58496	4.64386
244949_at		4.96511	4.99209	4.88536	4.92422	4.96986	5.05865		5.06851	4.92163	5.11605	5.0929	5.23501	5.36592		5.12928	4.9542	4.90689	5.45943	4.9542	5.04439
244950_at		5.45962	5.36051	5.27174	5.41044	5.41648	5.49493		5.61692	5.51593	5.446	5.6761	5.82353	5.632		5.78136	5.64386	5.61471	5.67243	5.39232	5.58496
244951_s_at		8.04789	7.79587	7.8102	7.98287	7.93336	7.75947		8.30176	7.83012	8.06263	8.4216	8.87019	9.02165		7.66534	7.99435	7.97728	8.02237	8.09803	8.42206
244952_at		5.28337	5.17758	5.20241	5.16653	5.2951	5.2647		5.36068	5.1845	5.26737	5.4515	5.38109	5.33633		5.52356	5.32193	5.2854	5.49185	5.08746	5.04439
244953_s_at		4.95755	5.18545	5.08381	5.21373	5.09407	5.08978		5.25222	4.97703	5.05555	5.25463	5.50507	5.87831		5.35755	5	5.32193	5.72792	5.08746	5.12928
244954_s_at		4.23984	4.19851	4.1183	4.26154	4.18354	4.31358		4.47114	4.43119	4.47349	4.62187	4.76929	5.04283		3.70044	3.70044	3.90689	3.80735	4	3.90689
244955_at		4.5675	4.7046	4.64475	4.52439	4.74686	4.61521		4.75532	5.07539	4.75682	4.8232	4.72065	4.85148		4.58496	4.24793	4.45943	4.52356	4.32193	4.52356
244956_s_at		5.03945	5.1056	4.92819	4.94993	4.85944	5.03888		5.18706	5.29303	5.23354	5.21616	5.28821	5.36905		5.45943	5.08746	5.24793	5.61471	4.90689	5.08746
244957_at		5.01777	5.06414	5.02034	4.79997	5.12543	5.08739		5.07425	5.33219	4.89247	5.08925	5.23208	5.25625		5.78136	5.04439	5	5.97728	5.32193	5.35755
244958_at		5.67729	5.69975	5.87402	5.71266	5.89623	5.8912		5.95816	5.78449	5.75159	5.89498	5.75714	5.89814		6.30378	6	6.08746	6.32193	6.08746	5.93074
244959_s_at		7.71688	7.59021	7.28417	7.53365	7.38297	7.23118		7.91433	7.42261	7.91564	8.32172	8.47009	7.61533		7.7879	7.18982	7.17991	7.64386	7.17991	7.70044
244960_at		11.8552	12.1019	11.98	11.5069	11.9339	11.8591		11.7144	12.2688	11.9031	12.1928	12.037	11.7799		12.0505	11.2946	11.2998	11.421	11.1923	11.2294
244961_at		12.9442	12.8263	12.6627	12.6843	12.796	12.7249		12.6434	12.7108	12.7469	12.8046	12.7799	12.6632		11.6604	12.2886	12.1948	12.1978	12.27	12.4357
244962_at		11.8765	11.6255	11.4117	11.0701	11.4251	11.6481		12.6167	12.7903	12.2933	12.5789	12.1566	10.7201		11.807	11.5469	11.5565	11.8126	11.7271	11.5265
244963_at		12.459	12.2985	12.0659	12.006	12.1576	12.1584		12.8572	13.1554	12.9128	12.7854	12.6069	11.0435		12.0583	12.1427	11.9341	11.8653	12.0355	12.0241
244964_at		11.9466	11.6196	11.285	11.1541	11.3043	11.5018		12.2729	12.8109	12.5213	12.2185	12.0524	9.78787		11.5594	11.6729	11.3832	11.3242	11.5216	11.4974
244965_at		11.0009	10.9337	10.6986	10.3875	10.8913	10.7357		11.2265	11.7347	11.3973	11.4932	11.447	10.9023		9.44708	10.6847	10.4346	9.31288	10.6165	10.8773
244966_at		7.76708	8.14468	7.70348	7.28805	7.29621	7.84931		8.18858	7.69298	7.7441	7.98533	7.81936	5.91279		7.62205	8.42206	8.65821	8.67948	8.37069	7.92481
244967_at		12.839	12.9011	12.7625	12.6671	12.7998	12.6774		12.7572	13.1022	12.8351	13.0162	12.8598	12.5923		11.5836	12.0255	12.0098	11.0224	12.1079	12.1248
244968_at		12.1024	11.433	11.2121	11.2587	11.8107	11.8123		12.1945	12.4424	11.9777	11.774	10.5726	9.9572		11.0668	11.2562	11.1954	10.9469	11.368	11.2998
244969_at		11.2297	10.7889	10.263	10.2411	10.8148	10.732		10.8169	11.4716	10.9932	10.9032	9.16142	8.1989		9.45327	9.87652	9.72281	9.23122	10.062	10.0888
244970_at		9.66008	9.61158	9.55631	9.26417	9.87162	9.83892		9.76537	9.45134	9.41756	9.76797	9.51376	9.07315		9.35535	9.28771	9.31967	9.77808	9.33762	9.37069
244971_at		12.6596	12.5153	12.2955	12.3136	12.6274	12.5618		12.644	12.6085	12.7535	12.8396	12.7296	12.3648		11.8842	12.6332	12.5172	12.4255	12.8868	13.0531
244972_at		10.4998	10.8215	10.1618	9.25012	10.0268	10.0132		11.338	11.7542	11.2694	11.0497	9.55372	7.57224		9.98014	9.97871	9.62753	10.5226	9.52356	9.13186
244973_at		9.47532	9.74879	9.27501	8.53585	9.20319	9.28005		9.79927	10.188	9.89593	9.93125	8.82555	6.1886		8.84549	8.85175	8.81057	8.56986	8.75489	8.90689
244974_at		10.1192	9.43699	9.29125	8.98391	9.78209	9.76287		10.0433	10.1052	9.69324	10.3239	9.24992	7.65124		9.56605	9.43671	9.16239	9.74987	9.01402	9.29462
244975_at		11.9568	11.9497	11.6238	11.3298	11.675	11.6427		11.8509	12.1209	12.0658	11.8727	10.9395	9.09603		10.8439	11.5416	11.4793	10.9679	11.4696	11.5722
244976_at		13.6633	13.7505	13.5963	13.3926	13.6199	13.5876		13.5158	13.5535	13.5671	13.5531	13.0284	12.8485		13.0187	13.4379	13.491	13.3072	13.4941	13.489
244977_at		6.22025	6.86742	6.41495	6.00886	6.35442	6.53124		6.85905	6.07704	6.39586	6.74408	6.43411	6.25635		6.62936	8.22882	7.59991	8.15987	7.06609	6.61471
244978_at		12.8436	12.8342	12.7129	12.5247	12.834	12.9041		12.6759	12.9045	12.7584	12.9001	12.8146	12.5279		12.7162	12.4155	12.3587	12.525	12.3086	12.5319
244979_at		13.1809	13.0442	12.847	12.7136	13.1173	13.2196		13.1082	13.5852	13.3684	13.4187	12.9362	12.4722		12.6287	12.2972	12.1687	12.2975	12.4305	12.585
244980_at		12.3355	12.1501	11.8807	11.6281	12.0987	12.314		12.3015	12.7712	12.6806	12.8697	12.0425	10.8734		11.5589	11.638	11.4057	11.3191	11.6384	11.8603
244981_at		11.6408	11.4992	11.1205	10.7774	11.3388	11.4143		11.5222	12.3567	12.0249	11.96	11.3143	9.66213		11.0614	10.8517	10.6466	10.6742	10.9643	11.0314
244982_at		11.2464	11.006	10.5287	10.3193	10.84	10.9909		11.1531	12.2021	12.0368	11.8992	10.9352	9.45316		10.6475	10.4838	10.0875	10.3343	10.2082	10.9129
244983_at		12.5996	12.6578	12.2088	12.1044	12.3929	12.4362		12.4124	12.9712	12.9745	12.9995	12.7593	11.7182		11.6348	11.8486	11.4656	11.2467	11.8688	12.2324
244984_at		12.2369	12.4194	12.0685	11.9052	12.3538	12.3772		12.034	12.5986	12.3525	12.4088	11.9423	11.1286		11.3197	11.605	11.5028	11.2192	11.7305	11.73
244985_at		12.1745	12.2512	11.8986	11.8778	12.3301	12.3967		11.9118	12.556	12.5203	12.4099	11.7973	10.7818		11.3061	11.6119	11.5732	11.5028	11.8811	11.9748
244986_at		12.3309	12.3695	12.1623	11.8962	12.3532	12.3802		11.9514	12.4013	12.3274	12.3825	12.2923	12.0604		11.4078	11.6636	11.5522	11.0967	11.6684	11.8937
244987_s_at		13.6778	13.536	13.4698	13.455	13.7018	13.6974		13.7223	13.9144	13.7968	13.8594	13.7143	13.842		13.3063	13.2547	13.1735	13.0248	13.4132	13.5355
244988_s_at		12.9901	12.8508	12.6485	12.3628	12.9542	12.9496		12.9803	13.2425	13.1506	13.1878	12.9369	12.7606		12.2915	12.5218	12.3399	11.9787	12.5536	12.7816
244989_s_at		5.74182	5.89554	6.28679	5.41789	6.36779	6.11687		5.72217	5.26679	5.39186	5.45084	5.41171	4.89285		6.88264	6.2854	6.55459	7.85175	6.20945	6.32193
244990_s_at		6.66891	7.12654	7.75615	6.0382	7.60435	7.26567		6.36109	6.10048	5.97281	6.11631	5.99815	5.46329		6.90689	6.16993	6.6865	7.43463	6.52356	6.02237
244991_s_at		7.24239	7.98352	7.33449	6.90218	7.62667	7.54997		6.87372	6	6.2414	6.52501	6.43199	5.83849		7.52356	7.11894	7.12928	8.01681	6.96578	6.64386
244992_s_at		13.7896	13.7344	13.6319	13.6308	13.8707	13.8021		13.7531	13.7206	13.8521	13.9803	14.2285	14.0548		12.8665	13.5707	13.477	12.8441	13.5908	13.7596
244993_s_at		11.7968	11.9348	11.712	11.4861	11.8483	11.714		11.591	11.9752	11.7455	11.6037	11.1095	10.6882		11.4737	11.0828	11.2969	11.1421	11.4838	11.605
244994_at		6.13657	6.45684	6.19453	6.11732	6.24381	6.29462		6.16092	6.14002	5.86567	5.99385	5.97503	6.05572		6.44294	6.37504	6.49185	6.22882	6.32193	6.22882
244995_at		7.95669	8.80215	7.77112	7.42167	7.6736	7.84949		8.4979	8.35489	8.558	8.56559	8.34886	6.45933		7.91289	7.96578	8.01123	8.38802	8.05528	8.20945
244996_at		11.3328	11.3645	10.9764	10.7747	11.1709	11.1301		11.0379	11.0647	11.3313	11.3338	11.1032	10.3524		10.3253	10.9091	10.7202	10.1472	11.1072	11.4215
244997_at		10.2951	10.1089	9.72683	9.57858	10.1169	10.1292		9.70681	9.72123	10.0558	9.92765	9.62036	8.28492		8.37504	9.76487	9.64024	8.36194	9.8857	10.0238
244998_at		10.4063	10.487	9.82887	9.75797	10.2828	10.3943		10.8145	10.9222	10.9202	10.942	10.2697	9.89283		9.62205	10.0168	9.83447	9.88874	9.86882	10.2095
244999_at		6.43164	7.58754	6.92462	5.78513	6.24684	6.50428		7.64257	7.65041	7.94269	8.31337	7.31896	5.53452		6.93074	7.18982	7.33092	8.48784	7.33985	7.30378
245000_at		8.77291	9.37191	9.07351	8.77183	9.28564	9.25515		8.86814	7.94242	8.26755	8.47223	9.26616	7.86853		9.33092	9.69523	9.63118	10.1984	9.76487	9.58496
245001_at		13.5941	13.7359	13.7422	13.6158	13.7509	13.6548		13.7293	13.8121	13.7629	13.8054	13.8595	13.8281		13.5072	13.3167	13.4737	13.413	13.3209	13.3519
245002_at		10.4255	10.7771	9.87387	9.23148	10.0393	9.95093		11.7914	12.3954	11.7482	11.6508	9.34118	6.63657		10.2288	10.7903	9.74315	9.93517	9.4818	9.57175
245003_at		11.919	11.9842	11.3966	11.2854	11.5246	11.5064		12.5932	12.9218	12.7188	12.5771	11.6867	9.15062		11.5314	12.4181	11.7	11.5294	11.5396	11.7578
245004_at		12.5597	12.6793	12.225	12.0808	12.5495	12.4475		12.6508	12.7786	12.7966	12.8053	12.5	11.6586		11.8053	12.7653	12.5467	12.0098	12.3963	12.4163
245005_at		7.91554	8.72012	8.42902	7.25846	8.39553	8.62749		7.41587	5.77117	6.87239	7.33053	8.07521	6.17416		8.48382	8.59246	8.53528	9.40514	8.2384	7.59246
245006_at		14.2233	14.2579	14.1847	14.1462	14.3038	14.2122		14.1323	14.1605	14.2091	14.2402	14.3835	14.3152		13.7679	14.0403	14.0443	13.8203	14.1615	14.0571
245007_at		13.4405	13.2695	12.9128	12.7541	13.0906	13.1502		13.642	13.691	13.9066	13.7072	13.2641	9.60785		12.2461	13.1259	12.7572	11.9589	12.9591	13.0622
245008_at		10.7514	10.7575	10.3996	9.96588	10.5895	10.6777		10.585	11.0426	11.2366	10.8886	10.0115	8.36048		9.43254	10.0265	10.0553	9.75489	10.2372	10.7632
245009_at		13.2405	13.0437	12.8702	13.0084	13.1268	13.145		12.7699	12.6478	12.8928	12.9269	13.2619	13.4785		11.7125	12.6858	12.4289	12.0901	12.7676	12.9567
245010_at		11.1752	10.9927	10.8207	10.8144	10.9348	10.7666		11.386	11.3263	11.429	11.6571	11.4405	11.0068		9.90989	10.8178	10.8447	10.5517	10.8619	11.2064
245011_at		9.93401	9.85902	9.47193	9.59782	9.60077	9.50718		10.3805	10.2084	10.3026	10.5632	10.1124	9.65258		9.42417	9.42206	9.38154	9.69697	9.65105	9.7364
245012_at		12.3814	12.5159	12.2905	12.122	12.3651	12.2926		12.3008	12.5042	12.31	12.4418	12.343	12.1752		12.1923	12.0573	12.0279	12.0875	12.0788	12.022
245013_at		14.1652	14.1021	14.0145	14.0864	14.223	14.2082		13.9688	14.1074	14.0248	14.03	14.1098	14.1366		13.6671	13.7222	13.758	13.5053	13.9135	13.7763
245014_at		14.1395	14.0735	13.9719	14.0647	14.2249	14.18		14.1556	14.2248	14.1243	14.1767	14.2635	14.0702		13.5264	13.7342	13.7151	13.3676	13.9015	13.8883
245015_at		10.4046	10.0602	9.56785	9.77656	10.1206	9.91509		10.0523	9.78443	9.62607	9.08906	9.33706	7.56519		9.45533	11.1453	10.403	9.80413	9.86728	10.0458
245016_at		10.7552	10.5437	10.0033	10.0275	9.96839	10.1006		10.3757	10.4822	10.7299	10.4374	9.96673	8.79726		9.82655	10.4273	9.9901	9.92184	10.1674	10.5774
245017_at		12.1628	11.9318	11.5883	11.5181	11.7051	11.7904		11.7574	11.9584	12.0513	11.7858	11.7376	10.6191		11.2917	11.4848	11.3304	11.1209	11.6106	11.8273
245018_at		12.4947	12.2935	11.8424	11.9998	12.1679	11.9673		12.5313	12.5023	12.6371	12.6638	12.5177	11.3875		11.9185	12.2155	11.8975	11.8692	11.9755	12.339
245019_at		12.5714	12.459	12.2365	12.3485	12.4403	12.334		12.4503	12.5059	12.569	12.6828	12.546	12.0383		11.8849	12.0262	11.842	11.7973	12.0841	12.4906
245020_at		12.8366	12.6844	12.4738	12.5602	12.6625	12.6217		12.453	12.2857	12.5206	12.7289	12.6022	12.6016		11.7871	12.0011	11.8277	11.9226	12.0845	12.3745
245021_at		11.9368	11.8781	11.6652	11.2555	11.6874	11.6805		11.9588	12.415	12.1236	12.1944	11.9904	11.383		11.9054	11.5216	11.4404	11.4651	11.4471	11.4435
245022_at		10.6127	10.4368	10.1386	9.86528	10.191	10.1862		10.8034	11.4269	10.9722	11.1303	10.6767	9.99443		9.70908	9.78627	9.57554	9.02791	9.62022	9.72962
245023_at		12.2126	12.2774	11.9848	11.3291	11.9952	11.9499		12.2451	12.6598	12.4081	12.5416	12.4809	11.8045		11.7956	11.7756	11.8392	10.8857	11.9869	11.9954
245024_at		12.5664	12.3714	11.942	11.8657	11.979	11.8207		12.606	12.4455	12.8163	12.7811	13.0025	12.3071		11.0272	11.8333	11.7427	11.2894	11.8937	12.2808
245025_at		10.8058	10.5986	10.0947	9.91621	10.2028	10.0084		11.2546	11.458	11.6921	11.5517	11.2125	9.43346		9.71939	10.3597	10.0348	9.54882	10.1812	10.6439
245026_at		11.6492	11.765	11.1889	10.9929	11.0849	11.1576		12.1405	11.9714	12.2194	12.1331	12.4257	10.1029		11.3912	11.6826	11.4221	11.6298	11.7215	11.7254
245027_at		8.58907	8.61278	8.6104	8.617	8.65117	8.55918		8.48763	8.51559	8.25267	7.98752	7.10291	6.6747		7.54689	8.34873	8.60363	7.84549	8.47573	8.03342
245028_at		6.93932	7.33774	7.14063	7.34717	6.98214	7.26655		6.95518	7.31892	7.63864	7.56231	7.38087	7.22885		7.03342	6.97728	6.9542	6.65821	7.17991	7.36632
245029_at		7.16341	6.69136	7.1859	7.50684	7.64751	7.4665		7.18245	7.47032	6.89618	6.73007	6.20759	6.32993		7.49985	6.64386	7.29462	7.32193	7.5157	7.56224
245030_at		3.71969	3.6994	3.66748	3.67484	3.77615	3.78146		3.7766	3.70653	3.8273	3.86623	3.91408	3.92115		3.58496	3.58496	3.58496	3.70044	3.58496	3.58496
245031_at		6.5275	6.68141	6.84523	6.71436	6.86266	6.61348		6.61984	6.38321	6.5243	6.64109	6.60781	6.5273		6.80735	6.80735	6.93074	6.9542	6.61471	6.49185
245032_at		4.3152	4.35374	4.3199	4.3584	4.39315	4.2604		4.39772	4.41466	4.36642	4.66676	4.50245	4.32869		4.16993	4.16993	4.16993	4.32193	4.16993	4.08746
245033_at		5.72715	5.7697	5.67822	5.82172	5.78077	5.86717		5.937	5.8828	6.07004	5.94106	6.10571	6.22017		5.80735	5.61471	5.58496	5.78136	5.78136	5.78136
245034_at		5.68194	5.84871	5.79724	5.72533	5.69746	5.67696		6.04796	5.99739	5.79918	5.89795	5.8117	5.55443		6.10852	5.70044	5.72792	6.39232	5.78136	5.75489
245035_at		7.90049	8.51642	8.00027	9.08308	8.05504	8.29421		7.61274	7.42624	7.23497	6.94679	6.73811	6.76251		8.55842	11.4858	10.1972	10.7524	9.40727	8.38802
245036_at		4.25511	4.25715	4.32378	4.17912	4.26506	4.239		4.19017	4.31376	4.22692	4.32073	4.24003	4.30136		4.24793	4.08746	4.08746	4.24793	4.08746	4.08746
245037_at		4.343	4.37969	4.41185	4.64486	4.4665	4.43028		4.68021	4.53534	4.645	4.72371	4.68719	4.78114		4.64386	4.45943	4.32193	4.75489	4.32193	4.39232
245038_at		5.96149	6.54135	8.61055	7.60681	7.21527	6.69731		6.5618	6.52509	8.64029	9.65824	7.7297	10.4249		9.92184	9.28771	10.2854	9.48985	10.875	10.7125
245039_at		7.76129	7.96924	7.86296	7.68663	7.97446	7.86249		7.83756	7.98381	8.21808	8.45192	8.3651	9.24945		8.56224	8.7039	8.45121	8.53138	8.45121	8.47573
245040_at		6.22411	6.33326	6.3419	6.15372	6.10991	6.10608		6.49332	6.54772	6.38242	6.22553	6.24847	6.15441		6.37504	6.33985	6.45943	6.45943	6.14975	6.22882
245041_at		7.05984	6.73113	7.06069	6.50732	7.13933	6.96145		7.64699	8.52058	9.12072	8.45734	7.80233	8.47083		8.90388	7.17991	6.58496	6.88264	8.47978	8.83289
245042_at		8.99799	9.05856	9.28884	9.41647	9.30528	9.23408		8.84671	8.82121	8.77125	8.47878	7.45482	7.13856		8.45943	8.5157	8.64386	9.1267	8.93074	8.64386
245043_at		8.03062	7.06883	7.05505	7.17674	7.48067	7.83213		8.26129	8.65622	9.068	9.92813	10.0364	10.5389		9.14211	7	7	6.90689	8.08746	8.82337
245044_at		13.664	13.5252	13.4949	13.6159	13.7608	13.7867		13.6284	13.5829	13.4124	13.386	13.5351	13.5141		13.7822	13.4482	13.2506	13.4878	13.5365	13.7076
245045_at		9.37986	9.41957	9.33319	9.40723	9.35235	9.21611		9.43528	9.40563	9.50356	9.64144	9.3534	9.82227		9.93221	9.68825	9.63481	9.46352	9.68299	9.92926
245046_at		9.34624	8.91998	9.66755	9.63688	9.60054	9.73457		9.55152	9.09032	9.33107	9.49356	9.83301	10.0838		10.007	9.39017	9.99294	10	10.0993	10.23
245047_at		11.5125	11.3951	11.1808	11.1658	11.3785	11.4189		12.5352	12.1583	11.9452	12.5584	12.9934	12.1122		11.9069	11.7245	11.5943	12.0705	11.3636	11.2003
245048_at		11.9603	11.8558	11.602	11.7889	12.0171	11.8071		11.8701	11.8792	11.5299	11.1867	10.7092	9.70674		10.7574	11.1948	11.1261	11.286	11.242	10.8857
245049_at		9.23963	9.39208	9.01969	8.86985	8.99302	9.01412		9.08386	9.08455	8.52076	8.48315	8.04793	7.47839		8.21432	8.47168	8.5812	8.74483	8.41363	8.40939
245050_at		12.3522	12.2509	11.9581	11.3694	12.0437	12.0112		12.7373	13.0805	12.8606	12.7535	12.6075	11.1652		12.2249	12.5596	12.4466	11.4964	12.6186	12.7187
245051_at		9.46225	7.86544	7.99602	8.2832	8.89545	9.00865		9.25194	9.60887	10.6086	10.5584	9.99618	10.7149		10.4584	7.92481	7.08746	8.21432	9.76487	10.0647
245052_at		6.64255	7.78013	9.06706	8.90269	7.82375	7.14569		7.0663	6.76214	7.36656	7.38174	6.42434	6.39301		7.24793	10.0526	9.66888	8.94544	8.07146	7.5157
245053_at		5.42709	5.37882	5.33447	5.48479	5.39906	5.46365		5.50153	5.5662	5.49349	5.46699	5.3939	5.73188		5.70044	5.04439	5.04439	5.72792	5.12928	5.12928
245054_at		6.4779	6.68311	6.78689	6.72686	6.71467	6.75669		6.56478	6.5516	6.46286	6.80949	6.87186	7.09999		6.85798	6.97728	6.94251	7.02237	6.6865	7
245055_at		5.45094	5.50762	5.24586	5.53326	5.57027	5.56388		5.49023	5.6547	5.87225	5.91206	6.54943	7.3596		5.58496	5.72792	5.35755	5.04439	5.97728	6.18982
245056_at		5.95337	6.04075	5.94037	6.23018	5.89669	5.8564		5.99921	5.98482	6.10779	6.40364	6.33477	6.37029		6.62936	6.12928	6.26679	6.14975	6.10852	6.14975
245057_at		5.4696	5.40635	5.46999	5.61144	5.51009	5.42553		5.58207	5.6377	5.91297	5.76849	5.69095	5.98083		6.12928	5.24793	5.64386	6.49185	5.45943	5.64386
245058_at		4.4403	4.54628	4.50835	4.38257	4.5331	4.51621		4.68272	4.89624	4.78874	4.83842	4.77865	4.81006		4.90689	4.85798	5	5.04439	4.75489	4.85798
245059_at		9.04157	8.77611	8.7465	8.95288	8.65159	8.84734		9.30388	9.55661	9.94652	9.69231	9.87958	9.41834		9.34207	9.3443	9.24555	9.15735	9.45738	9.49785
245060_at		10.4716	10.2199	9.83675	10.3656	10.4835	10.4558		10.5842	10.9382	10.7237	9.85215	10.074	8.77548		11.1157	11.4522	10.9024	10.6175	11.3542	11.1923
245061_at		13.8596	13.8684	13.5207	13.4176	13.7335	13.8707		13.8253	13.8933	13.8319	13.2632	12.2163	9.91412		13.8603	13.8287	13.1917	12.9149	13.7397	13.9097
245062_at		8.42276	8.3319	8.39261	8.45313	8.60259	8.59357		8.73466	8.73358	8.82826	8.74639	8.69358	9.02024		9.06878	8.51964	8.48784	8.29921	8.79766	9.03892
245063_at		7.27363	7.62608	7.7749	7.87085	7.45814	7.16088		7.06993	6.70924	6.25485	6.29275	6.23095	6.78278		5.70044	8.0607	8.14975	7.70044	6.85798	5.75489
245064_at		6.34412	6.29092	6.92542	6.81161	6.70296	6.58711		6.54857	6.47611	6.5291	7.78345	7.99151	9.07946		7.16993	6.32193	7.03342	7.03342	6.79442	6.9542
245065_at		8.63755	8.6412	8.79538	8.76558	8.78626	8.70609		8.72771	8.37786	8.43536	8.50854	8.55638	8.75423		8.77149	8.64746	8.96	9.23362	8.75489	8.49185
245066_at		8.79312	8.96537	8.93546	8.90857	8.66536	8.73229		8.78364	8.84086	8.74286	8.78189	8.68536	8.69813		9.224	9.40939	9.19722	9.07948	9.13443	9.30606
245067_at		10.127	10.0908	10.0748	10.1991	10.2179	10.2234		10.2389	9.9847	9.99393	10.4426	10.1771	11.0597		10.7632	10.1674	10.1472	10.5226	10.2691	10.4584
245068_at		4.67321	4.71322	4.65926	4.62018	4.68622	4.62754		5.03811	4.9283	4.99124	5.0549	5.14444	5.25473		4.75489	4.39232	4.45943	4.64386	4.32193	4.58496
245069_at		4.80988	4.72872	4.74218	4.76237	4.79974	4.72464		4.76072	4.67097	4.8601	4.87645	4.82171	4.87332		5	4.80735	4.75489	4.80735	4.64386	4.80735
245070_at		4.78826	4.83406	4.83003	4.84338	4.9817	4.88048		4.8212	4.91973	4.88957	4.96627	5.11636	5.00094		4.64386	5.04439	5.04439	4.90689	4.80735	5.04439
245071_at		5.05175	5.05559	5.11138	5.09918	5.1911	5.04091		5.32355	5.087	5.29247	5.357	5.44501	5.57064		5	5.12928	5.04439	5.39232	5.04439	5.08746
245072_s_at		4.93948	5.00001	4.90808	4.87947	4.88026	4.90502		5.08913	5.06414	5.26502	5.12166	5.30089	5.08588		5	4.90689	5.08746	5.20945	4.80735	5
245073_at		4.77496	4.73927	4.67675	4.68006	4.80633	4.79082		4.70756	4.75892	4.82076	5.03927	5.22669	4.90325		5.20945	5.16993	5.08746	5.16993	5.08746	5.04439
245074_at		7.52204	7.74012	8.31192	8.57869	7.83841	7.61439		7.75333	7.64733	7.7009	7.42027	7.62791	8.31262		8.61471	8.5157	8.05528	8.25739	8.56224	8.56986
245075_at		5.81935	6.24258	5.85855	6.0732	5.83365	5.71317		5.82517	5.68008	5.44075	5.50451	5.40525	5.47905		5.20945	5.75489	5.42626	5.35755	4.80735	5
245076_at		5.59063	5.82881	5.51446	5.13987	5.29398	5.49719		6.05673	6.37568	7.91723	6.99959	5.63837	5.71532		6.32193	6.64386	6.40939	6.08746	6.47573	6.14975
245077_at		6.10465	6.14992	6.09179	6.15121	6.00839	6.15063		6.17754	6.21504	6.1346	6.07578	6.21386	6.31566		6.39232	6.10852	6.02237	6.04439	5.88264	6.08746
245078_at		7.60735	8.20331	8.44342	8.98444	8.16812	8.05887		7.67578	7.57675	7.40497	7.57105	7.53153	7.98536		7.72792	8.46352	8.88264	8.57743	7.69349	7.69349
245079_at		6.4478	6.17558	6.3175	6.47252	6.48136	6.57249		6.65496	6.73837	6.96803	6.93236	6.99861	7.54469		7.09803	6.35755	6.55459	6.6865	6.79442	6.82018
245080_at		4.957	4.84883	5.0594	5.23496	5.05857	4.81156		4.92197	4.79661	4.78153	4.87605	4.78857	4.9091		5.39232	5.04439	5	5.08746	4.52356	4.64386
245081_at		5.65521	5.65398	5.50443	5.31257	5.46511	5.41039		5.73619	5.82288	5.60088	5.50127	5.59536	5.80739		6.24793	5.52356	5.55459	6.44294	5.32193	5.42626
245082_at		5.62289	5.72003	5.75196	5.73306	5.78276	5.71544		5.85798	5.8627	5.84854	5.8627	6.21129	6.1462		6.08746	5.9542	5.9542	5.97728	5.90689	6.44294
245083_at		9.06788	8.15172	8.30526	8.41277	8.57339	8.7464		9.09919	9.18698	9.46977	9.53364	9.67016	9.5849		9.27146	8.32643	8.16993	8.29462	9	9.50779
245084_at		7.39317	6.66192	6.65221	6.34093	6.92237	6.92461		7.49404	7.67943	7.38192	7.29429	7.98777	7.54217		7.37504	7.03342	6.50779	6.85798	7.13955	7.06609
245085_at		10.086	10.161	10.3304	10.3576	10.0601	10.0695		9.95575	10.0864	9.51606	8.70743	8.48144	7.22358		8.88264	10.5584	10.8819	10.4378	10.1059	9.42626
245086_at		4.4756	4.30341	4.30444	4.38831	4.30689	4.29627		4.50504	4.39427	4.63452	4.53943	4.79605	4.75598		4.80735	4.32193	4.32193	4.75489	4.39232	4.45943
245087_at		6.74676	6.64309	6.7433	6.7869	6.71181	6.68265		6.62662	6.65963	6.58441	6.52869	6.31066	6.4418		7.01123	6.53916	6.72792	7.36632	6.71425	6.80735
245088_at		8.24451	8.84402	8.57404	8.46321	7.94048	8.06616		8.01964	7.87192	8.17402	8.18333	8.56878	7.73987		8.00562	8.59619	7.82018	7.73471	6.91886	7.5157
245089_at		6.85839	6.82165	6.84403	7.06012	7.11987	7.07387		7.09097	6.83899	6.50842	6.42365	6.63136	6.57412		5.32193	6.40939	6.87036	6.79442	6.47573	6.04439
245090_at		7.78004	7.57788	7.17239	6.93743	7.104	7.26934		7.89949	8.22897	7.64128	7.41196	7.64794	7.08677		7.5157	7.05528	6.75489	6.67243	6.64386	6.42626
245091_at		4.86489	4.76651	4.80123	4.84423	4.71273	4.79646		5.09184	4.77347	4.92621	5.11944	5.45623	5.01435		5.16993	5.08746	4.9542	5.24793	5.04439	5.08746
245092_at		7.7677	7.86473	7.93436	8.08999	7.91358	7.64327		7.71595	7.41934	7.45448	7.48105	7.39611	7.58917		7.98868	8.73471	8.55459	8.08215	7.86419	7.98299
245093_at		7.57427	7.34071	7.70494	7.58182	7.66244	7.64918		7.50592	7.44787	7.6098	7.1613	6.70861	6.33621		7.11894	6.39232	6.84549	7.08746	7.32193	7.11894
245094_at		8.76088	10.9355	11.4099	11.5175	10.1895	9.95058		8.99839	8.51032	8.23639	8.62608	8.12144	8.04065		8.38802	10.764	11.7977	11.3304	9.60733	9.09011
245095_at		5.91006	5.30567	5.2788	5.29833	5.46472	5.70529		6.18588	6.43339	6.80271	6.43459	5.73593	5.37586		6.08746	5.75489	5.45943	5.49185	6.35755	6.2854
245096_at		10.8322	11.1052	10.7424	10.2201	10.4407	10.6938		10.878	10.7871	11.1331	11.7847	11.8567	12.302		11.2603	10.7082	10.5594	10.2046	10.3197	10.4939
245097_at		8.31541	8.01449	8.25719	8.22122	8.22462	8.23185		8.13447	7.9462	8.35038	8.56602	8.55107	8.69387		8.92481	8.01123	8.21917	8.65821	8.53138	8.73132
245098_at		8.52834	8.16571	8.42982	8.34161	8.64099	8.36649		8.80591	9.13498	9.60376	9.6099	10.3355	10.5267		8.87344	8.72451	8.65105	8.31741	9.41996	8.90689
245099_at		8.5467	8.53645	8.5203	8.99341	8.37554	8.38485		8.35821	8.44732	8.70891	8.9262	8.8765	9.24091		9.35535	8.9571	8.45943	9.27612	8.87958	9.00282
245100_at		7.28432	7.41437	7.39598	7.45155	7.39555	7.53012		7.44208	7.58536	7.86916	8.12736	8.16774	8.72453		7.15987	7.41785	7.37504	7.25739	7.53138	7.60733
245101_at		9.92389	9.4949	9.14535	9.07964	9.56005	9.73704		10.1761	10.0637	9.40949	9.11233	8.7529	8.91478		9.92184	9.23601	8.81378	9.37504	9.70908	9.8009
245102_at		3.93299	3.91304	3.8304	3.94601	3.89672	3.90598		4.2187	4.2004	4.24997	4.36824	4.32937	4.21203		4.45943	4.16993	4.32193	4.24793	4.16993	4.24793
245103_at		4.75152	4.76457	4.80812	4.82578	4.88688	4.74045		4.73442	4.86167	4.8259	4.83957	4.76844	4.94862		4.90689	4.24793	4.32193	4.70044	4.39232	4.32193
245104_at		8.60116	8.51029	8.60542	8.67947	8.59549	8.51081		8.58041	8.3948	8.51677	8.28393	8.00976	8.01528		8.62571	8.63662	8.82655	8.85487	8.43045	8.47168
245105_at		5.51966	5.49568	5.33513	5.34336	5.31749	5.34472		5.54339	5.51337	5.52418	5.63974	5.9965	5.62712		5.97728	5.80735	6.08746	6.10852	5.9542	5.83289
245106_at		7.52575	7.90109	7.73237	7.69601	7.40245	7.31058		7.34804	7.07597	6.54325	6.30714	6.202	6.62379		5.64386	7.97728	7.99435	7.81378	6.39232	5.39232
245107_at		4.83519	4.82216	4.7618	4.89051	4.77657	4.80758		4.81007	5.00751	5.01359	4.94982	4.94998	5.04085		4.90689	4.75489	4.85798	4.9542	4.90689	4.75489
245108_at		4.88224	5.09838	4.9794	4.95532	4.9013	5.02824		4.85248	5.16954	5.01737	5.1206	5.00491	5.2762		5.32193	5.24793	4.85798	4.80735	4.39232	4.80735
245109_at		6.80506	6.94696	6.81836	6.88578	6.70505	6.70743		6.9812	7.06242	7.19773	7.0236	7.1059	6.98362		5.80735	7.19967	6.90689	6.50779	6.65821	6.44294
245110_at		4.94816	4.77608	4.8116	4.78425	4.80771	4.86554		5.15677	5.29715	5.23802	5.29426	5.53288	5.03665		4.85798	4.75489	4.75489	4.70044	4.80735	4.80735
245111_at		4.69849	4.74517	4.67916	4.73015	4.78432	4.69907		4.75007	4.86338	4.80083	4.86885	5.05354	5.07537		4.85798	4.75489	4.90689	4.70044	4.75489	4.80735
245112_at		7.94083	8.57722	8.55108	8.11762	7.9892	8.04357		7.80678	7.54195	7.39386	7.74437	7.52162	7.08446		6.62936	8.30834	8.42626	8.47573	7.17991	6.96578
245113_at		5.44522	5.41422	5.33098	5.36311	5.33561	5.39526		5.451	5.4898	5.6221	5.51376	5.60645	5.55722		5.32193	5.12928	5.12928	5.20945	5.12928	5.2854
245114_at		9.30588	8.90472	8.68939	8.79782	8.96203	8.99842		9.49101	9.6763	9.83576	9.85815	9.64354	9.15138		10.446	9.52356	9.31288	9.40727	9.80896	10.2877
245115_at		10.6909	10.8082	10.8717	11.0694	10.8161	10.8344		10.9891	11.0853	11.0396	11.3208	11.5551	12.0148		11.4221	11.1286	11.06	11.1408	11.058	11.431
245116_at		8.75571	8.17457	8.24868	8.33291	8.66306	8.77307		8.81126	8.80282	8.84176	8.8047	9.32657	9.3183		8.49586	8.25267	8.33092	8	8.42626	8.76155
245117_at		9.97418	8.79675	9.18785	8.68915	9.89447	10.0461		10.2416	9.99761	9.77319	9.48988	9.27337	7.78535		9.48382	8.3966	9.10591	8.49185	9.90839	10.2216
245118_at		10.9002	10.9594	10.7911	10.7548	10.928	10.9433		10.673	10.3808	9.78808	9.12512	8.55184	8.68404		10.2969	10.5275	10.6865	10.6366	10.7406	10.7389
245119_at		4.71887	4.71021	4.75442	4.79381	4.76994	4.87535		5.17878	5.72203	6.64034	6.7495	7.19173	8.1404		6.18982	5.24793	4.64386	5.2854	5.9542	6.87036
245120_at		7.49878	7.46172	7.44112	7.40803	7.31965	7.39096		7.74103	8.10068	7.87404	8.07772	8.29659	8.09107		7.59246	7.53916	7.69349	7.21917	7.46761	7.84549
245121_at		11.8303	12.1484	12.1035	12.061	11.9862	11.8493		11.973	11.9513	11.8705	11.6173	11.1764	10.8355		10.927	12.0475	12.2267	11.716	11.8657	11.5901
245122_at		9.23172	8.00336	8.01546	8.06592	8.77851	8.89593		9.34564	9.24516	9.03588	9.09171	8.93091	8.93627		8.84235	8.13443	8.11894	8.24317	8.55075	8.64386
245123_at		11.4906	11.1066	10.6103	10.267	10.7064	11.0941		11.3962	11.7253	11.7955	11.5169	11.2491	9.83812		10.6978	10.9129	10.2738	9.69349	10.5245	10.9462
245124_at		9.28314	9.45058	9.40732	9.56686	9.60374	9.45121		9.42634	9.06423	8.82147	8.70548	8.53182	8.58511		8.75154	9.47978	9.46761	9.67243	9.1267	8.62571
245125_at		4.64676	4.58373	4.72077	4.81666	4.7213	4.543		4.82382	4.75907	4.79382	4.79514	4.75465	4.81213		5.2854	4.90689	4.9542	5.12928	4.85798	4.90689
245126_at		5.60244	5.73675	5.65843	5.53121	5.61933	5.53797		5.68239	5.57207	5.6812	5.82211	5.89909	5.56629		5.55459	5.2854	5.49185	5.32193	5.42626	5.35755
245127_at		8.62838	8.71208	8.94898	8.91921	8.86595	8.82078		8.79467	8.69215	8.67949	8.86865	9.41422	10.0526		8.87344	8.67596	9.19967	9.15228	9.10852	9.38586
245128_at		3.65964	3.61136	3.60023	3.66218	3.70831	3.77362		3.77353	3.83533	3.78652	3.7919	3.74406	3.77924		3.58496	3.58496	3.45943	3.58496	3.45943	3.58496
245129_at		5.01708	5.09887	5.33556	5.66623	5.57409	5.34847		5.29587	5.10158	5.10888	5.11963	4.897	5.14177		5.2854	5.12928	5.08746	5.42626	5.61471	5.75489
245130_at		7.90583	8.40037	8.23773	8.32349	8.34726	8.12708		8.2165	8.12014	7.93649	8.38155	8.80777	9.32127		7.6865	8.43045	8.2854	8.01681	7.91886	8.44708
245131_s_at		7.8292	7.65878	7.66075	7.53789	7.68707	7.71188		8.18188	8.67978	8.97888	9.46945	9.2692	9.96224		9.14466	8.00562	7.78136	8.07146	8.30378	8.88874
245132_at		7.17651	7.00874	6.93217	6.86457	7.16858	6.93376		7.29217	7.61963	7.87716	8.31498	8.70221	9.22709		8.2854	7.7211	7.34873	7.69349	7.65105	8.12412
245133_at		6.55596	6.68548	6.64763	6.68486	6.49059	6.40925		6.39349	6.26776	5.92693	6.2252	6.38417	6.07598		5.80735	7.05528	6.93074	6.84549	5.61471	5.85798
245134_s_at		8.37453	7.26973	7.51585	7.56032	8.155	8.3137		8.74006	8.52248	8.7065	8.81827	8.71149	8.65069		8.40939	7.60733	7.50779	7.3837	8.59619	8.80735
245135_at		4.58352	4.68808	4.65182	4.69228	4.68724	4.62247		4.77671	4.63834	4.64162	4.87391	4.74196	4.88547		5	4.64386	4.80735	5.2854	4.64386	4.75489
245136_at		5.63777	5.41319	5.49738	5.36078	5.90603	5.64761		5.83786	6.23055	6.51396	6.78959	7.05501	8.43844		7.62205	6.02237	5.88264	5.93074	7.14975	7.63662
245137_at		5.99091	6.13317	6.31743	6.17641	6.01545	6.01439		5.95943	5.82936	6.25615	6.01812	6.23859	6.37045		5.83289	6.39232	6.39232	6.42626	5.93074	6.12928
245138_at		8.80397	8.75384	8.12529	7.79184	8.32256	8.60154		8.90835	9.18525	9.39717	9.36417	8.67162	8.14483		8.6865	8.35755	7.88874	7.91886	8.17493	8.43879
245139_at		5.63759	5.6942	5.65724	5.69988	5.61834	5.58748		5.84491	5.88729	5.9049	5.94572	5.96254	5.83653		6.39232	5.49185	5.49185	6.02237	5.49185	5.49185
245140_at		4.59858	4.68412	4.81146	4.73579	4.67332	4.55402		4.68703	4.52532	4.67083	4.70218	4.84266	4.5804		4.80735	4.70044	4.70044	4.80735	4.64386	4.58496
245141_at		6.99876	6.67094	6.6433	6.5338	6.62483	6.59623		6.93963	6.80481	6.73163	6.96398	6.76835	6.19563		6.45943	6.14975	6.04439	6.16993	5.67243	5.93074
245142_at		8.65218	8.78186	8.91482	8.79424	8.81101	8.77919		8.48657	8.21264	7.95457	7.95986	7.73984	8.20109		8.33092	8.53916	8.75489	8.93664	8.46761	8.29921
245143_at		7.05865	6.59735	6.59535	6.93665	7.08365	6.88616		6.84239	7.20047	7.02991	6.75593	7.26889	7.51109		6.71425	6.24793	6.49185	6.70044	6.55459	6.9542
245144_at		8.67063	8.97898	8.98236	9.05415	8.89889	8.75204		8.86752	8.85693	8.63399	8.77716	8.80172	9.30335		8.70736	9.04439	9.18239	9.07414	8.90989	8.74147
245145_at		8.74158	8.86212	8.64203	9.24453	8.94291	8.84792		8.67136	8.40072	7.95639	7.34588	7.76518	7.41737		8.26679	9.29232	9.44708	8.82972	8.73471	8.56224
245146_at		8.71995	8.40461	8.51708	8.62611	8.81011	8.83244		8.76722	8.77403	8.86166	8.96766	8.94144	8.95323		9.00282	8.67948	8.87344	8.89785	9.31061	9.37938
245147_at		6.69162	6.48135	6.56973	6.67706	6.9287	6.81323		6.68074	6.39636	6.25257	6.12604	6.31557	6.8701		5.90689	7.17991	7.08746	6.52356	7.06609	6.61471
245148_at		7.07605	7.12321	6.93102	6.84935	6.86771	6.95487		7.29582	7.37573	7.81872	7.81477	7.29661	8.93759		8.91886	7.77479	6.67243	6.89482	7.76818	8.53528
245149_at		6.365	6.34403	6.36989	6.2633	6.41604	6.37144		6.49064	6.14689	6.42185	6.26687	6.43663	6.91621		6.55459	6.74147	6.70044	6.56986	6.96578	6.97728
245150_at		10.3345	10.4175	10.3863	10.6968	10.6429	10.6465		10.2658	9.754	9.16013	8.52842	8.02063	7.14957		9.2738	9.72962	9.85953	10.058	9.90238	9.5157
245151_at		4.5016	4.42601	4.5083	4.41331	4.51948	4.4471		4.5498	4.58875	4.67357	4.75126	4.70736	4.99157		4.45943	4.32193	4.24793	4.52356	4.45943	4.39232
245152_at		10.1742	9.3973	7.9095	8.12252	8.23328	9.44763		10.2038	10.0165	8.84656	8.02861	8.54913	8.10629		9.99859	9.87805	8.35755	8.01681	8.07146	9.0634
245153_at		3.75296	3.73999	3.82749	3.70876	3.73561	3.66953		3.84838	3.73105	3.78825	4.00641	3.95958	3.83819		3.58496	3.70044	3.58496	3.58496	3.45943	3.45943
245154_at		5.00276	5.1724	5.1684	5.11681	5.38071	5.13186		5.34391	5.22131	5.31407	5.28451	5.28564	5.33356		5.72792	5.20945	5.16993	5.64386	5.20945	5.16993
245155_at		10.7172	11.2044	10.5529	10.111	10.0336	10.3535		10.8119	10.5367	10.4043	9.59525	8.90503	8.42359		9.77314	11.4949	10.983	10.6475	9.94691	9.67066
245156_at		7.58752	7.36095	7.31151	7.29822	7.43083	7.52417		7.6008	7.88633	7.6372	7.49718	7.72804	7.89808		7.49985	7.54689	7.30378	7.05528	7.61471	7.73471
245157_at		4.23886	4.30688	4.19915	4.26039	4.19792	4.286		4.35028	4.34582	4.35563	4.45186	4.30684	4.52782		4.32193	4	4	4	3.90689	4
245158_at		5.37636	5.30212	5.25653	5.29748	5.37423	5.29425		5.35916	5.44499	5.45428	5.54927	5.80868	5.73482		5.72792	5.52356	5.45943	5.70044	5.55459	5.61471
245159_at		4.67863	4.60181	4.56859	4.53511	4.64025	4.64686		4.90229	5.01257	4.86869	4.90052	4.77499	4.71038		5.16993	5	5.12928	5.35755	5.12928	5.24793
245160_at		4.90465	4.84532	4.87796	4.75036	4.73407	4.89785		5.04577	5.01704	4.9545	4.95865	5.152	5.30733		5.58496	5.42626	5.2854	5.58496	5.45943	5.55459
245161_at		6.48212	6.61992	6.57725	6.3237	6.4779	6.34549		6.64275	6.7344	6.85009	6.88649	7.02427	6.78602		6.44294	6.12928	6.18982	6.04439	6.37504	6.14975
245162_at		5.07367	5.06982	4.97779	5.27309	5.13912	5.0613		5.07876	4.98268	4.93239	4.79006	4.92723	5.02898		5.20945	5.32193	5.2854	5.72792	5.24793	5.16993
245163_at		5.61603	5.54734	5.51816	5.31388	5.5552	5.52975		5.64711	5.78852	5.64263	5.92567	6.06616	5.95156		5.85798	5.72792	5.64386	5.64386	5.78136	5.80735
245164_at		9.19167	9.73653	9.97151	10.2274	9.94278	9.42877		9.37537	9.21901	8.16939	7.70412	7.81651	7.63869		6.98868	10.0795	10.9607	10.314	9.49386	7.52356
245165_at		9.84464	9.71455	9.64844	9.65091	9.34245	9.5495		9.86093	9.41158	8.24399	6.69027	6.3419	6.13606		8.8009	9.80413	9.76653	9.41785	8.97154	8.71081
245166_at		6.83146	6.43161	6.69119	6.95969	6.8369	6.81437		6.98325	6.97234	6.58779	6.46544	7.01845	6.77057		7.97154	7.15987	7.09803	7.35755	7.62936	7.71425
245167_s_at		8.8599	9.03032	9.02688	8.97373	9.19705	8.86431		8.83492	9.19821	9.22694	9.20814	9.36136	9.5825		9.65464	9.35315	9.26444	8.99152	9.45327	9.57743
245168_at		10.7792	10.7456	11.4187	11.5288	11.2593	11.0992		10.7904	10.8083	11.9244	12.7044	12.2036	12.4606		11.4944	11.0007	11.463	11.7039	11.7932	12.0227
245169_at		9.96838	9.90168	10.0481	10.1009	10.0388	9.98771		10.1462	9.94949	9.81349	10.1003	9.92719	9.96038		9.77149	9.82655	10.1254	10.1319	10.1624	10.0444
245170_at		5.89066	5.94967	5.98011	5.8885	5.89378	5.80167		5.78983	5.83947	5.877	5.92258	5.92753	6.0774		5.61471	5.55459	5.42626	5.85798	5.32193	5.45943
245171_at		5.92975	5.99317	5.84407	5.76639	5.8507	5.8727		5.68518	6.04055	6.54397	6.3572	6.2109	5.82674		6.62936	6	6.06609	6.16993	6.18982	6.12928
245172_at		5.27107	5.19984	5.23842	5.12799	5.34277	5.07984		5.50004	5.20309	5.61153	5.84039	5.34963	5.52873		6.08746	5.72792	5.72792	6.16993	5.49185	5.90689
245173_at		5.66616	5.72761	5.66617	5.72683	5.78272	5.74353		5.71532	5.71336	5.81214	5.68685	6.01149	5.95495		6.02237	6.20945	6.12928	6.33985	6.20945	6.24793
245174_at		6.25287	6.48096	6.66163	6.60024	6.48306	6.36612		6.10029	6.17752	5.86946	5.65197	5.72318	5.20942		6.02237	6.08746	6.12928	6.30378	6.08746	5.85798
245175_at		9.6843	10.1266	10.2449	10.9433	10.3506	10.1186		10.1343	10.0864	9.73156	9.47648	9.22852	9.58169		9.17742	11.056	11.2324	10.8834	10.5226	9.77149
245176_at		10.461	9.65359	9.08731	9.2215	9.80819	9.89343		10.3663	10.0112	9.78968	10.4105	10.9205	10.6288		9.59805	9.75822	9.26209	10.014	8.84862	9.07146
245177_at		4.8797	4.77132	4.8175	4.85469	4.7027	4.68357		5.02377	5.00464	5.05028	5.02083	4.90125	5.27844		4.90689	4.90689	4.85798	4.9542	4.9542	4.85798
245178_at		8.51381	7.95037	8.32812	8.45429	8.66175	8.49475		8.65878	8.73541	9.20628	10.0184	10.0661	10.3133		10.043	8.58496	8.90087	8.75154	9.40301	10.014
245179_at		7.23202	7.31981	7.05488	6.71493	7.11496	6.96547		7.54321	7.69584	8.00721	7.79628	7.98149	7.83494		6.91886	7.20945	7.2854	6	7.49185	7.5157
245180_at		8.33797	8.60729	8.56799	8.67247	8.61265	8.45655		8.41678	8.45731	8.5487	8.97523	9.41845	9.96089		8.35315	8.62936	8.72451	8.68299	8.3966	8.51964
245181_at		5.62385	4.93905	4.85832	4.99198	5.37469	5.50842		5.98645	5.99943	5.99649	5.16194	5.11136	5.86192		6.94251	5.32193	5.39232	5.58496	7.45121	7.2384
245182_at		6.95926	6.89763	6.95743	6.73229	6.82216	6.9608		7.26659	7.22873	7.08595	7.07011	6.95397	7.06103		6.42626	7.20945	7.10852	6.59991	6.72792	6.79442
245183_at		7.86811	7.46073	7.60266	7.33432	7.62971	7.8822		7.87739	7.71983	7.67793	8.01489	7.9169	7.61364		7.65105	7.40939	7.5157	7.25739	7.65821	7.88874
245184_at		4.17587	4.14173	4.12129	4.1119	4.25226	4.14831		4.23091	4.14202	4.02992	4.24869	4.56394	4.08722		3.90689	4.08746	4.08746	4.24793	3.90689	4
245185_at		6.66424	6.78404	6.61681	6.75628	6.72095	6.58599		6.75036	6.6293	6.65222	6.75593	6.90968	6.69286		6.70044	6.78136	6.84549	6.94251	6.56986	6.20945
245186_at		6.48027	6.08787	6.20615	6.33759	6.61637	6.59763		6.82649	6.82726	6.78126	6.79239	7.1282	7.57588		7.09803	6.33985	6.30378	6.76818	6.6865	7.14975
245187_s_at		8.59636	8.75452	8.74159	8.91785	8.86553	8.73367		8.62814	8.63964	8.76015	8.98691	8.91035	8.80948		8.47573	9.01681	8.97154	8.69697	8.65821	8.77808
245188_at		8.26247	8.63782	10.0993	9.9097	9.26281	9.02048		8.24605	7.59899	7.59034	8.32082	7.67462	7.5628		8.20945	8.28077	10.062	9.82972	8.75822	8.26209
245189_at		4.03553	4.04747	3.89749	3.96731	4.07072	3.9764		4.05418	4.02148	4.02408	4.04056	4.08129	4.17841		3.80735	3.80735	3.70044	3.58496	3.58496	3.58496
245190_at		5.82776	5.77953	6.02881	5.8838	6.00326	5.8175		5.76141	5.28188	5.20566	5.03974	5.00155	4.84867		5.55459	6.02237	6.53916	6.14975	5.93074	5.67243
245191_at		6.31545	6.44249	6.35723	6.01455	6.22906	6.2798		6.42368	6.61946	6.52421	6.49458	6.77462	6.45481		6.35755	5.58496	5.70044	6.16993	5.83289	5.67243
245192_at		3.73747	3.7118	3.74045	3.7495	3.73218	3.69932		3.70769	3.63052	3.77709	3.73252	3.69964	3.79644		3.45943	3.45943	3.45943	3.58496	3.45943	3.45943
245193_at		5.91466	5.88215	6.15429	6.3613	6.33649	6.32482		6.22926	6.13742	6.65963	7.07392	6.44939	6.9696		7.85175	5.42626	5.90689	6.02237	7.93074	7.88264
245194_at		6.20303	6.22354	6.2029	6.17183	6.25789	6.34848		6.2192	6.22808	6.35091	6.29191	6.43973	6.57412		6.16993	5.9542	6.35755	6.50779	6.32193	6.22882
245195_at		13.0604	13.2643	13.0951	12.9043	12.6192	12.8301		13.1589	13.2665	13.3092	13.0283	12.6291	12.2646		12.6922	13.2075	12.8863	12.4094	12.4732	12.7867
245196_at		8.55509	9.187	8.74431	9.09009	8.66003	8.62534		8.5692	8.24484	7.58303	6.88427	7.75801	6.74319		7.24793	9.62205	9.62571	9.25503	8.40514	6.75489
245197_at		7.39166	7.36682	7.41969	7.84992	7.8519	7.64155		7.43001	7.3291	7.99843	7.78071	7.7739	8.04311		8.85175	8.81698	8.59991	8.75489	8.97728	8.91588
245198_at		11.9954	11.9209	11.9117	11.9217	11.9694	12.0516		11.976	12.036	11.8336	11.7717	11.524	11.721		11.7423	11.4083	11.2871	11.3592	11.628	11.7112
245199_at		10.5949	10.5504	10.4485	10.5857	10.5081	10.4427		10.3586	9.84295	9.77712	9.71866	10.0173	10.1165		9.92333	10.5661	10.2819	10.6786	9.98014	9.76984
245200_at		8.11301	7.97912	7.83897	8.20458	8.21197	8.32223		8.24585	8.16575	8.16977	7.96505	7.87608	8.74099		9.11114	8.90689	8.52748	8.66178	8.93664	8.83289
245201_at		9.58011	9.38199	9.14934	9.17204	9.33163	9.65978		9.88841	9.94243	9.44688	8.93873	8.82135	7.69302		9.52356	9.45533	9.17243	9.24079	9.37069	9.69
245202_at		6.63852	6.52384	6.68607	6.98681	7.17058	7.03881		6.85265	6.65067	6.15657	6.08745	6.32239	6.42592		5.97728	7.01123	7.21917	6.30378	6.67243	6.80735
245203_at		3.94286	3.94461	4.01362	3.97583	3.93452	4.05183		4.04049	3.97095	4.00086	4.03743	3.98877	3.9605		4	3.80735	3.80735	4.32193	3.80735	3.90689
245204_at		5.53794	5.60357	5.4936	5.47148	5.45643	5.38588		5.41929	5.48592	5.49898	5.6056	5.50895	5.72042		5.45943	4.90689	5.12928	5.12928	5	5.20945
245205_at		5.34725	5.50415	5.33902	5.33298	5.40913	5.41907		5.43861	5.39367	5.41046	5.39414	5.63692	5.61826		5.55459	5.80735	5.9542	5.75489	5.78136	5.75489
245206_at		7.67935	7.704	7.69091	7.79473	7.89067	7.82919		7.83251	7.82018	8.06824	7.93368	7.66505	8.07773		7.52356	7.82655	7.78136	7.65105	7.70736	7.78136
245207_at		9.36559	8.67705	8.20805	8.48929	8.6393	8.86539		9.33909	9.56387	9.63316	9.66827	9.62513	8.77388		9.46148	8.72792	8.30378	8.60363	8.93958	9.40301
245208_at		5.65638	5.65599	5.68021	5.4827	5.56306	5.59953		5.62777	5.79764	5.62065	5.85159	5.90952	5.9195		6.22882	5.9542	6.02237	6.12928	5.61471	5.88264
245209_at		4.09322	4.09579	4.15104	4.13011	4.18849	4.17513		4.31819	4.21495	4.29522	4.34087	4.28737	4.66907		4.75489	4.9542	4.85798	4.90689	5.32193	5.08746
245210_at		7.3698	7.24686	7.38113	7.2554	7.39835	7.42547		7.4882	7.35884	7.58519	7.86106	8.0236	8.33931		7.35755	7.05528	7.35755	7.56224	7.60733	7.61471
245211_at		9.07072	8.7016	8.83588	8.89634	9.07291	9.02157		8.8518	8.99321	9.17705	9.17845	9.2615	9.06863		8.93074	8.85487	8.76487	8.91588	9.25974	9.18982
245212_at		4.92261	5.00704	4.98032	5.04805	4.89756	4.74207		5.1215	4.94363	5.14478	5.32957	5.3875	5.18821		5.24793	4.75489	4.75489	5.16993	4.70044	4.90689
245213_at		13.1854	13.3735	13.1683	13.2749	13.1328	13.0487		13.2797	13.3439	12.8199	11.705	9.27022	8.27563		12.3493	12.899	12.5812	12.8632	12.5416	12.1743
245214_at		4.11	4.10254	4.05172	4.16613	4.15842	4.16807		4.24387	4.22532	4.2193	4.27667	4.31942	4.31913		4.16993	4.08746	4.16993	4.39232	4.08746	4.08746
245215_at		8.90304	8.69363	8.66838	8.97154	9.088	9.06415		9.05778	8.99823	8.81191	8.73065	8.46404	8.62732		9.0954	8.55075	8.87036	9.12928	9.27612	9.30378
245216_at		9.03309	8.90475	8.68725	8.83569	8.98959	8.8358		9.23344	9.4146	9.49341	9.54698	9.55715	8.25819		8.87344	9.49386	9.08215	8.67243	9.04166	9.16993
245217_at		6.3568	6.32701	6.27897	6.30341	6.25097	6.26568		6.13352	6.14236	6.06746	6.16799	6.11308	6.18833		6.22882	5.88264	5.9542	6.18982	5.88264	5.90689
245218_s_at		8.83687	8.70935	8.74896	8.98898	8.9251	8.96512		9.36999	10.0054	9.56265	8.29181	8.77466	8.99233		8.51175	8.61102	8.46352	8.35755	9.46964	9.17742
245219_at		10.2516	9.82484	10.0012	10.2927	10.5196	10.5824		10.3373	10.6253	10.143	9.46734	10.3444	10.3597		10.8202	10.1737	9.95855	10.5314	10.7339	10.7582
245220_at		3.86073	3.85922	3.84315	3.87918	3.83869	3.86984		3.97809	3.82449	3.91243	3.98915	3.97976	3.96622		3.70044	3.70044	3.70044	3.70044	3.58496	3.70044
245221_s_at		4.50499	4.58509	4.47413	4.48014	4.55085	4.62612		4.65374	4.60408	4.68112	4.73553	4.8554	4.8365		4.70044	4.45943	4.52356	4.45943	4.32193	4.52356
245222_at		4.75781	4.84486	4.90761	4.93304	4.92406	4.90407		4.83461	4.98767	4.85597	4.99626	4.90137	5.02995		4.90689	4.45943	4.45943	4.9542	4.32193	4.39232
245223_at		4.42228	4.51396	4.49701	4.431	4.45445	4.44319		4.60895	4.70818	4.55255	4.60754	4.53542	4.76886		4.64386	4.39232	4.39232	4.39232	4.32193	4.52356
245224_at		5.47996	5.5782	5.42528	5.45591	5.46035	5.46355		5.96458	6.09938	5.8438	5.90046	5.78382	5.77645		6.24793	5.93074	6.04439	6.14975	5.93074	5.97728
245225_at		5.85986	5.85954	5.82856	5.77361	5.79558	5.838		5.66326	5.70031	5.63507	5.64222	5.70416	5.49535		5.90689	5.80735	5.75489	6.06609	5.75489	5.83289
245226_at		4.68375	4.73113	4.67676	4.71889	4.74959	4.8908		4.86101	4.80164	4.84298	4.84482	4.88641	4.61162		4.45943	4.70044	4.70044	5.08746	4.80735	4.45943
245227_s_at		5.93662	6.00143	5.90918	5.74285	5.70311	5.82806		5.60022	5.60967	5.50883	5.59951	5.56636	5.0395		5.52356	7.09803	6.98868	6.49185	5.97728	5.85798
245228_at		5.38084	5.38558	5.18459	5.24134	5.55006	5.30115		5.92857	6.24538	5.77782	5.89399	6.56618	7.52929		5.85798	6.16993	6	6.16993	6	6.04439
245229_at		8.81048	7.6574	7.44326	7.67123	8.2909	8.37767		8.91258	8.88744	8.74906	8.36745	9.20386	9.01377		8.8009	7.55459	7.47573	7.90689	8.81378	8.5812
245230_at		4.96707	4.80018	4.83585	4.85752	4.83294	4.95587		5.14857	5.20488	5.31496	5.09089	5.38657	4.89562		5.04439	5.35755	5.2854	5.08746	5.42626	5.52356
245231_at		6.99862	7.10051	7.32243	7.20689	7.10747	7.08415		7.09421	6.78623	6.89621	6.7647	7.12469	6.95085		6.74147	7.11894	7.36632	7.58496	7.07682	6.58496
245232_at		4.7537	4.80068	4.72188	4.7467	4.66783	4.73205		4.55515	4.78722	4.65966	4.92007	4.87052	4.72396		4.75489	4.52356	4.45943	4.70044	4.45943	4.52356
245233_at		5.38864	5.54502	5.47599	5.39232	5.41086	5.3147		5.4509	5.4599	6.14471	6.50294	7.9322	9.00507		6.02237	5.42626	5.12928	5.45943	6.26679	6.40939
245234_at		4.43142	4.53396	4.41361	4.42847	4.54925	4.49254		4.7325	4.58629	4.65847	4.63273	4.57348	4.52462		4.75489	4.58496	4.64386	4.52356	4.70044	4.70044
245235_at		9.42477	9.37444	9.52419	9.66991	9.54735	9.44807		9.29548	8.91158	9.30472	9.26406	9.23133	9.16793		9.01681	9.24079	9.45533	9.55267	9.39232	9.20701
245236_at		6.2982	6.44641	6.33679	6.35206	6.45627	6.30601		6.358	6.31139	6.41273	6.37501	6.59113	6.67594		6.33985	6.14975	6.30378	6.44294	6.22882	6.06609
245237_at		6.38309	6.49647	6.48779	6.45521	6.4828	6.70419		6.17795	6.91015	7.0482	7.35063	6.82712	7.1493		6.56986	6.50779	6.18982	6.39232	6.65821	6.98868
245238_at		10.5586	10.4773	10.3769	10.1676	10.1222	10.3124		10.5792	10.5306	10.8918	11.1545	10.966	11.2152		10.7599	10.446	10.032	9.98014	10.6221	10.8849
245239_at		5.32783	5.43933	5.30693	5.29465	5.39172	5.31727		5.52503	5.52431	5.46437	5.84667	5.73962	5.76663		5.64386	5.08746	5.35755	5.2854	5.12928	5.2854
245240_at		5.62432	5.5543	5.61878	5.56528	5.33658	5.38022		5.49988	5.35043	5.50673	5.64109	5.36724	5.53131		5.83289	5.16993	5.32193	5.58496	5.2854	5.2854
245241_at		4.81117	4.86348	4.88262	4.78716	4.89118	4.80783		4.84339	4.67678	4.91012	4.92654	4.81131	4.93958		5.70044	5.16993	5.12928	5.39232	4.9542	5.20945
245242_at		11.8746	11.7652	10.3805	9.31302	8.1823	10.6586		11.4918	11.7113	11.4041	10.5366	9.44305	8.91235		10.8826	11.0627	9.86419	9.19722	8	9.77314
245243_at		4.93316	4.92856	5.07928	4.94177	4.95967	4.917		5.32643	5.44759	5.64321	5.93627	6.17949	6.62932		6.14975	5.72792	5.70044	5.85798	5.97728	5.85798
245244_at		7.84453	7.83531	7.72829	7.52598	7.42532	7.48491		7.971	8.59721	8.92283	9.17912	8.9205	8.80644		8.8009	8.62936	7.90087	8.55075	8.69697	8.9542
245245_at		5.50575	5.55915	5.56716	5.55307	5.67198	5.44038		5.63884	5.47792	5.59742	5.70015	5.74139	5.53465		5.83289	5.42626	5.24793	6	5.35755	5.52356
245246_at		5.76042	5.73405	5.69703	5.65481	5.57692	5.7591		5.76563	5.77247	5.72448	5.70327	5.41178	5.60122		6.06609	5.83289	5.58496	5.93074	5.72792	5.67243
245247_at		6.8635	6.88847	7.63674	7.57096	7.13709	7.19785		6.993	7.31838	8.47545	8.73421	8.47965	8.69594		7.63662	7.15987	7.39232	7.44294	8.11374	8.29002
245248_at		7.97826	7.59615	7.58579	7.52271	7.66807	7.50348		7.30142	7.64708	7.65082	7.59959	7.68002	7.79171		7.83289	7.50779	7.45943	7.31288	7.6865	7.82018
245249_at		9.89216	10.0041	9.84138	9.67259	9.67615	9.8243		10.141	10.2485	10.868	10.9465	10.8649	11.5547		11.0348	10.3923	9.79928	10.0768	10.3576	10.9121
245250_at		4.9724	4.77884	5.17184	5.04171	5.12043	5.02713		5.12906	5.42629	6.31746	5.82055	5.27387	5.46545		5.83289	5.55459	5.58496	5.42626	6.06609	5.9542
245251_at		7.23942	7.4565	7.61738	7.93324	7.35204	7.25904		7.32366	7.10862	7.10189	6.96796	6.57422	6.79426		7.35755	7.65105	7.89482	7.97154	7.33092	7.16993
245252_at		4.65931	4.56721	4.55669	4.67335	4.57975	4.65463		5.03925	5.29565	6.27784	5.65639	6.08962	6.44264		5.85798	5.16993	5.16993	5.49185	6.74147	6.10852
245253_at		8.01622	7.29422	7.41549	9.80304	8.77212	8.68293		8.07405	7.70876	6.49279	6.2768	5.93332	5.98719		8.46761	7.77479	7.72792	10.2784	8.44708	8.7211
245254_at		9.00684	9.53802	9.14395	9.34446	9.30972	9.10502		9.00205	8.38213	8.4515	7.88083	7.3177	7.47088		8.14975	10.062	9.87652	9.95274	8.92184	8.12928
245255_at		8.89975	8.88781	8.84631	8.8535	8.82636	8.78069		8.91823	9.21509	9.03438	9.36711	9.631	10.4006		9.82018	8.97441	9.02514	9.25739	9.19722	9.44915
245256_at		6.10761	5.98771	6.07942	6.17751	6.28384	6.4131		5.97302	5.75118	5.90535	5.92782	6.20743	6.85808		6.2854	6.61471	6.72792	6.32193	6.65821	6.55459
245257_at		3.81225	3.75007	3.77566	3.82536	3.87358	3.81636		3.97804	3.85955	3.87122	3.8595	3.97999	3.97038		3.70044	3.70044	3.70044	3.80735	4	3.80735
245258_at		4.59947	4.63227	4.6175	4.70077	4.60148	4.52556		4.5125	4.58464	4.67135	4.64277	4.79239	4.71564		4.64386	4.39232	4.39232	4.64386	4.39232	4.39232
245259_at		5.09249	5.36751	5.36238	5.19717	5.18306	5.04222		4.95734	4.8611	5.0536	4.96517	5.13727	4.9373		5.24793	5	5.24793	5.2854	5.04439	5.12928
245260_at		8.64274	8.62942	8.66673	8.84596	8.73166	8.65798		8.53882	8.57014	8.19432	8.17565	8.17983	7.99035		8.75489	8.96578	8.94544	8.80413	8.57365	8.86109
245261_at		8.38379	7.53779	7.83087	7.9112	8.12481	8.18902		8.64273	9.03529	8.86975	9.2368	9.36245	9.41222		9.0634	7.5157	7.49185	7.49185	8.22882	8.85798
245262_at		6.56418	6.52147	6.56635	6.31758	7.21028	6.67129		6.64911	6.56349	6.42061	6.76232	8.33337	7.49186		6.40939	6.75489	7.22882	6.32193	6.59991	6.32193
245263_at		9.41764	9.31017	9.34287	9.43175	9.57851	9.57814		9.44307	9.05568	8.22101	7.53325	7.50407	7.51207		8.60733	8.82018	8.86419	9.1472	9.05528	8.87652
245264_at		8.7884	7.15873	6.31486	5.14769	7.10273	7.80681		9.14582	10.3385	10.3512	9.24613	8.96098	8.33147		8.67243	5.39232	4.45943	4.45943	8.81378	9.20457
245265_at		9.95667	10.3551	11.5991	12.251	11.2462	10.5554		9.81845	9.05332	8.44751	7.35513	7.58808	7.62754		11.8289	12.0203	11.3794	11.9163	11.6142	11.9399
245266_at		8.42215	6.96075	7.26908	7.86369	7.99857	7.85978		8.66921	9.14219	8.64801	7.71027	8.12753	8.16586		9.5411	8.20457	8.00562	7.79442	9.15735	9.26679
245267_at		4.4932	4.46001	4.45407	4.42882	4.44991	4.44754		4.54738	4.55781	4.55026	4.55828	4.56569	4.41325		4.24793	4	3.90689	4.08746	4	4
245268_at		7.35947	7.47441	7.37861	7.38359	7.30973	7.30676		7.28326	7.29464	7.32612	7.35198	7.2621	7.14177		7.56224	7.59246	7.44294	7.56986	7.49185	7.43463
245269_at		9.87806	9.4094	9.59165	9.52052	9.67916	9.80138		9.88022	10.2901	10.8258	10.6112	10.3666	10.3596		10.6591	9.41785	9.31741	9.81218	10.821	10.8392
245270_at		11.491	11.8409	12.2187	12.3134	11.8228	11.7932		11.6085	11.3739	10.7397	10.6231	11.3176	10.1228		9.92333	11.811	12.1988	12.0878	11.592	10.6083
245271_at		8.31008	8.2139	8.51168	8.70778	8.54752	8.42186		8.31706	8.28745	8.37132	8.7252	9.07101	9.38615		8.80735	8.62936	8.45533	8.69	8.52748	8.55459
245272_at		5.67892	5.4541	5.36358	5.50914	5.47428	5.70004		5.93528	5.96705	6.77977	6.57376	6.44972	6.24563		6.65821	5.9542	6.04439	5.97728	6.91886	6.94251
245273_at		7.41985	7.53646	7.44147	7.50411	7.35837	7.31385		7.39125	7.62259	7.68992	7.54553	7.59563	7.58775		7.34873	7.7211	7.57743	7.61471	7.56224	7.35755
245274_at		9.61565	9.72161	9.51008	9.62215	9.5528	9.50943		9.5974	9.56606	9.1455	8.63266	8.69012	8.09254		8.84549	9.58684	9.35755	9.40088	9.11114	8.59619
245275_at		5.46903	7.99738	8.21714	8.57588	6.74042	6.04532		6.26993	6.14531	5.4329	5.22783	5.17469	5.04682		7.40939	10.7364	10.9823	10.7296	9.58496	8.43045
245276_at		8.40843	7.83086	7.51013	7.3813	7.49254	7.43988		7.74841	8.89435	10.0789	10.8604	11.5139	11.5091		8.07146	7.74819	7.90087	7.7879	7.29462	7.53916
245277_at		8.50563	8.36751	6.90633	7.30062	6.9873	7.35381		8.31896	7.99937	8.54496	8.99579	9.02969	9.54195		7.2854	8.12412	6.75489	6.22882	6.59991	6.84549
245278_at		10.3113	8.31756	8.25657	8.51272	9.45224	9.88531		10.4071	10.4801	10.4277	10.6519	11.0995	11.1067		10.1662	8.41363	8.22882	8.10329	9.24317	10.0941
245279_at		8.74711	8.68625	8.83605	9.00705	8.85419	8.82372		8.67832	8.81922	8.87917	9.01446	8.83192	9.09479		8.7211	9.20212	9.07948	8.92184	9.38154	9.2854
245280_at		7.53762	7.57218	7.45585	7.48506	7.49738	7.52561		7.61499	7.77534	7.72768	7.75361	7.89408	8.27688		6.90689	7.60733	7.53916	7.15987	7.41785	7.41785
245281_at		11.9768	12.0271	11.507	11.1593	11.2012	11.8549		12.2491	12.2738	12.1385	11.9476	11.677	11.0414		11.4599	11.7719	11.3907	10.8796	11.2174	11.4429
245282_at		9.01321	8.96166	8.8625	8.77562	8.81145	8.88413		8.88038	8.98854	9.2035	9.32874	9.55019	8.75299		8.86728	8.48784	8.3443	8.30378	8.70736	8.99435
245283_at		6.55363	6.15978	6.25519	6.22986	6.43474	6.48005		6.87936	7.19907	7.28318	7.1818	7.05175	6.97126		6.74147	6.20945	6.2854	5.72792	7.22882	7.36632
245284_at		10.1159	10.4616	10.2146	10.1032	10.0691	10.1441		10.1459	10.0076	9.56283	9.33484	8.92672	9.34494		9.61102	10.1687	9.80252	9.77314	9.63662	9.78136
245285_s_at		10.0735	10.6475	10.3453	10.3539	9.99517	9.93656		9.88128	10.3149	10.5594	10.59	10.3908	10.4448		9.99859	10.5943	10.5915	10.2107	10.3163	10.314
245286_at		11.9985	12.1843	12.3032	12.3411	12.2777	12.2146		12.0268	12.0626	12.2924	12.5751	12.4645	12.5132		12.5245	12.3856	12.4062	12.4265	12.5078	12.6416
245287_at		8.78308	8.91413	8.78599	8.9122	8.97882	8.89585		8.66971	8.54661	8.34822	8.22304	7.55274	7.41913		8.48784	8.83605	8.39232	8.5812	8.61471	8.60733
245288_at		8.49851	8.52706	8.53152	8.62704	8.63869	8.61773		8.74731	8.79194	9.14772	9.48752	9.60132	9.74481		8.9542	8.55459	8.50383	8.67596	8.96867	9.11894
245289_at		10.3467	10.5693	10.5356	10.6097	10.7775	10.553		10.6289	10.3654	10.6708	10.8082	10.7174	11.1506		10.1215	10.7099	10.6184	10.3117	10.7607	10.5127
245290_at		8.82572	8.18741	7.64139	8.4432	8.18911	8.3942		8.98082	9.27746	9.51694	9.01584	8.7908	6.75816		8.69	8.7879	8.25739	8.25267	8.82655	8.88264
245291_at		9.4171	9.29274	9.44765	9.58972	9.47979	9.4649		9.34551	8.99754	8.91771	9.08125	8.42789	8.40766		8.85798	9.13443	9.24793	9.38154	8.92778	8.91289
245292_at		8.32301	8.29476	8.20116	8.14768	8.15867	8.21593		8.44216	8.25923	8.23895	8.25138	8.42755	8.96488		8.55075	8.3837	8.49185	8.54689	8.16491	8.25739
245293_at		7.23518	8.25239	8.21906	8.75592	7.88138	7.62423		7.2927	7.18195	7.19176	7.1911	7.17814	7.22814		6.98868	9.43879	9.24317	8.70044	7.83289	7.24793
245294_at		8.235	8.01711	8.23027	8.28727	8.53117	8.34751		8.37949	8.37387	8.5224	8.88631	8.79647	8.87542		8.61102	7.94251	8.12928	7.88874	8.60363	8.91289
245295_at		7.74833	7.62185	7.6172	7.61167	7.71013	7.65847		7.84692	7.69486	8.10964	8.16786	8.24154	8.40056		7.56986	7.99435	8.08215	7.49185	8.04985	7.90087
245296_at		10.1171	9.58782	9.30257	10.4097	10.8555	10.5183		10.1422	9.2586	8.55772	8.35994	8.24243	8.47754		9.56033	10.6008	10.7624	10.6248	9.83763	9.5216
245297_at		7.71992	7.40422	7.47878	7.59371	7.7162	7.46078		7.76264	7.66296	7.92757	7.89123	7.48656	7.58733		7.79442	7.57743	7.61471	7.76818	7.64386	7.57743
245298_at		8.55224	8.3545	8.53321	8.66515	8.67709	8.55549		8.71812	8.73381	8.79461	9.02754	8.93529	9.2925		9.05257	8.90087	8.88264	9	8.80735	8.92778
245299_at		10.5016	9.95132	9.20121	9.47512	9.40785	9.85272		10.5961	10.7078	10.5865	9.88886	10.263	10.6947		10.445	10.242	9.28309	9.41574	9.77808	10.0715
245300_at		4.43604	4.52083	4.57191	4.70765	4.65052	4.54121		4.75114	4.70102	4.76615	4.89697	5.16815	4.89941		5.39232	5.04439	5.20945	5.20945	5.12928	5.12928
245301_at		7.80492	8.02527	8.44606	8.26167	8.21139	7.85894		7.55838	7.49252	7.51435	7.43327	7.12125	6.7388		6.22882	7.76155	8.2384	7.40088	7.89482	7.25739
245302_at		5.44558	5.82956	6.20594	6.40183	5.98755	5.7793		5.52749	4.95723	4.86198	5.17403	5.25257	5.28617		5.42626	6.49185	6.90689	6.12928	5.72792	5.64386
245303_at		6.67878	6.60274	6.86912	6.96439	6.80335	6.6795		6.69516	6.95446	6.84996	6.92606	6.89931	7.44552		6.80735	7	6.61471	6.64386	6.91886	7.09803
245304_at		9.03648	8.76375	8.41415	8.50069	8.90079	8.8475		8.78237	8.72804	7.20876	6.68203	6.67674	6.33471		8.47168	8.33092	8.21432	8.30834	8.36632	8.29462
245305_at		5.07282	4.99681	4.92978	4.88528	5.08623	5.0942		5.37178	5.65566	5.79416	5.99271	6.52712	6.923		6.12928	5.52356	5.16993	5.52356	5.90689	5.93074
245306_at		7.83747	9.30578	6.92141	6.59684	6.65649	7.33688		7.55344	7.20544	6.7216	6.3821	6.62479	6.8305		6.82018	9.24793	6	5.97728	5.80735	6.47573
245307_at		8.50973	8.73834	8.87857	8.52753	8.71163	8.68271		8.67979	8.59521	8.50487	9.29886	9.15959	9.66645		8.46352	8.47978	8.84235	8.85487	8.3443	8.11894
245308_at		8.49736	7.81178	8.19845	7.99317	8.39797	8.52117		8.69415	8.81323	8.98941	9.243	9.38222	10.0776		8.67596	7.67243	8.00562	7.80735	9.04712	8.95128
245309_at		7.18993	6.88671	7.41695	7.51776	7.2698	7.15941		6.9619	6.72446	6.69232	6.19834	6.11433	6.91161		6.55459	6.20945	7.09803	8.37069	7.2384	6.58496
245310_at		7.99437	7.68442	7.888	8.07739	8.07293	7.98155		7.87852	7.7312	7.68183	7.63197	7.50936	7.57316		8.14975	7.7879	7.97154	8.10329	8.03342	7.97154
245311_at		11.7218	11.953	11.9711	12.0121	11.9113	11.7472		11.6029	11.7592	11.346	11.1627	10.8884	10.4744		11.3038	11.7948	12.1485	12.1089	11.9947	11.4564
245312_at		6.16304	6.01337	6.02022	6.15122	6.09033	6.09948		6.14501	6.00237	6.39785	6.54147	6.9457	7.3942		6.87036	5.85798	5.75489	6.2854	6.33985	6.55459
245313_at		9.12342	8.30922	8.26579	8.16507	8.46714	8.78598		9.0764	9.44464	9.40753	9.07763	8.76807	9.00993		9.42417	7.87036	7.59246	7.62205	8.3966	8.90689
245314_at		6.45846	6.41375	6.37415	6.46314	6.46151	6.37734		6.62991	6.72987	6.80285	7.1311	7.34262	7.51064		7.10852	6	6.02237	6.85798	6.32193	6.49185
245315_at		10.1029	9.99334	10.2524	10.3785	10.4538	10.2798		10.0642	9.76683	9.59637	9.54205	9.22476	9.35524		10.0307	10.1812	10.6202	11.0154	10.4357	10.1241
245316_at		8.82138	8.54556	8.49982	8.57445	8.7045	8.65828		8.74523	8.8622	8.84715	8.98864	8.69598	8.53844		8.7211	8.6865	8.67596	8.53916	8.77479	8.84549
245317_at		6.85452	6.94998	6.99802	6.78466	6.86528	6.76097		7.33514	7.13874	8.0128	9.2296	10.4314	11.291		9.65821	7.64386	7.25739	7.52356	8.61471	9.2503
245318_at		12.6041	12.2632	11.8925	12.0604	12.1643	12.3683		12.8312	12.7373	12.1032	10.8901	11.8768	9.89762		12.0728	12.7501	11.9549	11.8692	12.2315	12.1118
245319_at		4.85251	6.7014	10.4382	10.2795	9.34532	7.74664		5.16084	5.27154	5.05886	8.13208	7.50284	8.90084		6.14975	7.10852	10.7194	10.6733	8.43463	7.36632
245320_at		8.02299	7.96941	8.19976	8.23537	8.30474	8.20061		8.14576	7.74668	7.99007	8.06272	8.11806	8.23776		8.27612	8.08746	8.41363	8.2384	8.36194	8.32193
245321_at		11.924	11.9342	11.5717	11.861	12.2987	12.2636		12.1799	12.169	12.3176	12.0152	11.7907	11.8114		12.2186	11.8025	11.0688	11.3788	12.3666	12.4479
245322_at		5.5247	5.468	5.38506	5.39455	5.46317	5.58089		5.67159	5.65391	5.81447	5.62574	5.89474	5.67722		6.26679	6.06609	5.88264	6.32193	6.02237	5.88264
245323_at		10.6569	10.3181	10.4377	10.4112	10.5287	10.412		10.4268	10.6155	11.3276	11.4587	11.5965	11.8348		10.7211	10.3151	10.2324	10.5868	10.7574	10.4378
245324_at		7.97992	8.24315	8.6303	8.67864	8.50413	8.4162		8.3508	7.86137	7.18119	7.29084	7.42293	6.96		7.52356	8.70736	9.43463	9.12928	8.59991	7.7211
245325_at		5.46028	5.11217	5.09395	5.04976	5.38089	5.27369		5.83801	5.80474	5.79921	6.20005	10.485	9.56478		6.06609	5.45943	5.70044	5.75489	5.78136	5.72792
245326_at		8.3364	7.96372	7.86528	8.37203	8.26918	8.34781		8.35658	8.36425	7.96876	7.58769	7.73224	6.88712		8.09276	7.56224	7.2384	7.50779	7.96578	8.04985
245327_at		6.29797	6.47513	6.52812	6.45334	6.38739	6.28145		6.51535	6.32747	6.52247	6.57411	7.0183	6.65349		6.22882	6.85798	6.61471	6.56986	6.35755	6.42626
245328_at		5.62687	5.73442	5.41322	5.26732	5.37276	5.56329		5.58939	5.48898	5.47187	5.53465	5.76889	5.62882		6.22882	6.96578	6.53916	6.83289	6.22882	5.85798
245329_at		8.31233	8.17354	8.30456	9.52659	9.3087	8.62343		8.66353	8.72479	9.63398	9.15115	9.11322	10.1493		10.9527	10.5401	9.23601	9.96867	10.683	11.0056
245330_at		8.96293	8.95816	8.43554	8.47462	8.86188	8.92211		9.47945	9.71828	10.431	10.3885	9.96751	10.5673		9.43254	8.55842	8.35315	8.28077	9.2854	9.75154
245331_at		8.96249	8.69295	8.53099	8.79077	8.99406	9.07966		9.21158	9.41515	9.42586	9.5241	9.76504	9.96584		10.0688	8.98584	9.03892	8.87958	9.56224	10.0042
245332_at		9.25167	9.12539	9.07795	9.14281	9.22568	9.21774		9.12857	8.82336	9.0243	9.1964	9.17518	9.4621		9.87036	9.3966	9.29232	9.64386	9.2738	9.30606
245333_at		9.97197	9.51092	9.65614	9.88507	9.9416	9.8723		9.79245	9.82218	9.61068	9.9751	10.2909	10.3947		9.83605	9.30378	9.50383	9.72792	9.65464	9.71081
245334_at		10.4263	9.35905	9.18693	9.89808	10.5753	10.2553		10.6386	10.1049	9.52994	9.19402	10.7228	10.45		10.4788	10.1202	9.60548	10.4284	10.4707	10.0056
245335_at		4.50786	4.60414	4.69865	4.49658	4.56192	4.54488		4.55419	4.68049	5.08335	5.95292	5.63093	5.27541		5	4.75489	4.64386	4.9542	4.64386	4.80735
245336_at		8.69821	8.9006	8.81225	8.48074	8.55792	8.43001		8.89515	8.77247	9.13441	9.49749	9.48621	8.74658		8.62205	8.10329	8.33092	8.44294	8.09276	8.28077
245337_at		8.10249	7.91872	7.78396	7.83206	8.15706	7.96267		8.09237	7.90066	7.88266	7.77551	7.58512	8.38129		8.09276	8.04985	7.79442	8.15482	8.02791	7.9542
245338_at		8.57275	8.63326	8.54892	8.40023	8.37926	8.5079		8.48888	8.27872	8.04858	8.17494	8.09658	7.95057		8.13443	8.55075	8.47573	8.57743	8.15987	7.88874
245339_at		8.03154	8.04924	8.09062	8.02511	8.02024	7.89776		7.97809	7.99911	7.7221	7.624	7.83781	7.57974		7.71425	7.89482	7.94251	8.33985	7.72792	7.55459
245340_at		9.85234	9.59868	10.0918	10.5343	10.0865	9.8803		9.79416	9.40888	9.46745	9.41174	9.4831	9.22461		10.584	10.2204	10.7903	11.2366	10.5038	10.23
245341_at		6.57332	6.40607	6.59751	7.28432	7.1874	7.0967		7.07449	6.64301	6.16285	6.24478	7.26509	7.40594		7.73471	6.84549	6.98868	7.12928	7.13955	7.81378
245342_at		12.413	12.7058	12.7349	12.7638	12.6056	12.4081		12.4154	12.4729	12.4001	12.2643	12.1263	12.0926		11.5152	12.5904	12.7647	12.6057	12.344	11.9744
245343_at		8.46686	8.47815	9.0644	8.9782	8.55611	8.38782		8.46437	7.92525	7.09663	6.50156	5.9478	6.07286		7.05528	7.45943	8.88264	9.5216	8.33092	7.39232
245344_at		8.43767	8.1082	8.21796	8.36174	8.49725	8.60516		8.58844	8.90086	9.2889	9.22666	9.20711	9.59844		9.49586	8.35315	8.36632	8.47978	9.18735	9.52552
245345_at		4.78031	4.78692	4.68808	4.66958	4.62456	4.61375		4.66115	4.67219	4.72494	4.90723	5.11201	4.75271		4.75489	4.16993	4.24793	4.52356	4.16993	4.08746
245346_at		11.8435	9.61235	10.7332	11.6362	11.2029	11.7789		12.2439	12.1208	10.8148	9.37118	10.3562	9.02498		11.9975	10.6375	12.1124	11.2408	11.6416	12.2046
245347_at		11.3144	11.2967	11.3277	11.2825	11.2407	11.3042		11.3742	11.187	11.096	11.2688	10.6944	9.87913		10.7245	10.8114	10.7607	10.2252	10.9159	11.2603
245348_at		7.97273	9.41233	9.3282	9.68814	8.57108	8.48754		8.10581	7.76985	7.23264	7.61014	7.87758	7.11326		7.49185	10.098	10.9549	10.5859	8.04985	7.48382
245349_at		9.34246	7.80908	6.68918	7.68068	7.64445	8.32618		9.25996	10.2873	10.5975	10.2097	10.2823	10.7031		9.94837	6.91886	6.12928	6.79442	8.83289	10.1485
245350_at		10.3743	10.403	10.2742	10.227	10.3608	10.376		10.3639	10.6438	10.4871	10.6747	10.9763	11.3231		10.6027	10.3242	10.2726	10.2691	10.4252	10.5187
245351_at		9.76072	9.3595	9.40751	9.36573	9.69094	9.54444		9.75511	9.81064	9.88568	10.0424	10.2443	10.3307		9.82177	9.23362	9.33092	9.29692	9.9542	9.91439
245352_at		5.12562	7.40575	7.03619	7.31349	5.92807	5.63256		5.51611	5.72887	6.39103	7.71437	6.91596	7.36488		5.80735	8.36194	8.20457	7.09803	6.33985	6.22882
245353_at		7.27018	7.78146	7.46602	6.83982	7.03527	6.98062		7.29023	8.83653	9.13393	9.58184	8.41053	8.16289		8.0607	6.75489	7	7.03342	8.84549	8.32193
245354_at		11.5803	11.6031	11.5503	11.5288	11.6249	11.6701		11.5547	11.5057	10.6319	9.52379	9.01045	7.6351		10.9106	11.42	11.5469	11.3576	11.3788	11.2744
245355_at		12.0053	12.2024	12.1281	12.1477	12.0799	11.9599		11.918	11.9464	11.7111	11.3944	10.6137	9.83738		11.0961	12.224	12.4049	11.9502	11.883	11.5999
245356_at		12.8405	12.5273	12.303	12.5826	12.7403	12.6849		12.9689	12.8759	12.6811	12.318	12.486	11.2421		12.2723	13.0659	12.8208	12.6782	12.596	12.2512
245357_at		10.4189	10.2177	10.3074	10.3421	10.4131	10.4219		10.2485	10.3884	9.71209	8.75446	8.31236	7.4335		9.74651	9.55267	9.90689	9.30606	10.2095	10.1241
245358_at		8.21887	8.03174	7.98828	8.3039	8.18561	8.07545		8.3404	8.48584	8.57848	8.82063	9.15913	9.08467		8.46761	8.45121	8.46352	7.91886	8.41363	8.57743
245359_at		8.81964	8.63709	8.81675	9.21439	8.68954	8.79783		8.76468	9.416	9.97319	10.4469	10.7134	10.3128		9.70908	8.99718	8.84549	8.88874	9.75154	10.1293
245360_at		9.17615	8.9162	9.16699	9.12097	9.06693	9.14962		9.35577	9.51909	9.98132	10.6569	10.6438	11.2149		10.8424	9.24555	9.2384	9.57365	10.0182	10.7048
245361_at		9.31727	8.72847	8.36392	8.44021	8.83139	8.97689		9.29941	9.34365	9.11684	9.08122	8.86853	8.99311		9.28771	8.73132	8.62936	8.78463	8.73809	9.04439
245362_at		9.03616	7.76512	7.42459	6.91566	7.89197	8.08342		8.84987	9.7932	10.2054	10.0771	10.2871	9.56715		9.1267	7.18982	7.01123	7.01123	8.85798	8.3837
245363_at		5.1811	5.1778	5.30012	5.10273	5.11338	5.13877		5.27881	5.43385	5.16861	5.20107	5.21433	5.22686		5.78136	5.24793	5.16993	5.2854	5.12928	5.39232
245364_at		7.55559	7.73535	7.643	7.89378	7.69326	7.52978		7.42315	7.23764	6.77002	6.46515	6.39009	6.39047		6.88264	7.86419	7.91886	7.65821	7.44294	6.96578
245365_at		7.35324	7.94802	8.12818	8.17683	7.80708	7.59015		7.3719	6.87881	7.36136	7.61923	7.31672	8.01521		8.37069	8.64746	8.51175	8.56605	8.09276	8.32193
245366_at		8.31797	7.95855	8.09369	8.35973	8.51252	8.37576		8.38067	8.29399	8.35567	8.35843	8.56446	8.88462		8.33985	8.27612	8.45533	8.53138	8.7039	8.53916
245367_at		7.5655	7.66922	7.75756	7.94199	7.77703	7.57095		7.09997	6.65273	6.48091	6.1003	5.85037	6.35639		6.98868	7.97728	7.94837	8.17991	7.64386	7.08746
245368_at		8.56382	9.09326	8.84089	8.83836	8.585	8.71793		8.20472	8.07371	7.49167	7.00978	6.35145	6.36081		7.59246	8.16993	8.32643	8.19967	7.94251	7.90689
245369_at		5.25156	5.34656	5.50196	5.25214	5.40982	5.31542		5.35715	5.43014	5.4754	5.55283	5.37955	5.50735		4.80735	4.80735	4.90689	4.9542	4.9542	5.16993
245370_at		7.17135	6.41657	6.53536	6.64325	6.90758	6.96758		7.30648	7.42375	7.10071	6.83311	6.34926	7.2037		7.59991	6.79442	6.67243	6.52356	7.17991	7.39232
245371_at		5.3368	5.36765	5.38026	5.28084	5.35543	5.27961		5.49362	5.31193	5.19083	5.53021	5.63659	5.73188		5.45943	5.2854	5.20945	5.97728	5.24793	5.39232
245372_at		11.4834	11.73	11.6951	11.6238	11.4898	11.4033		11.2103	11.2562	10.7143	10.4013	9.82472	9.75093		10.4325	11.5367	11.7891	11.6847	11.0286	10.314
245373_s_at		10.6364	10.788	11.0979	10.9788	10.8905	10.7932		10.8329	10.9823	10.7085	11.1404	10.7299	11.0312		10.9315	11.2318	11.4903	11.1485	11.1555	11.1805
245374_at		8.64745	8.33711	8.41593	8.61365	8.71324	8.67254		8.4902	8.55289	8.87367	8.80625	9.11946	9.2064		9.15735	8.633	8.58871	8.78136	8.8392	9.10591
245375_at		5.82603	5.90314	5.96695	5.93121	5.96294	5.97412		5.95944	5.84497	5.82601	5.86828	5.82942	5.988		6.08746	5.67243	5.61471	6.12928	6	5.97728
245376_at		5.08269	5.19055	5.06602	5.06684	5.14088	5.13158		5.26493	4.96183	5.22169	5.27732	5.57121	5.36663		5.35755	4.80735	5.08746	5	5.04439	4.9542
245377_at		5.02835	5.11173	4.98729	5.0954	5.05352	5.17879		5.10213	4.98918	5.06603	5.15854	5.33959	5.34645		5.39232	5.08746	5.08746	5.24793	5.04439	5.12928
245378_at		5.92227	5.95654	5.99009	5.89784	5.9012	5.9671		6.20973	6.15909	6.0732	6.11288	6.41237	6.25903		6.53916	6.39232	6.26679	6.62936	6.12928	6.39232
245379_at		6.3046	6.38663	6.28385	6.05316	6.06748	6.30766		6.02406	5.84957	6.46396	6.37245	6.32547	6.43081		6.55459	6.52356	6.49185	6.65821	6.42626	6.2854
245380_at		5.5963	5.9776	5.95463	6.13069	5.86797	5.83136		5.3231	5.45078	5.23049	5.25517	4.91091	5.19725		4.85798	5.16993	5.24793	5.2854	4.52356	4.24793
245381_at		5.11148	5.18868	5.18018	5.36614	5.27045	5.12647		5.24986	5.37125	5.16124	5.45293	5.2657	5.34414		5.16993	4.58496	4.58496	5.04439	4.58496	4.58496
245382_at		5.1211	5.04855	5.04624	5.0111	4.97461	4.90487		5.13369	5.05021	5.2698	5.37633	5.41942	5.58079		5.42626	5.04439	4.70044	4.85798	4.85798	5.04439
245383_at		8.60566	8.61839	8.4158	7.6909	8.18676	8.41905		8.62824	8.65559	8.1283	8.2006	7.8546	7.65371		8.38802	8.07146	7.99435	7.59991	8.31288	8.32193
245384_at		4.49873	4.61916	4.35481	4.43843	4.6427	4.63701		4.86064	5.10711	5.24897	5.46548	5.08748	5.77138		5	5.20945	5.16993	5.20945	5.16993	4.9542
245385_at		8.42364	8.25869	8.21164	8.5546	8.774	8.9875		8.24667	7.61746	7.04248	7.95779	8.6974	9.7281		7.6865	7.72792	7.93664	8.77808	7.79442	7.7879
245386_at		8.7733	8.22691	7.96296	8.29544	8.42243	8.55136		8.81871	9.08231	9.02668	9.20142	8.80589	9.34021		9.2854	8.72451	8.14975	8.13443	8.93958	9.39446
245387_at		9.12107	9.5803	9.52181	9.55303	9.48638	9.24285		9.14454	9.10563	8.58075	8.25955	8.47864	7.42089		7.65105	9.62571	9.68299	9.03892	9.00282	8.49985
245388_at		11.3603	11.1153	10.9968	11.0177	11.1003	11.268		11.2625	11.2757	10.6576	9.36792	9.03836	8.40334		10.8017	11.1254	10.783	10.5565	10.9476	11.1712
245389_at		6.77317	6.78109	6.76687	6.88703	6.84599	6.82534		6.83973	7.01394	6.74118	6.61712	6.4969	6.32639		6.40939	6.14975	6.14975	6.65821	6.37504	6.18982
245390_at		7.50293	7.39936	7.32677	7.90755	7.68529	7.50845		7.6441	7.71026	7.69638	7.39256	7.43407	7.70983		8.06609	7.8392	7.65821	8.15482	8.27146	8.11374
245391_at		10.9649	10.4699	10.313	10.0173	10.5436	10.7589		11.1319	11.574	11.9462	12.124	12.1209	12.3101		11.9951	10.3095	10.275	10.5147	11.4924	11.8321
245392_at		9.48733	8.25129	8.53216	8.43765	8.4855	8.88368		9.43294	10.6827	10.5208	10.1938	9.05492	9.34611		9.10066	6.80735	8.29002	8.2854	9.69	8.79116
245393_at		4.91715	5.04258	5.2648	4.92982	4.91692	4.84943		5.61042	5.55479	6.26522	6.70715	5.88247	8.51513		6.39232	6.72792	6.06609	6.20945	6.02237	6.76818
245394_at		11.4691	11.3388	11.4165	11.4531	11.5392	11.452		11.5331	11.3091	10.8873	10.5895	9.95097	9.85448		10.9708	11.5241	11.8459	11.5058	11.7279	11.3304
245395_at		7.96939	8.29968	8.37358	8.59215	8.14005	7.99635		7.98889	7.9462	8.15912	8.45532	8.77053	9.2696		7.88264	8.60363	8.52356	8.55459	7.94837	7.49985
245396_at		10.3685	9.82812	10.404	10.2591	10.4941	10.4594		10.3266	10.2615	10.0723	9.91407	9.53136	9.46688		10.5934	9.10852	9.49386	10.1306	10.2691	10.2656
245397_at		7.94289	8.60356	7.95191	7.7356	7.68484	7.77259		8.21072	8.60276	8.92963	8.76405	8.52472	7.30753		8.51964	8.19476	8.06609	7.66534	7.41785	7.8009
245398_at		8.20997	7.33925	6.97424	7.10815	7.43226	7.67538		8.04492	8.26667	8.54713	8.61891	9.40307	9.26202		8.31741	7.91886	7.54689	7.01123	7.99435	8.52748
245399_at		10.0282	11.2099	10.2447	10.1289	9.95755	9.91565		10.085	9.91913	10.2748	10.0463	9.51974	8.88907		9.23601	10.0901	9.36194	9.42626	9.67243	9.71081
245400_at		11.7072	11.5021	11.4259	11.4335	11.6308	11.7621		11.8327	11.6796	11.8519	11.9449	12.0388	12.5581		11.5122	11.3864	11.3987	11.29	11.6493	11.719
245401_at		6.68609	7.0417	7.04618	7.7431	7.73617	7.29753		7.14682	6.20544	6.25345	5.92288	6.13169	6.30316		7.84549	9.20212	9.13443	9.29921	8.08215	8.08746
245402_at		4.54145	4.58676	4.61529	4.55039	4.50629	4.54043		4.66008	4.69726	4.64254	4.76019	4.74972	4.63223		4.45943	4.16993	4.16993	4.39232	3.90689	4.24793
245403_at		4.66439	4.80895	4.74559	4.55453	4.68789	4.63374		4.77104	4.80015	4.78362	4.74781	4.88922	4.99118		4.70044	4.80735	5	5.08746	4.80735	4.75489
245404_at		6.73962	6.84589	7.11132	6.93027	6.81554	6.84781		6.7066	7.02308	6.96381	7.32061	7.39762	8.22128		7.08746	6.67243	7.41785	6.90689	7.10852	7.05528
245405_at		6.58341	6.32606	7.03477	6.92899	7.00283	6.9507		6.54062	6.52983	6.38098	7.11277	7.13129	7.4089		6.72792	6.94251	7.24793	6.84549	7.07682	7.07682
245406_at		6.36746	6.36074	6.45011	6.43973	6.33123	6.36067		6.25748	6.18172	6.2305	6.08711	6.06085	6.14095		6.22882	6.08746	6.08746	6.20945	5.93074	6.02237
245407_at		10.6383	10.0412	9.93607	9.66164	10.3516	10.2674		10.8301	11.0068	11.366	11.7039	11.865	11.9868		10.3554	9.52356	9.29232	9.15482	10.0028	10.3129
245408_at		7.52184	7.46698	7.4709	7.37374	7.41858	7.47866		7.46023	7.29371	7.1354	6.88286	6.89124	6.45756		7.16993	7.62936	7.55459	7.69349	7.42626	7.06609
245409_at		4.31763	4.3833	4.50953	4.40175	4.38296	4.39732		4.50784	4.51917	4.46197	4.48948	4.34749	4.55634		4.32193	4.32193	4.32193	4.52356	4.32193	4.16993
245410_at		3.95574	4.00484	4.0987	4.0409	4.0186	3.9793		4.14763	3.95363	4.0669	3.98048	4.23973	4.14936		3.80735	3.90689	3.90689	3.70044	3.70044	3.70044
245411_at		5.55186	5.92788	6.27894	6.30058	5.87707	5.67021		5.81525	5.87515	5.99819	5.88035	5.19576	5.09779		5.58496	6	6.64386	6.45943	6.18982	5.55459
245412_at		6.39834	6.44589	6.45575	6.41701	6.38972	6.31493		6.29648	6.3968	6.35792	6.6462	6.58993	6.34028		6.44294	5.67243	5.64386	5.90689	5.97728	5.90689
245413_at		8.79878	8.88403	9.00398	8.92988	8.96454	8.82547		8.85017	8.73985	8.32723	7.688	7.24433	7.23603		7.91886	8.70736	8.91289	8.93664	8.76155	8.42206
245414_at		6.83092	6.48978	6.58671	6.53644	6.83338	6.60141		6.83286	7.10173	7.09835	7.02685	7.18852	6.68182		6.52356	6.79442	6.90689	6.55459	7.12928	6.79442
245415_at		9.17834	9.58133	9.403	9.36087	9.42598	9.38961		9.36553	9.64611	9.47815	9.35587	9.37811	9.23948		8.91886	9.74483	9.54882	9.13955	9.32193	9.48784
245416_at		7.26144	6.68597	6.35815	6.75504	7.02453	7.08197		7.2156	7.12127	7.09713	6.91843	7.25297	7.05717		7.17991	6.9542	6.83289	6.75489	7.60733	7.66534
245417_at		7.95257	8.24317	8.52222	8.374	8.22556	8.26996		7.93391	7.39861	7.04764	7.10642	6.64476	6.82694		7.91289	8.04985	8.08215	8.25739	7.53138	7.59991
245418_at		8.37657	8.52645	8.76795	8.71453	8.79791	8.66534		9.03503	8.95645	8.96979	9.47724	10.2273	10.6389		9.49185	8.64746	8.7879	8.89785	9.00843	9.53722
245419_at		5.11204	5.21776	5.16545	5.19408	5.22163	5.13553		5.17711	5.06304	5.09287	5.08589	5.2077	5.08707		5.49185	5.2854	5.12928	5.55459	5	5.12928
245420_at		6.2816	6.27444	6.21478	6.15057	6.01989	6.209		6.0735	5.99478	6.19943	6.04691	6.36778	6.39889		6.42626	6.64386	6.04439	6.50779	6.40939	6.35755
245421_at		6.32935	6.77771	6.76589	6.73006	6.3716	6.2374		6.51135	6.12301	6.22923	6.17921	5.92534	6.06812		6.02237	7.35755	7.45121	7.14975	5.72792	5.9542
245422_at		6.46304	6.98266	8.78139	8.16354	7.38987	7.34387		6.91221	6.78436	6.28675	6.44889	6.01363	6.12908		8.89482	8.29462	8.27612	7.78136	7.76818	8.18982
245423_at		5.21251	5.16045	5.10625	5.13905	5.1476	5.14716		5.24373	5.17021	5.1062	5.05451	5.02646	5.47152		5.58496	5.32193	5.12928	5.24793	5.04439	5.08746
245424_at		4.33763	4.30715	4.39946	4.28019	4.30324	4.31768		4.3146	4.44951	4.36798	4.41047	4.47734	4.27923		4.08746	4.32193	4.39232	4.32193	4.24793	4.24793
245425_at		9.03615	8.8839	9.0795	8.99371	9.0659	9.03476		8.98023	8.92248	9.26955	9.49288	9.09475	9.46683		9.53333	8.72451	8.93369	9.02237	8.93664	9.10852
245426_at		7.23623	7.68882	7.48017	7.30366	7.50452	7.48323		7.25356	7.02575	6.88552	6.75044	6.05145	6.31029		7.13955	7.14975	7.33985	7.10852	6.96578	7.12928
245427_at		7.98537	7.93813	7.94157	7.57242	6.91604	7.23498		8.01158	7.55088	7.51389	8.11396	8.73071	8.96637		7.56986	8.29921	8.22882	8.17991	6.67243	6.93074
245428_at		7.60158	7.86116	8.01089	8.14592	7.89198	7.73668		7.40114	7.47889	7.20341	7.27567	7.16096	7.37945		8.01681	8.12928	8.03342	8.28077	7.59991	7.59246
245429_at		5.5962	5.71716	5.59098	5.57354	5.62179	5.63111		5.94411	5.92809	5.7783	5.95158	5.9772	5.86058		6.52356	6	6.06609	5.9542	5.85798	5.83289
245430_at		8.05777	7.92373	7.97637	7.89878	8.00783	7.91479		8.28109	8.21604	8.23774	8.16314	8.0871	8.01175		8.43879	8.53528	8.46352	8.41363	8.51964	8.52748
245431_at		8.44716	7.13011	7.08713	7.13715	7.67728	7.80233		8.54645	9.71227	9.0435	8.46043	8.57507	8.11852		9.44294	6.89482	7.08746	7.40939	9.10329	9.24079
245432_at		7.45723	8.5508	10.0145	9.50353	8.60456	8.40385		7.39295	6.89371	7.07148	8.36451	7.61683	7.86961		7.10852	8.29002	10.0403	9.56033	8.37504	7.50779
245433_at		8.2999	7.89316	8.8954	8.97784	8.85688	8.65982		8.15644	7.92079	7.78219	8.30125	9.10981	8.46712		8.30378	7.7211	9.14466	8.72451	8.86109	8.83605
245434_at		6.03254	5.728	6.3027	6.53652	6.39029	6.27736		6.26714	6.54325	6.40287	6.70605	7.22885	5.67472		6.37504	6.08746	7.22882	6.45943	7.15987	6.96578
245435_at		5.46198	5.50023	5.54677	5.45029	5.65622	5.58687		5.78863	5.65929	5.70217	5.92381	6.1291	6.14574		6.04439	5.55459	6.08746	5.88264	5.64386	5.75489
245436_at		4.80166	4.99111	4.87195	4.80083	4.83653	4.8645		4.82356	4.85837	4.62525	4.95665	4.89472	4.91856		5.52356	5	5	5.24793	4.85798	4.9542
245437_at		5.75675	6.06703	6.29591	6.35681	5.87881	5.91239		5.66318	5.53424	5.70688	5.86661	6.07169	5.74504		5.12928	6.90689	6.90689	5.9542	5.85798	5.52356
245438_at		7.58889	7.49822	7.5445	7.49157	7.39869	7.4747		7.67118	7.74192	7.65239	7.63914	7.6014	7.24006		7.31288	7.31288	7.32193	7.24793	7.16993	7.17991
245439_at		5.37204	5.35084	5.25783	5.62276	5.38989	5.31065		5.51331	5.64738	6.03164	6.61154	6.52535	7.3289		6.10852	6.20945	5.75489	6.10852	5.75489	5.75489
245440_at		4.66798	4.48387	4.46835	4.40364	4.34739	4.45087		4.65587	6.19085	6.93642	7.2977	6.93146	7.0123		5.42626	4.32193	4.32193	4.52356	4.90689	5.67243
245441_at		6.346	6.55369	6.65178	6.56756	6.48623	6.35922		6.42335	6.53793	6.35342	6.39031	6.51605	6.37602		6.16993	6.55459	6.39232	6.26679	6.06609	6.08746
245442_at		8.43464	8.22141	8.55732	8.4605	8.62732	8.59794		8.54726	8.71825	8.80392	9.34212	9.41832	9.65791		8.77149	8.45533	8.75489	8.69349	9.09011	9.13699
245443_at		4.1943	4.19995	4.26413	4.18813	4.22882	4.32168		4.30933	4.27519	4.29683	4.46681	4.4928	4.40564		4.58496	4.39232	4.16993	4.32193	4.39232	4.32193
245444_at		5.24682	5.35937	6.16786	5.52214	5.40135	5.26758		5.35251	5.14701	5.17311	5.43723	5.62074	5.59818		5.90689	5.58496	5.35755	5.61471	5.12928	5.52356
245445_at		5.65373	5.76193	6.35797	6.19143	5.59318	5.66696		5.7615	5.61295	5.21049	5.5058	5.12146	5.06156		5.88264	6.67243	7.53138	6.6865	5.64386	5.93074
245446_at		7.93041	7.80439	8.09709	8.13448	8.12154	8.07099		8.12801	7.94604	7.92168	7.811	7.6729	7.46011		7.2384	7.70736	8.20457	7.94837	8.08746	8.05528
245447_at		5.19112	5.24805	5.09374	5.05136	5.13644	5.17032		5.05993	4.8703	5.08311	5.25203	5.48938	5.1503		5.72792	4.90689	5.16993	5.32193	4.90689	5.16993
245448_at		5.76135	8.47923	8.64066	7.78313	8.06682	7.57405		5.8845	7.25934	7.8054	8.21515	5.64674	5.41982		7.46761	9.53333	9.19476	7.94251	8.76818	8.52748
245449_at		7.0587	8.05154	8.2678	7.47119	7.86101	7.67534		6.82561	7.42742	7.9734	8.67485	6.95631	6.90087		7.06609	7.67243	7.76155	7.13955	7.04439	7.17991
245450_at		5.18232	7.25865	7.13894	6.38702	5.81095	5.56207		4.75784	4.83925	4.8688	4.85017	4.38005	4.23433		5.16993	7.24793	7.04439	5.97728	5.39232	5.16993
245451_at		8.05852	8.43552	8.53169	8.37396	8.29991	8.44777		8.23651	8.71935	8.75417	8.56501	7.65491	8.34344		8.94544	8.73132	8.34873	8.37069	9.01123	9.31515
245452_at		3.88209	3.87474	3.85442	3.91163	3.97284	3.88682		3.98842	3.95757	3.94253	3.91989	3.91654	3.89924		3.58496	3.58496	3.58496	3.58496	3.58496	3.58496
245453_at		5.07062	4.86179	4.94368	4.92571	5.06191	5.09196		5.02853	5.53424	5.58741	5.57092	5.98874	5.71682		5.04439	5.45943	5.20945	5.32193	5.32193	5.55459
245454_at		4.83412	4.5329	4.48325	4.50221	4.7526	4.8467		4.61123	4.48415	5.00291	5.28695	5.40986	5.24272		4.64386	4.58496	4.58496	4.32193	4.9542	4.9542
245455_at		3.82113	3.85603	3.88421	3.83017	3.85475	3.90738		3.8662	3.95835	3.88353	3.9918	4.10162	4.05687		3.80735	3.70044	3.80735	3.70044	3.70044	3.90689
245456_at		8.81013	9.75379	9.76406	9.43136	9.3098	9.31465		9.02268	9.76154	10.1574	9.85297	8.38339	8.09915		9.62571	10.1215	9.8933	8.97441	10.1849	10.1849
245457_s_at		6.00525	6.16211	6.20987	6.16825	6.17553	6.22241		6.39115	6.37672	6.50929	6.70339	6.66735	6.43347		6.91886	6.74147	6.65821	6.82018	6.71425	6.85798
245458_at		6.69645	6.85246	6.90066	6.85234	6.8493	6.82001		6.69394	6.90768	6.76248	6.77566	6.8056	6.78447		6.62936	6.59991	6.89482	6.89482	6.56986	6.45943
245459_at		5.92008	5.87157	6.10879	5.79727	6.19365	5.74712		5.9693	6.10441	6.03014	6.42874	6.13961	6.71439		7.12928	7	6.6865	7.62936	6.82018	6.89482
245460_at		8.29562	7.84869	7.52743	7.47309	7.98508	8.02715		8.93751	9.89854	10.0114	9.327	8.94925	7.93146		8.6865	9.05257	8.0607	7.34873	9.07682	8.88264
245461_at		5.39179	5.58872	5.7242	5.72185	5.50897	5.65025		5.69359	5.5833	5.48831	5.42786	5.2734	5.29019		5.16993	5.04439	5.42626	5.85798	5.32193	5.08746
245462_at		7.17039	7.2002	7.16449	7.03152	7.167	7.11936		7.34452	7.47121	7.30061	7.34914	7.28691	7.11549		6.79442	7.29462	7.52356	6.90689	7.35755	7.24793
245463_at		9.10431	8.49283	8.43324	9.33506	9.44703	9.50953		9.07718	8.46461	7.23593	6.80275	6.64984	8.67158		8.08215	7.8009	8.74483	9.82018	9.43045	8.64024
245464_at		6.05664	6.39441	6.37243	6.29231	6.21908	6.20942		5.79379	5.80135	5.73846	5.60441	6.01836	5.78365		5.85798	6.06609	6.12928	6.08746	5.90689	5.75489
245465_at		5.637	6.75736	5.9531	7.41457	5.73266	5.70995		5.77412	5.80554	5.68226	5.69692	5.99132	5.76052		6.22882	8.42626	6.67243	7.8392	6.12928	5.80735
245466_at		4.75283	4.88007	4.74389	4.70003	4.78195	4.72824		5.06258	5.08065	4.96962	5.09712	4.99762	5.09982		5.24793	5.2854	5.04439	5.52356	5.12928	5.16993
245467_at		7.47931	7.36133	7.32799	7.72188	7.48945	7.43408		7.25191	7.36488	7.304	7.27626	7.27389	7.27984		7.13955	7.03342	7.13955	7.45121	6.91886	7.01123
245468_at		4.52621	4.53779	4.54835	4.41445	4.47937	4.46336		4.61983	4.81302	4.60879	4.74121	4.5901	4.74456		4.08746	4.16993	4.39232	4.39232	4.24793	4.16993
245469_at		3.56805	3.54847	3.54957	3.59749	3.62194	3.63833		3.65542	3.63062	3.63334	3.68496	3.63153	3.85794		3.45943	3.45943	3.45943	3.58496	3.32193	3.32193
245470_at		5.2066	5.15039	5.14349	5.17672	5.15859	5.12785		5.3019	4.9521	5.23829	5.17924	4.99692	5.24739		5.64386	4.9542	5	5.20945	4.9542	4.85798
245471_at		3.85516	3.95516	3.82187	3.87455	3.85117	3.8891		3.97715	3.88783	3.89986	4.03342	4.12054	4.08081		3.90689	3.80735	3.90689	3.80735	3.80735	3.80735
245472_at		4.77162	4.49992	4.62079	4.57874	4.60408	4.57843		4.69005	4.56747	4.79785	4.68702	4.69517	4.81457		5.20945	4.75489	4.64386	5.04439	4.80735	4.70044
245473_at		3.9631	4.04148	4.07284	4.08106	3.9671	3.96568		4.12634	4.12159	3.99418	4.09676	3.94037	4.18384		4	4	4.08746	4.39232	3.90689	3.90689
245474_at		7.66138	8.02603	8.4488	8.73176	8.33857	8.13021		7.68317	7.55103	7.77297	7.70188	7.90219	7.76386		7.33985	7.76818	8.43879	8.3443	8.08746	7.37504
245475_at		4.97051	4.99863	5.09814	5.03527	4.98167	5.07432		5.2326	5.05655	5.02901	5.23912	5.21303	5.27289		5.32193	4.9542	5.08746	5.49185	4.9542	5.08746
245476_at		5.48655	5.48876	5.59256	5.50275	5.4861	5.48998		5.62985	5.42296	5.43929	5.69003	5.79744	5.80723		6.12928	5.49185	5.52356	6.10852	5.49185	5.2854
245477_at		7.2557	6.71775	6.68057	6.58775	6.87122	6.87109		7.32651	7.5637	8.03116	8.04392	8.28097	8.62166		8.02237	6.61471	6.20945	6.59991	7.33985	7.83289
245478_at		7.73806	7.52679	7.57184	7.48889	7.68919	7.60558		8.02555	8.62508	9.3146	9.41504	9.2385	9.22687		8.5812	7.78136	7.49985	7.31288	8.53138	9.28771
245479_at		8.76927	7.95408	7.41626	7.71226	8.08625	8.17659		8.71673	8.49423	7.32529	6.25223	6.32073	6.38883		8.18982	8.75154	7.78136	7.87652	7.6865	7.73471
245480_at		6.13811	6.38092	6.28014	6.0183	6.20548	6.09467		6.23775	6.44779	6.9295	6.98494	7.5687	7.03319		6.78136	6.52356	6.37504	6.26679	6.22882	6.47573
245481_at		8.69831	8.48211	8.68682	8.63664	8.79	8.84044		8.90402	8.72449	8.94524	9.46946	9.62401	9.93584		9.04166	8.40514	8.71768	8.61471	8.76487	9.10591
245482_at		7.72528	7.29629	7.4133	7.41812	7.62933	7.58675		7.96145	8.10627	8.49131	8.61914	8.5226	8.18933		7.5157	7.56224	7.57743	7.33092	7.88264	8.02791
245483_at		11.2661	11.1142	11.7818	11.9691	11.4749	11.5753		11.6917	11.6702	11.8357	12.6718	13.3905	13.6371		12.6486	11.9758	11.9571	12.0042	12.2886	12.8082
245484_at		8.35138	8.23488	8.48139	8.61953	8.48701	8.28861		8.29924	8.50036	9.10987	9.30504	9.39834	9.85494		8.84235	8.88874	8.80413	8.87036	8.96	8.92184
245485_at		5.39665	5.58128	5.41195	5.55474	5.61183	5.47365		5.56791	5.62845	5.69365	5.85884	5.63913	5.4752		5.64386	5.45943	5.45943	5.93074	5.49185	5.58496
245486_x_at		7.38552	7.55906	7.41219	7.12669	7.39146	7.21619		7.33553	7.68282	7.61026	7.8898	8.32645	7.86312		7.29462	7.79442	7.67243	7.06609	7.63662	7.45943
245487_at		8.02209	8.08966	8.19506	8.10061	8.21482	8.10281		8.17346	7.74911	7.91895	7.93557	7.59873	8.18979		7.85175	8.15987	8.15987	8.01681	8.20457	8.31288
245488_at		5.40501	5.41679	5.31705	5.31236	5.32845	5.22962		5.6836	5.76823	5.64424	5.51657	5.4987	5.62805		5.67243	5.49185	5.75489	5.90689	5.35755	5.49185
245489_at		6.67882	6.83768	6.49257	6.45092	6.62158	6.62878		6.74423	7.38707	7.22118	7.48985	7.97085	7.76084		7.02237	6.74147	6.59991	6.74147	6.64386	7.08746
245490_at		5.98911	5.99625	5.91797	5.91057	5.90617	5.93001		6.16767	6.20481	6.26259	6.48579	6.54175	6.17273		5.78136	6.08746	5.83289	5.70044	5.61471	5.88264
245491_at		6.79857	6.84296	6.76594	6.79852	6.88084	6.93178		6.88136	7.04698	6.86936	6.91897	7.04431	7.00139		6.76818	7.01123	7.09803	7.27612	6.93074	7.04439
245492_at		7.85152	7.81241	7.73011	8.00045	7.97683	7.94181		7.91779	7.59718	7.07792	6.50691	6.90137	6.25339		6.65821	8.04439	8.15482	8.53138	7.77479	6.78136
245493_at		5.88672	5.8621	5.65094	5.61694	5.8724	5.84469		5.86675	5.88078	5.86723	6.04219	5.99138	5.965		6.04439	5.52356	5.39232	5.83289	5.70044	5.55459
245494_at		9.90282	10.0962	10.4167	10.3393	9.98617	9.86478		9.66227	9.12111	8.89338	8.48511	8.48453	8.35595		8.8857	9.89026	10.3674	10.545	9.10852	9.02237
245495_at		6.35587	6.25712	6.18483	6.15185	6.21375	6.33836		6.40666	6.38879	6.35451	6.37917	6.42201	6.38151		6.49185	6.20945	6.04439	6.70044	6.12928	6.22882
245496_at		7.19251	7.25846	7.29404	7.22694	7.24735	7.24069		7.32232	7.27596	7.50359	7.58817	7.65849	8.33555		7.42626	7.74147	7.56224	7.41785	7.17991	7.56224
245497_at		5.13509	5.25	4.98323	5.18268	5.2177	5.20294		5.32412	5.47237	5.07566	5.23038	5.22775	5.14883		5.12928	4.90689	5	5.08746	5.08746	5
245498_at		6.37619	6.23444	6.25297	6.29638	6.30177	6.24374		6.66836	6.85089	6.52143	6.48679	6.51461	6.67368		6.76818	6.71425	6.33985	6.45943	6.61471	6.49185
245499_at		8.04934	7.5665	7.4628	7.19359	7.55512	7.75577		8.05124	8.78111	9.21245	9.22534	8.84147	8.58355		8.26679	7.22882	6.90689	7.27612	8.27612	8.46761
245500_at		6.25108	6.20173	6.09982	6.04376	6.20902	6.17584		6.29843	6.40818	6.41584	6.46544	6.96136	6.70064		6.56986	6.10852	6.02237	6.39232	5.75489	6.06609
245501_at		8.17397	8.32995	8.45959	8.79591	8.36608	8.38131		8.12972	7.93267	7.3902	6.74222	6.73464	6.36887		6.88264	7.17991	7.69349	7.7211	7.49985	7.16993
245502_at		7.86413	8.43017	8.60634	8.66992	8.21809	8.03675		8.23743	8.13696	7.66788	7.8186	7.4774	7.62031		7.45943	8.66534	9.04166	8.80735	7.97728	7.50779
245503_at		3.87127	3.84725	3.91218	3.8702	3.86049	3.8611		3.99682	3.98265	4.00136	4.08675	4.04136	4.12689		3.80735	3.58496	3.70044	3.58496	3.70044	3.70044
245504_at		8.70413	7.28566	7.89614	8.06495	8.19967	8.49557		8.69919	9.12524	9.28472	9.09112	8.5835	8.93497		8.01123	6.70044	7.91289	7.93664	8.48382	8.00562
245505_at		9.06527	8.07169	8.52359	8.18277	8.29105	8.65595		8.82951	10.3285	10.6316	10.2621	9.25498	9.66931		8.94837	6.20945	7.77479	7.83289	9.65642	8.73471
245506_at		7.87157	6.51662	6.74309	6.69679	7.07351	7.55059		7.79373	8.93704	9.25268	8.97028	8.28632	8.50736		8.43045	5.35755	6.2854	6.90689	8.58496	7.88264
245507_at		5.29173	5.35861	5.13317	5.14432	5.20678	5.10803		5.22847	5.17839	5.33746	5.25515	5.25788	5.5514		5.75489	5.08746	5	5.45943	4.9542	5.04439
245508_at		4.77821	4.83119	4.80223	4.8059	4.80188	4.86551		4.83737	4.84257	4.87784	4.85516	4.94593	4.8683		5.32193	5.08746	5.24793	5.2854	5.04439	5.08746
245509_at		6.07963	5.97996	5.7234	5.66127	6.05781	5.8751		5.78829	5.45083	5.50486	5.70907	5.55788	5.78027		6.24793	5.61471	5.61471	5.61471	5.49185	5.49185
245510_at		5.22945	5.25776	5.31162	5.29854	5.11712	5.13905		5.38799	5.32444	5.25529	5.39129	5.20496	5.11708		5.24793	4.70044	4.75489	5.39232	4.80735	4.70044
245511_at		4.51048	4.37864	4.4856	4.46719	4.43033	4.5157		4.46634	4.41216	4.44236	4.57326	4.66087	4.58101		4.75489	4	4	4.58496	4.08746	4.24793
245512_at		9.74811	10.2533	10.2198	10.0738	9.86312	9.56351		9.81605	9.53458	9.42106	9.70303	9.87979	10.0591		8.67596	10.9241	11.137	9.97871	9.49185	8.56605
245513_at		9.38615	7.74083	7.54114	7.68467	8.48826	8.93123		9.4666	9.59327	9.56296	9.63419	10.0243	10.1847		9.3015	7.87652	7.33985	7.10852	8.45121	8.99152
245514_at		5.96421	5.96732	5.86907	6.05785	6.28477	6.1353		6.06812	5.94019	5.72083	5.92662	5.98219	6.459		5.55459	5.88264	5.80735	6.35755	6.02237	5.72792
245515_at		4.36355	4.43536	4.39396	4.41718	4.4295	4.50978		4.72027	4.90042	4.33737	4.50813	4.64997	4.43879		4.24793	4.45943	4.39232	4.24793	4.39232	4.39232
245516_at		6.44152	6.69754	6.69196	6.67092	6.67717	6.65165		6.33935	6.32252	6.25231	6.33343	6.43555	6.11243		6.50779	6.61471	6.61471	6.62936	6.33985	6.40939
245517_at		8.62389	8.26099	8.25727	8.46696	8.58489	8.59383		8.56063	8.45006	8.43412	8.56362	8.67305	8.88651		8.633	7.94837	7.83289	8.62205	8.36194	8.71768
245518_at		5.7487	6.01914	6.03712	6.03903	6.02746	5.99265		5.85039	5.88691	5.77015	5.67128	5.6657	5.65915		5.16993	6.16993	6.14975	5.55459	5.42626	4.80735
245519_at		4.88406	4.85993	4.82772	4.7631	4.81834	4.79979		5.03314	4.98628	5.01961	5.05468	5.00854	4.93862		4.85798	4.64386	4.52356	4.58496	4.45943	4.58496
245520_at		4.03334	4.02306	4.04341	3.9863	4.13665	4.06669		4.39006	4.33867	4.36105	4.27624	4.26523	4.35325		4.58496	4.45943	4.70044	4.24793	4.45943	4.39232
245521_at		7.45111	7.65582	7.64705	7.52424	7.41466	7.45747		7.46338	7.6281	7.45694	7.19442	7.43192	7.23655		7.03342	7.94837	7.87036	7.2854	7.67243	7.62205
245522_at		6.8507	6.99639	7.10641	6.9874	6.96323	6.81826		6.65312	6.82351	6.74195	6.95213	6.97927	6.85146		6.12928	6.74147	6.79442	6.42626	6.33985	6.22882
245523_at		8.50267	8.02919	8.13135	8.17395	8.15516	8.14934		8.33361	8.40392	8.36151	8.52546	8.85592	9.10467		8.39232	7.71425	7.92481	8.05528	7.85798	8.00562
245524_at		9.31088	9.99952	9.6394	8.68275	9.16678	9.30083		9.10294	8.86071	8.36232	7.48208	6.8763	6.55018		8.29002	10.3421	9.93369	8.86728	8.5812	8.29002
245525_at		10.4287	10.3467	10.2315	10.2866	10.3639	10.494		10.3493	10.1454	9.85668	9.96561	9.95816	9.87328		10.4522	10.0042	10.1674	10.7177	10.1687	10.0901
245526_at		6.73524	6.63653	6.65603	6.59967	6.75601	6.7509		7.01431	6.9739	7.02289	7.05452	6.80627	6.95292		7.59246	6.53916	6.6865	7.05528	6.97728	6.84549
245527_at		6.35595	6.453	6.7186	6.59828	6.59006	6.37325		6.38746	6.55855	6.77209	6.59058	6.78776	6.48764		6.6865	6.97728	6.96578	6.64386	6.9542	7.05528
245528_at		8.88727	9.33582	7.79686	8.54949	8.4764	8.86361		9.05348	9.54931	11.3942	11.5505	11.9755	12.5569		11.3168	10.6935	9.31288	9.29692	11.6613	11.8876
245529_at		7.51737	7.68249	7.73537	7.56298	7.41315	7.5021		7.26831	7.22648	7.36397	7.50855	7.36065	7.77907		6.52356	7.27612	7.34873	7.18982	6.96578	6.62936
245530_at		4.98875	4.95402	4.9453	4.89445	5.03325	4.88404		5.09893	5.14187	5.05084	5.21168	5.17515	5.30967		5.24793	4.80735	4.58496	5.12928	4.80735	4.70044
245531_at		5.11367	5.17652	5.0524	5.23367	5.17814	5.0952		5.25777	5.06159	5.21628	5.06465	5.19235	5.31047		5.42626	5	5.12928	5.75489	5.08746	5.16993
245532_at		9.92144	10.0229	10.3126	10.2238	10.0895	10.082		9.89371	9.46852	8.94512	8.76998	8.57913	8.71027		9.33316	9.57932	9.85019	9.91439	9.62571	9.43879
245533_at		7.22592	7.64802	8.09324	7.75103	7.89605	7.7706		7.34067	7.44877	7.24724	7.24492	6.94189	7.40622		7.33092	7.26679	7.86419	7.70044	7.77479	7.72792
245534_at		4.86059	5.03233	4.84378	4.89012	4.87723	4.87508		5.01335	4.94347	5.05403	5.19616	5.57554	5.48586		4.52356	4.70044	4.64386	4.58496	4.75489	4.45943
245535_at		7.37413	7.37029	7.32394	7.33855	7.43737	7.3361		7.35755	7.29151	7.27116	7.21334	7.26728	7.16823		7.40939	6.83289	6.65821	7.27612	6.98868	6.90689
245536_at		6.26171	6.26653	6.18708	6.22743	6.12779	6.15042		6.28346	6.16689	6.3401	6.30119	6.43508	6.23138		6.50779	6.37504	6.42626	6.37504	6.30378	6.42626
245537_at		3.97318	4.04838	4.07757	4.08566	4.06291	4.02282		4.01668	4.00859	4.01679	4.04058	4.0455	4.0073		3.80735	4.45943	4.08746	4.32193	3.80735	3.70044
245538_at		5.21404	5.26273	5.32304	5.26588	5.13268	5.21394		5.14825	5.0028	5.18499	5.20567	5.19099	5.06569		5.32193	5.24793	5.16993	5.49185	4.85798	5
245539_at		5.34764	5.34382	5.42217	5.35545	5.35886	5.24125		5.28939	5.19133	5.54399	5.47209	5.57853	5.56138		4.85798	4.9542	5	5.12928	4.9542	5
245540_at		5.89487	5.9598	6.09576	6.04749	6.0406	6.15159		6.01625	5.79101	5.86846	5.8715	5.93893	6.20423		6.32193	6.08746	6.61471	6.75489	5.88264	6.02237
245541_at		6.56928	6.45463	6.43046	6.49717	6.52352	6.5462		6.59284	6.62967	6.70716	6.72198	6.73159	6.83314		6.91886	6.83289	6.90689	6.91886	6.49185	6.75489
245542_at		5.6162	5.88332	5.76175	5.57858	5.69555	5.61836		5.81842	5.82714	5.87154	5.80827	5.80229	5.82044		5.52356	5.70044	5.52356	5.83289	5.49185	5.49185
245543_at		5.75851	5.17357	5.27705	5.35177	5.44447	5.46322		6.05948	6.4652	7.39071	7.07472	7.13496	6.63211		6.62936	5.52356	5.12928	5.04439	6.96578	7.02237
245544_at		5.87029	6.04202	5.82427	5.85394	5.95744	6.02125		6.03233	6.12264	6.14587	6.22992	6.40587	6.38579		6.55459	5.93074	6.14975	6.26679	6	6.39232
245545_at		5.39828	5.50329	5.37505	5.30643	5.41721	5.44955		5.35533	5.68602	5.54292	5.51937	5.66552	5.53916		5.12928	4.90689	5	5.08746	5.20945	5.2854
245546_at		5.89129	6.17428	5.95657	5.71215	5.87923	5.95409		6.05196	6.1567	5.98261	6.07257	6.21607	6.2185		6.18982	6.33985	6.12928	6.37504	6.22882	6.12928
245547_at		4.75634	4.77687	4.91083	4.76132	4.65107	4.74573		4.89937	4.61436	4.76916	4.98365	5.42185	4.82787		5.42626	4.64386	4.75489	5.08746	4.64386	4.85798
245548_at		4.6989	4.71114	4.72361	4.80446	4.72118	4.72165		4.7903	4.80938	4.83916	4.84072	4.80475	4.84725		4.85798	4.64386	4.80735	4.9542	4.58496	4.58496
245549_at		4.83687	4.93247	4.91751	4.90734	4.92721	4.85052		5.0897	4.86645	4.90889	5.0156	5.31351	5.40342		5.16993	5.24793	5.16993	5.24793	5.12928	5.20945
245550_at		4.84308	4.86382	4.82231	4.67322	4.77703	4.70076		4.63623	4.56832	4.57596	4.80974	4.67103	4.85962		4.58496	4.39232	4.58496	4.45943	4.45943	4.45943
245551_at		4.44266	4.46037	4.41881	4.4539	4.34208	4.50833		4.46014	4.44128	4.65276	4.55891	4.58092	4.52372		4.24793	3.80735	3.90689	4.32193	3.90689	3.90689
245552_at		4.13845	4.10663	4.13952	4.08167	4.20331	4.23201		4.24475	4.15669	4.27984	4.28872	4.32068	4.25496		4.08746	4	4	4	3.90689	4.16993
245553_at		4.63936	4.78084	4.76097	4.74891	4.7475	4.76976		4.842	4.75914	4.94257	4.99621	5.07033	5.26423		4.85798	4.64386	4.70044	4.70044	4.52356	4.64386
245554_at		4.03046	4.05459	3.93017	3.95152	4.06691	4.02148		4.1026	4.17856	4.13267	4.17343	4.3582	4.65729		3.90689	3.90689	3.90689	3.80735	4	4.08746
245555_at		5.81499	5.77986	5.74603	5.82965	5.73059	5.75129		6.03412	5.4071	5.83	5.94021	5.99775	6.27928		5.93074	5.45943	5.52356	5.52356	5.39232	5.52356
245556_at		4.33057	4.2816	4.30641	4.28905	4.28831	4.2886		4.44675	4.34641	4.59505	4.51745	4.55523	4.85038		4.39232	4.32193	4.16993	4.24793	4.08746	4.39232
245557_at		7.25484	7.62601	7.64591	7.9252	7.56114	7.51391		7.38126	7.16989	7.41591	7.35777	7.18098	7.28693		7.25739	8.05528	8.15482	8.13955	7.50779	7.37504
245558_at		9.33986	6.24324	5.51395	5.82259	6.02777	8.23728		9.18428	9.09385	8.00896	6.388	7.45033	6.4089		9.0954	5.9542	5.55459	6.14975	6.64386	7.8009
245559_at		5.50378	5.65228	5.6129	5.50032	5.54475	5.55348		5.72324	5.68907	5.74977	5.90206	6.00408	5.83939		6.18982	6	6.06609	6.10852	5.97728	5.78136
245560_at		5.79613	5.58781	5.52163	5.58437	5.66287	5.74117		5.98132	5.76678	5.74457	5.62607	5.9766	5.62436		5.52356	5.90689	5.49185	5.75489	5.20945	5.16993
245561_at		6.8264	7.05288	6.9169	6.9016	6.89342	6.85986		6.81995	6.83251	6.64497	6.70661	6.7309	6.93708		6.89482	6.98868	7.19967	7.22882	6.83289	6.79442
245562_at		7.85019	7.47636	7.65025	7.75127	7.93653	7.78389		8.24386	8.53141	8.55565	8.7803	8.46816	8.61543		8.66178	8.3443	8.06609	7.99435	8.45121	8.64024
245563_at		5.49917	5.71007	5.80826	5.69427	5.74043	5.6305		5.89164	5.92451	6.07242	6.33098	6.33447	5.9604		5.2854	6.16993	6.47573	5.55459	5.70044	5.61471
245564_at		6.15676	6.24698	6.33119	6.22721	6.2665	6.1981		6.09681	5.96549	6.13247	6.19009	6.32171	6.2944		6.04439	6	6.22882	6.14975	5.75489	5.9542
245565_at		7.08762	7.6153	7.27463	6.94309	7.06003	7.1023		7.30646	7.42947	7.33113	7.44699	7.53366	7.77174		6.82018	7.63662	7.34873	6.85798	6.79442	7.20945
245566_at		5.44904	5.18654	5.49878	5.6623	5.28906	5.33365		5.62534	5.5901	5.85359	5.5639	5.59259	6.45357		7.45121	6.94251	6.52356	6.58496	7.50779	7.16993
245567_at		4.42372	4.38121	4.35102	4.34144	4.44937	4.51718		4.52951	4.64962	4.7112	4.66642	4.57232	4.92647		5.12928	5.04439	4.80735	4.70044	4.9542	5.32193
245568_at		5.28074	5.29792	5.24344	4.98627	5.2441	5.28756		5.76835	5.62306	5.63409	5.50297	5.4381	5.55081		6.18982	6.04439	6.02237	5.90689	5.80735	5.88264
245569_at		7.32446	6.94918	7.41739	7.50691	7.33919	7.28752		7.22014	7.11769	7.07175	7.04754	6.96296	6.73668		7.33985	6.67243	7.36632	7.37504	7.33985	7.12928
245570_at		4.73289	4.74614	4.82094	4.74652	4.80143	4.7577		4.9548	4.88599	4.94486	4.96623	5.05197	5.09612		5.04439	4.70044	4.80735	4.80735	4.85798	4.85798
245571_at		4.06026	4.10553	4.17366	4.11809	4.11095	3.96508		4.11479	4.0438	4.07159	4.10252	4.08036	4.11558		3.80735	3.80735	3.90689	4	3.70044	3.70044
245572_at		7.23927	6.75597	6.73353	6.62133	7.06426	7.04873		7.44194	7.94837	7.88679	7.96619	8.31888	7.84458		7.99435	7.2384	7.14975	7.30378	7.45943	7.91289
245573_at		5.88452	5.82216	5.84426	5.67437	5.94046	5.81493		6.01536	5.88582	5.9974	5.99993	5.95983	6.01946		5.49185	5.2854	5.39232	5.39232	5.2854	5.24793
245574_at		7.24845	7.07799	6.78948	6.67601	6.9523	6.84859		7.10938	6.7827	6.66033	6.72397	6.53585	6.35308		6.50779	6.80735	6.64386	6.47573	6.53916	6.55459
245575_at		7.42316	8.0193	7.83536	7.53544	7.86789	7.73446		7.10788	7.94936	7.24812	7.33373	7.29133	6.67284		6.82018	7.70736	7.77479	7.27612	6.94251	6.89482
245576_at		7.64829	8.30129	8.19043	8.18813	7.94772	7.94373		7.66548	7.37222	6.97541	6.6555	5.88227	6.35272		7.05528	7.53138	7.78136	8.13443	7.15987	6.64386
245577_at		5.27085	5.35465	5.37158	5.31267	5.37845	5.28081		5.61311	5.55731	5.58932	5.63414	5.5344	5.81768		5.61471	5.39232	5.55459	6.10852	5.55459	5.52356
245578_at		7.55553	7.82396	7.51817	7.50297	7.60091	7.48366		7.62529	7.48513	7.35782	7.44224	7.53466	7.65696		7.48382	7.87036	7.83289	7.70736	7.3837	7.39232
245579_at		4.44808	4.64877	4.50143	4.50166	4.54584	4.49493		4.6831	4.71154	4.65617	4.72893	5.1151	4.91907		4.58496	4.39232	4.39232	4.52356	4.39232	4.39232
245580_at		5.7035	5.7024	5.98821	5.88467	6.00979	5.75243		5.69677	5.69643	5.74535	5.86635	6.04582	6.01214		5.42626	5.58496	5.78136	5.39232	5.58496	5.55459
245581_at		5.75157	5.6779	5.77718	5.67198	5.80774	5.69302		5.73407	5.90256	5.83095	5.81603	5.8412	5.85588		6.12928	5.70044	6	5.85798	5.88264	5.90689
245582_at		4.70614	4.77474	5.02459	5.13745	5.01864	4.74856		4.7992	4.51004	4.61285	4.63471	4.67836	4.66895		4.39232	4.45943	4.64386	5.45943	4.58496	4.39232
245583_at		7.37095	7.27244	7.1965	7.16032	7.37056	7.42447		7.55165	7.46887	7.5007	7.57063	7.53736	7.78184		7.17991	7.39232	7.3837	7.44294	7.62205	7.59246
245584_at		5.7423	5.7911	5.6791	5.65061	5.83406	5.64625		5.7257	5.55249	5.45997	5.45096	5.56507	5.35454		5.49185	5.52356	5.42626	5.67243	5.55459	5.32193
245585_at		5.06015	5.33823	5.40945	5.28234	5.32781	5.15009		4.92795	5.0499	4.89334	4.7987	4.90528	4.99118		4.85798	5.08746	5.04439	5.08746	4.85798	4.64386
245586_at		4.38376	4.43462	4.30114	4.43621	4.50408	4.43102		4.50936	4.50439	4.46367	4.49045	4.59647	4.51215		4.64386	4.39232	4.39232	4.45943	4.32193	4.39232
245587_at		7.13154	7.21548	7.04258	7.08888	6.92658	7.04776		7.23889	7.22097	7.49611	7.2533	6.97436	7.03941		6.42626	6.72792	6.75489	6.72792	6.55459	6.56986
245588_at		5.10214	5.29996	5.28859	5.20156	5.03103	5.16378		5.15678	5.83891	5.68845	6.12335	6.27673	6.46732		5.20945	5.67243	5.42626	4.90689	5.42626	5.75489
245589_at		5.60757	5.51057	5.63223	5.5549	5.52703	5.54981		5.72441	5.49728	5.7717	5.86032	5.74085	5.77682		5.93074	5.16993	5.08746	5.52356	5.32193	5.39232
245590_at		4.18549	4.23453	4.24419	4.09719	4.31248	4.27052		4.1892	4.20702	4.16844	4.36335	4.21868	4.11522		4	3.90689	4	4	4	3.80735
245591_at		3.90939	3.88835	3.94437	3.92913	3.84137	3.93225		3.93402	4.00278	4.02476	4.12513	4.07908	4.11161		3.80735	3.70044	3.70044	3.90689	3.70044	3.80735
245592_at		8.98689	8.5194	8.22513	8.74697	8.86886	8.99956		9.03319	9.43394	9.11528	8.4195	8.7608	7.9404		8.67596	7.41785	7.29462	7.7879	9.29692	9.23122
245593_at		6.51134	6.7852	6.36871	6.07153	6.1879	6.22854		6.58635	6.79637	7.01949	6.75556	7.30263	6.88657		7.56224	6.61471	6.22882	6.61471	6.30378	6.32193
245594_at		7.64212	7.88818	7.86312	7.784	7.67503	7.64839		7.79572	7.89999	8.18794	8.02369	7.56293	7.17809		7.70044	8.18488	8.10852	7.58496	8.06609	8.10329
245595_at		5.26172	5.22765	5.25764	5.22909	5.19603	5.06577		5.51384	5.34473	5.31213	5.39196	5.78807	5.59301		5.2854	5.42626	5.45943	5.2854	5.39232	5.39232
245596_at		4.46837	4.54302	4.51266	4.50921	4.59353	4.51495		4.50426	4.40488	4.36696	4.4664	4.50568	4.52728		4.39232	4.32193	4.52356	4.39232	4.24793	4.32193
245597_at		7.55522	7.90539	7.81979	7.82288	7.59808	7.66046		7.73149	7.74894	7.7482	7.66022	7.81101	8.23822		7.75489	8.00562	7.7211	7.70736	7.48382	7.65105
245598_at		6.03072	6.13473	6.13059	6.33429	6.25819	6.23429		6.59031	6.50723	6.55675	6.35884	6.39152	6.38884		6.64386	6.96578	7.09803	6.90689	6.61471	6.50779
245599_at		7.00523	7.11936	7.17582	7.63626	7.09921	7.0094		7.04842	6.85285	7.00274	6.6415	6.92059	7.25575		7.35755	8.09803	7.59991	7.8392	7.57743	7.65821
245600_at		6.54047	8.3231	9.55805	8.97291	8.2143	7.91225		6.71609	6.2566	6.87715	8.37634	7.64488	7.85266		7.11894	8.72792	9.67772	9.22641	7.84549	7.6865
245601_at		8.67225	9.14799	8.55215	8.48749	8.22305	8.6424		8.63492	8.2546	7.43978	7.49768	7.44739	7.41056		8.03892	9.25974	8.55459	8.29921	7.74147	7.90689
245602_at		7.48143	8.34012	10.5869	9.90395	9.04205	8.66971		7.74054	8.2255	9.34197	10.9903	10.7825	11.0763		8.69349	7.49985	10.4757	9.65821	10.3253	9.87498
245603_at		4.56202	4.74166	4.71945	4.48796	4.47624	4.45041		4.46479	4.45552	4.5092	4.70007	4.71142	4.48472		4.39232	4.24793	4.32193	4.32193	4.24793	4.32193
245604_at		5.3125	5.15811	5.19241	5.43799	5.40493	5.38135		5.42703	5.25035	5.28347	5.33512	5.34195	5.18916		4.9542	4.64386	5.08746	5.52356	4.9542	4.75489
245605_at		9.65568	9.39649	9.37353	9.2674	9.27596	9.36656		9.71605	9.89031	10.0044	9.99178	9.77396	8.71597		9.42206	9.70217	9.81057	9.21189	9.65821	9.81378
245606_at		6.6014	6.68994	6.62784	6.64307	6.69449	6.68264		6.65331	6.69641	6.6192	6.95232	6.66636	7.08126		6.20945	6.16993	6.50779	6.32193	6.08746	5.97728
245607_at		5.19396	5.32554	5.59788	5.39071	5.38041	5.34267		5.15897	5.29665	4.87254	4.84889	4.49999	4.61461		5.16993	4.90689	5.35755	5.39232	5.32193	5.04439
245608_at		6.33883	6.40138	6.09794	6.10672	6.2028	6.36038		6.43213	6.99138	6.62593	6.35617	6.43442	6.52982		6.82018	6.97728	6.53916	6.39232	6.62936	6.65821
245609_at		3.93765	3.87516	3.93306	3.89844	3.9009	3.91706		3.93507	4.00336	3.96524	3.99322	3.89893	4.08818		4	3.58496	3.70044	4.08746	3.80735	3.70044
245610_at		5.91045	5.72744	5.78271	5.86764	5.96765	5.75715		5.60843	5.63744	5.57779	5.65224	5.54709	5.52993		5.80735	5.45943	5.55459	6	5.70044	5.58496
245611_at		6.07666	6.26123	6.28861	6.87082	6.15615	6.17112		6.35048	6.28868	6.27999	6.29976	6.16594	6.29871		7.02237	7.56224	6.79442	7.31288	6.72792	6.85798
245612_at		9.49473	9.34413	8.95088	9.3798	9.2478	9.44577		9.25118	8.95204	8.40106	8.23798	8.44649	7.48228		7.85175	9.0634	8.73132	8.94837	8.04439	7.96578
245613_at		5.43037	5.31446	5.28785	5.27682	5.3172	5.24741		5.30385	5.10617	5.18089	5.16004	5.19164	5.30977		5.93074	5.32193	5.39232	5.80735	5.49185	5.72792
245614_at		4.66145	4.79616	4.74101	4.62785	4.75106	4.79839		4.79117	4.86954	4.82045	4.91331	4.98888	4.73778		5.42626	5.35755	5.45943	5.2854	5.35755	5.35755
245615_at		5.61635	5.75098	5.63023	5.63315	5.63079	5.64652		5.80638	5.67445	5.7164	5.897	5.892	5.64828		5.83289	5.67243	5.83289	5.75489	5.52356	5.52356
245616_at		7.53725	7.18794	6.94918	6.83972	7.03297	7.01178		7.45231	7.81568	7.78967	7.54799	7.35285	6.96736		6.58496	6.10852	6.20945	6.14975	6.39232	6.67243
245617_at		4.13441	4.13243	4.17262	4.10152	4.20472	4.13541		4.18033	4.36289	4.35618	4.31693	4.26178	4.52498		3.80735	3.80735	3.90689	3.80735	4.24793	4.08746
245618_at		7.40852	7.93824	7.9008	7.64064	7.73197	7.54159		7.33216	6.93433	6.83688	6.89988	6.77983	6.89597		7.07682	7.50779	7.56224	7.66534	6.83289	6.9542
245619_at		6.19641	6.70334	6.44333	6.50417	6.24089	6.32073		6.19954	5.95873	6.05265	5.95867	6.04335	5.81077		5.90689	6.49185	6.58496	6.78136	5.49185	5.55459
245620_at		4.5257	4.53108	4.64755	4.72102	4.65008	4.60058		4.71932	4.61907	4.49347	4.4737	4.51252	4.66579		4.45943	4.32193	4.80735	5	4.58496	4.39232
245621_at		8.61194	8.84696	9.18523	9.21956	9.06591	8.96926		8.71426	8.20807	8.07164	8.51833	8.35291	8.52177		8.61102	8.85798	9.07146	9.21917	8.96	8.88264
245622_at		4.95901	5.05303	5.07278	4.9443	5.11141	5.00759		4.91244	4.78089	4.88037	4.89259	4.64997	4.96812		4.64386	4.58496	4.75489	4.64386	4.52356	4.45943
245623_s_at		5.13445	4.90059	5.05522	5.04694	5.36852	5.26097		5.14234	5.27647	4.62469	4.69024	4.86893	5.00168		4.45943	4.80735	5.24793	4.45943	5.20945	5.12928
245624_at		6.79603	7.24852	6.82154	8.18794	7.50289	7.34656		6.82975	6.19973	5.80807	5.88806	6.13962	5.78931		6.12928	8.19967	8.57743	9.11894	7.26679	6.04439
245625_at		9.08653	9.07841	8.89257	8.93846	8.91426	8.93367		9.21569	9.41749	9.54281	9.38872	9.48439	8.83775		9.12153	9.43463	9.27845	8.77479	9.30378	9.45533
245626_at		9.27227	9.44134	9.48588	9.39741	9.36033	9.23585		9.41363	9.55484	10.0897	10.5634	10.8233	11.9316		10.4553	9.55842	9.62388	10.0056	9.92184	10.3608
245627_at		6.02725	6.80744	6.89337	6.92806	5.61189	5.66847		5.77208	5.9935	6.3569	6.61918	7.25572	7.0158		6.02237	6.18982	5.88264	6.02237	5.12928	5.58496
245628_at		5.85246	7.73986	7.48019	8.37063	6.43276	6.44185		5.67707	4.98751	4.76096	4.68363	4.8348	4.67289		5.52356	9.13955	8.98868	9.60548	5.20945	5.16993
245629_at		11.3711	11.7117	11.3436	11.444	11.3869	11.552		11.4321	10.9293	10.0274	9.67083	9.42934	8.54008		10.1997	11.5943	11.4105	11.7168	10.7457	9.85798
245630_at		6.05839	6.18723	6.55855	6.39895	6.23839	6.03495		6.25277	6.53457	6.2701	6.4141	6.40843	6.47447		5.72792	5.75489	6.2854	5.85798	5.64386	5.72792
245631_at		8.71589	9.18629	8.99508	9.01379	8.86502	8.64718		8.88779	8.98155	9.10184	8.68381	8.74729	8.39043		8.36632	9.82177	9.53528	9.26679	8.93074	8.75154
245632_at		7.83412	7.57698	7.79423	7.66602	7.77955	7.81432		7.80157	7.87624	7.79891	7.98122	7.35756	7.56624		7.62205	7.2384	7.62936	7.33985	7.69349	7.7211
245633_at		8.28089	8.08523	8.00358	8.37943	8.20684	8.32305		8.62388	8.85996	8.87497	8.58425	8.82398	8.60906		8.53916	8.40514	8.01681	8.08746	8.5157	8.67948
245634_at		4.56255	4.55734	4.44473	4.38539	4.45845	4.44045		4.70017	4.76323	4.6303	4.7195	4.82798	4.99921		4.80735	4.58496	4.70044	4.9542	4.52356	4.70044
245635_at		6.36096	6.45616	6.58281	6.67247	6.59866	6.46238		6.1197	5.86142	6.06006	6.09999	6.09133	6.01205		5.67243	5.72792	6.12928	6.40939	5.67243	5.39232
245636_at		5.18408	5.3149	5.27978	5.10463	5.1426	5.15005		5.23218	5.14969	5.36863	5.60673	5.44489	5.38772		5.55459	5.16993	5.35755	5.58496	5.16993	5.2854
245637_at		9.31294	8.11237	8.50386	7.53828	9.14399	9.05892		9.52506	9.91937	10.3172	10.3477	10.2924	9.99524		9.35535	6.65821	7.21917	6.98868	9.44087	9.63118
245638_s_at		7.72693	7.59351	7.93478	7.60163	8.44133	8.29382		8.26439	8.87117	8.24246	9.5814	8.36327	9.58368		9.17742	7.25739	7.09803	9.04439	7.04439	7.76155
245639_at		10.5148	10.4596	10.3341	10.2236	10.2381	10.2057		10.5962	10.8003	10.6214	10.8651	11.1857	11.8377		10.6202	11.2095	11.2107	11.0526	10.3934	10.3805
245640_at		4.94831	4.89208	5.00091	4.93493	4.98844	4.91029		5.11237	5.11679	5.08315	5.042	4.77386	4.99926		5.2854	4.90689	5	5.2854	5	5.04439
245641_at		6.66475	6.68592	6.63218	6.7602	6.62374	6.48943		6.67457	6.44941	6.53092	6.80051	6.7038	6.96977		6.88264	7.35755	7.20945	7.36632	7.08746	7.04439
245642_at		11.4601	10.4157	11.3963	11.5858	12.2991	12.1155		11.4484	11.5217	12.7487	12.7538	12.352	12.6308		12.4612	10.2009	10.9651	11.9133	12.9333	12.5897
245643_at		4.78269	4.86411	4.70255	4.68971	4.63327	4.74566		4.9136	4.88408	5.03925	5.07394	4.89732	5.13643		5.20945	4.90689	4.85798	4.90689	4.75489	4.80735
245644_at		7.17747	7.54735	8.24799	8.03149	8.12537	7.88852		7.49064	7.64503	7.54752	8.01846	8.27598	8.25779		7.66534	7.49185	8.42206	8.26679	7.79442	7.75489
245645_at		5.54948	5.48652	5.87091	6.00543	5.86675	6.04079		5.83745	5.37753	5.58557	5.63731	6.12868	5.3817		5.08746	5.45943	6.2854	5.42626	6.08746	5.80735
245646_x_at		4.12866	3.9885	3.98017	4.01985	4.04459	4.12405		4.11628	4.14609	4.24968	4.10566	4.01888	3.93635		4.08746	3.80735	3.90689	4.16993	3.80735	3.80735
245647_at		5.18821	5.31754	5.24982	5.16971	5.20922	5.12149		5.45082	5.57372	5.52798	5.46994	5.49153	5.22864		5.67243	5.32193	5.16993	5.20945	5.20945	5.2854
245648_at		4.92661	4.88506	4.76295	4.71728	4.76844	4.7966		4.83164	4.92852	4.92215	4.96486	5.34226	4.95595		5.39232	5.32193	5.35755	5.58496	5.35755	5.20945
245649_at		7.15182	7.46107	7.4085	7.14903	7.1875	7.17726		7.21021	7.33902	7.35102	7.64408	7.8812	7.35447		6.90689	7.58496	7.42626	7.16993	7.13955	7.36632
245650_at		5.86612	6.10745	5.85265	5.77653	5.75753	5.67608		5.48612	5.52297	5.2662	5.26032	5.53245	4.88817		5.39232	5.9542	5.64386	5.32193	5.24793	5.24793
245651_s_at		10.695	10.7469	10.6978	10.8428	10.7356	10.7251		10.659	10.6877	11.0656	11.058	10.9821	11.1467		10.825	11.2796	11.2866	11.0258	10.7372	10.6891
245652_at		4.0837	3.95665	4.03663	4.04541	4.06162	4.00767		4.14171	4.14285	4.13365	4.19315	4.20102	4.30198		4.45943	4.32193	4.32193	4.58496	4.32193	4.24793
245653_at		4.18631	4.27497	4.20844	4.34521	4.23612	4.08879		4.13853	4.24032	4.16661	4.25704	4.25007	4.19083		3.90689	3.90689	4	4	3.90689	4
245654_at		4.05549	4.03025	4.02641	4.16453	4.0625	4.0441		4.12445	4.07145	4.22325	4.11863	4.11094	4.21341		4.16993	4	3.90689	4.39232	4.08746	4.24793
245655_at		3.56407	3.52787	3.5408	3.6019	3.5717	3.53996		3.59037	3.55145	3.61799	3.57469	3.65671	3.60041		3.45943	3.16993	3.32193	3.32193	3.16993	3.32193
245656_at		4.56091	4.49854	4.51656	4.52557	4.53611	4.44291		4.80153	4.85002	4.89287	4.72123	4.80155	4.61366		5.04439	4.64386	4.75489	5.24793	4.70044	4.85798
245657_at		7.69932	7.1569	7.01413	6.39467	7.20691	7.51115		7.83812	7.89276	7.75836	7.21098	7.23592	6.21057		6.67243	6.18982	6.20945	5.90689	6.87036	6.42626
245658_at		4.93433	5.05581	5.05887	4.97708	4.93829	4.90116		5.09245	4.84786	4.99433	4.96961	5.11529	4.92391		4.75489	4.80735	4.52356	4.90689	4.58496	4.70044
245659_at		7.56596	7.5759	7.76306	7.52781	7.65096	7.58335		7.66364	8.52948	9.74165	10.4512	10.3699	10.9888		8.57365	6.87036	7.32193	7.84549	8.3966	9.22882
245660_at		7.62994	7.53478	7.62672	7.42007	7.68616	7.4644		7.53527	7.61866	7.52039	7.37053	7.36558	7.27772		7.62936	7.79442	7.64386	7.91886	7.62205	7.44294
245661_at		6.70535	6.77623	6.67739	6.50418	6.78898	6.59768		6.60972	6.46137	6.68758	6.73293	7.05502	6.7081		7.13955	7.16993	7.12928	7.08746	6.76818	6.74147
245662_at		5.51841	5.47098	5.83838	5.44381	5.55964	5.6662		5.9439	6.10358	6.49789	6.4636	6.06574	6.31485		7.79442	7.17991	7.20945	7.2384	7.57743	7.88264
245663_at		4.35195	4.3898	4.45675	4.36169	4.40152	4.28885		4.61087	4.37456	4.54977	4.73994	4.76019	4.58893		4.39232	4.24793	4.39232	4.52356	4.16993	4.16993
245664_at		3.90388	3.95647	3.96694	3.88576	4.03219	3.92396		4.06874	4.0087	4.07178	4.08091	4.20722	4.15194		4.08746	4	4	4	3.90689	3.90689
245665_at		7.43923	7.23319	7.50464	7.3771	7.40612	7.47805		7.2669	7.28679	7.63409	7.89494	7.65793	8.2643		8.5157	7.64386	7.44294	7.74147	8.15482	8.17991
245666_at		7.96025	7.67898	7.63532	7.70935	7.87854	7.79412		7.96109	8.42376	8.94451	8.54195	8.58837	8.13406		8.98584	8.26209	8.11374	8.31288	9.01959	9.224
245667_at		9.04909	8.96212	9.053	8.89915	9.045	8.84631		9.13388	9.27241	9.55232	9.81493	9.82593	9.83087		9.36194	9.15228	9.27146	9.12928	9.29232	9.34651
245668_at		7.81644	6.057	8.02607	8.05686	8.55788	8.95344		8.75999	9.32438	10.1857	11.5832	13.0677	12.5917		11.2479	6	8.04439	7.74819	11.8657	12.1347
245669_at		4.7507	4.73805	4.73522	4.67882	4.78446	4.73571		4.80407	4.81149	4.69188	4.92204	4.8749	4.68105		4.70044	4.52356	4.52356	4.70044	4.58496	4.58496
245670_at		6.38252	6.54531	6.93179	6.83236	6.71875	6.36895		6.33098	6.19826	6.31067	6.45267	6.36918	6.79924		6.67243	7.53138	7.8392	7.5157	6.85798	6.67243
245671_at		7.3658	8.01897	8.78147	8.62166	7.50287	7.55445		7.4678	7.02247	7.38351	8.1605	8.98511	9.77136		7.59246	7.93664	8.75154	8.65821	7.33092	7.33092
245672_at		5.25912	5.46321	5.72857	5.7199	5.70239	5.4865		5.63214	5.35955	5.43767	5.4687	5.86769	5.39551		5.72792	6.33985	6.18982	6.40939	5.75489	5.97728
245673_at		4.70102	4.58147	4.99933	5.13451	4.76783	4.59578		4.76009	4.64793	4.5824	4.63005	4.6121	4.59657		4.52356	4.45943	5.24793	5.2854	4.64386	4.39232
245674_at		4.35061	4.48958	4.38902	4.40557	4.3257	4.43872		4.60459	4.62208	4.61655	4.64665	4.68181	4.69854		4.45943	4.64386	4.64386	4.70044	4.58496	4.52356
245675_at		5.90444	5.88615	5.7975	5.73833	5.8117	5.70675		5.82465	5.83485	5.70441	5.77893	5.72309	5.64501		6.35755	5.85798	5.88264	6.06609	5.9542	5.97728
245676_at		5.87557	6.47039	5.7967	5.94173	5.44792	5.74847		5.2641	5.04412	4.86503	4.49085	4.6002	4.77968		5.20945	6.59991	5.70044	5.42626	4.85798	4.64386
245677_at		4.6198	4.50442	4.49975	4.62222	4.51627	4.70408		4.6214	4.66216	5.03984	4.62523	4.87542	4.60655		5.12928	5.16993	4.90689	5.12928	5.39232	5.04439
245678_at		7.50338	7.51796	7.47912	7.5202	7.28434	7.36279		7.6668	8.24958	7.93447	8.08537	8.21693	8.13379		8.09276	7.61471	7.67243	7.70044	7.56224	7.84549
245679_at		7.70945	7.60679	7.40985	7.47831	7.52372	7.59955		7.78462	8.02003	7.98566	7.78155	7.57311	7.25538		7.04439	7.71425	7.7211	7.06609	7.87652	7.67243
245680_at		5.46883	5.71006	5.85225	5.62506	5.56431	5.64011		5.79345	5.90559	5.74869	5.64999	6.18309	5.81615		5.20945	5.45943	6.08746	5.70044	5.58496	5.24793
245681_at		8.30024	8.33633	8.38295	8.31394	8.32213	8.386		8.26392	8.2599	8.04397	8.06214	7.76292	8.46993		8.13955	8.3443	8.18982	8.43045	8.18488	8.12928
245682_at		8.25344	8.11029	8.03599	7.97372	8.13708	8.20268		8.22252	7.73558	7.94217	7.97007	7.90099	8.41915		8.37504	8.10329	8.02237	8.11894	8.01123	8.33985
245683_at		7.82989	7.88327	7.79167	7.84622	7.88447	7.91486		8.02502	7.99518	8.0712	7.87869	8.15234	8.09014		7.86419	7.81378	7.5157	7.44294	7.7211	7.99435
245684_at		9.77763	8.90288	8.65028	9.03695	9.1318	9.37158		9.89104	10.2487	10.6082	10.916	11.0286	11.2943		10.8626	9.62205	9.0954	9.2738	10.0593	10.7748
245685_at		5.07784	5.08771	5.03336	5.23252	5.1348	5.20773		5.26149	4.94994	5.07815	5.00293	5.14582	5.33172		5.90689	5.32193	5.20945	5.39232	5.70044	5.55459
245686_at		9.07184	9.5124	9.32933	10.2251	9.38019	9.20687		9.11074	8.7771	8.72038	8.61124	8.90798	9.41931		9.72622	10.4231	9.52356	9.51767	9.65464	9.76321
245687_at		7.80562	7.79633	7.89937	7.80743	8.02245	8.08478		8.06263	8.08574	8.29654	8.50325	8.33036	8.68282		7.97728	7.94251	8.05528	7.7879	8.33985	8.30834
245688_at		10.7198	10.7122	10.8389	10.7081	10.8752	10.805		11.1244	10.9678	10.3343	9.07488	8.3477	7.46836		8.37069	9.62571	10.5216	10.6821	10.3231	9.04166
245689_at		5.41211	5.4255	5.46812	5.39959	5.51391	5.34595		5.57163	5.46172	5.63348	5.52308	5.5665	5.51909		5.42626	4.80735	4.90689	5.16993	4.85798	5.04439
245690_at		7.02535	6.8444	6.67165	6.44677	6.9376	6.9816		7.12098	7.43637	6.74995	6.09485	5.84365	5.55443		6.49185	6.61471	6.62936	6	6.75489	6.42626
245691_at		6.95111	6.93115	6.92008	6.89171	7.01536	7.02953		7.34713	7.71561	8.05021	8.27688	8.41211	8.24556		7.15987	7.31288	7.20945	6.80735	7.52356	7.7879
245692_at		5.1745	4.8381	4.92049	4.89517	5.21387	5.19731		5.24348	5.16028	5.15216	5.01948	5.11592	5.47102		6.08746	4.75489	4.90689	5.58496	5.12928	5.08746
245693_at		8.60507	8.3592	8.92421	8.95259	8.91779	8.73607		8.5215	8.3217	8.4235	8.45269	8.48675	8.34424		8.72792	8.61839	9.00282	9.06609	9.08481	9.02791
245694_at		7.95747	7.8197	8.38695	8.16706	7.97783	7.96264		8.23358	8.07124	8.86712	9.08845	9.04937	8.47784		8.36194	8.35755	8.74483	7.62205	8.51964	8.61102
245695_at		7.45281	7.18218	7.01563	6.9761	7.25646	7.30577		7.45953	7.62528	7.65975	7.38384	7.37367	7.00623		7.42626	7.3837	7.29462	7.31288	7.78136	7.41785
245696_at		6.50607	5.46547	4.89472	4.88611	4.89318	5.21458		7.00778	7.82974	8.13011	7.00147	7.41576	5.36247		6.62936	5.08746	4.70044	5.16993	4.80735	5.39232
245697_at		6.01447	6.31022	6.16369	6.2991	5.8139	6.0599		6.08615	6.06218	5.75962	5.61611	6.11484	5.85825		5.58496	5.55459	6.02237	6	5.67243	5.04439
245698_at		8.38265	8.78538	8.86469	8.83112	8.52355	8.34856		8.3472	7.91806	7.50552	7.31605	7.1005	6.31434		7.09803	8.67596	8.9571	8.68299	7.96	6.84549
245699_at		6.40796	6.45152	7.4262	6.8498	6.83712	6.72799		6.67577	6.62224	6.65641	7.43736	7.37505	8.60244		6.71425	6.76818	7.91289	7.33985	7.13955	6.9542
245700_at		6.14415	6.17089	6.259	6.16271	6.15108	6.04307		6.2064	6.23445	6.17212	6.34913	6.52801	6.19916		6.04439	6.02237	6.12928	5.78136	5.97728	6.02237
245701_at		12.4502	12.4285	11.8491	11.9413	12.4337	12.571		12.6048	12.5642	12.0829	11.2212	10.0602	8.67604		11.4883	11.6407	10.927	10.9894	11.6729	11.8777
245702_at		6.55075	6.81756	6.83277	6.01375	6.45262	6.45588		6.47556	6.86096	7.14329	8.11233	7.88602	8.7333		7.8392	7.07682	7.16993	6.83289	7.49185	7.90087
245703_at		4.10193	4.1192	4.13924	4.1023	4.16181	4.14891		4.05588	4.05687	4.10487	4.07109	4.095	4.05687		4.08746	3.90689	3.70044	3.80735	3.58496	3.58496
245704_at		7.4544	7.25134	7.24672	7.35688	7.47475	7.47736		7.43067	7.90821	7.56258	7.47896	8.04866	7.54628		6.85798	7.05528	7.26679	6.59991	7.22882	7.30378
245705_at		4.51296	4.49246	4.43655	4.4278	4.38025	4.53011		4.71249	4.58521	4.635	4.65409	4.58529	5.04985		4.45943	4.24793	4.32193	4.16993	4.16993	4.24793
245706_at		6.45442	5.84239	6.222	6.16872	6.4365	6.55339		6.57695	6.69958	7.29033	7.59857	7.69436	7.78772		7.25739	5.9542	6.06609	6.37504	7.31288	7.64386
245707_at		5.73113	5.86286	5.79235	5.87058	5.78042	5.77856		5.92243	5.63127	5.61024	5.65211	5.5694	5.56896		5.42626	5.16993	5.20945	5.39232	5.04439	5.04439
245708_at		5.28322	5.0061	4.93641	4.86965	5.19454	5.21321		5.48022	5.46591	6.04233	6.09974	6.21363	5.5266		5.80735	4.64386	4.58496	5.24793	6.55459	6.74147
245709_at		6.17228	6.72915	6.56515	6.58652	6.42165	6.54076		6.22044	6.47462	6.28484	6.17114	5.92835	5.85709		6	7.16993	6.87036	6.37504	6.82018	6.45943
245710_at		6.32579	5.93181	6.1026	6.23218	6.13053	6.01521		6.37463	6.08526	6.3765	6.39876	6.77718	6.37538		6.9542	6.62936	6.37504	6.98868	6.67243	6.96578
245711_at		6.20744	6.15988	6.44312	6.61682	6.33385	6.21942		6.5738	6.89063	7.30495	7.167	6.88123	8.50107		7.27612	7.14975	6.9542	7.40939	7.99435	8.01681
245712_at		8.61529	8.57551	8.83709	8.86248	8.83504	8.80642		8.23061	7.93376	7.8159	8.0116	7.27612	6.39635		7.82655	7.85798	8.57743	8.46352	8.33539	8.46761
245713_at		4.38955	4.34946	4.41479	4.37851	4.37406	4.37766		4.44954	4.22702	4.3911	4.41965	4.60941	4.85781		4.39232	4.08746	4.16993	4.08746	4.08746	4.08746
245714_at		8.91627	9.44843	9.08032	9.13136	8.92056	8.9337		9.16692	9.06528	9.18666	9.39245	9.80464	9.59559		8.60363	9.68124	9.16491	8.86109	8.84862	8.78463
245715_s_at		12.1419	12.067	12.0551	12.1952	12.2335	12.1815		12.0411	12.0246	11.8953	11.9392	11.8577	11.8973		12.1383	12.1852	12.1883	12.3046	12.0805	12.0681
245716_at		8.65838	8.8152	8.49023	8.53668	8.59829	8.56491		8.4875	8.54525	8.19414	7.56951	7.02055	7.06982		7.82655	8.55459	8.17991	8.01123	8.06609	8.10329
245717_at		6.80138	7.00132	6.8659	6.82797	6.77687	6.68225		6.9079	7.09992	6.85242	6.92859	7.43675	7.2951		5.93074	6.14975	6.32193	5.64386	6.12928	6.18982
245718_at		8.03308	8.15896	7.94983	7.93656	7.90391	8.0106		7.97576	8.09193	7.8172	7.71015	7.49134	7.37177		8.11894	7.88874	8.06609	7.93664	7.82655	7.87036
245719_at		5.06629	5.24727	4.94933	5.09032	5.1766	5.11328		5.27152	5.51137	5.54323	5.4084	5.13904	4.86145		4.90689	5.52356	5.45943	4.75489	5.45943	5.35755
245720_at		5.08576	5.17695	5.06474	5.09676	5.1086	5.11813		5.08064	5.1022	5.2385	5.18254	5.18358	5.1109		5.88264	5.45943	5.42626	6.02237	5.35755	5.2854
245721_s_at		7.40291	7.55429	7.36401	7.38065	7.47198	7.45953		7.4867	7.5625	7.35048	7.34478	7.49657	7.93146		6.9542	7.62936	7.44294	7.33092	7.34873	7.29462
245722_at		6.61777	6.7146	6.71231	6.72364	6.69701	6.73649		6.64976	6.70477	6.61606	6.61195	6.39152	6.7366		6.2854	7.01123	6.70044	6.78136	6.50779	6.55459
245723_at		7.43949	7.22491	7.33035	7.09791	7.24355	7.27407		7.54891	7.73849	8.08027	8.29688	8.45858	8.76901		7.65105	7.24793	7.37504	7.33092	7.26679	7.41785
245724_at		8.63279	8.83817	8.64532	8.67647	8.07781	8.42674		8.57403	8.37053	7.98621	7.99665	7.72082	8.37391		8.30378	8.74819	8.51175	8.59619	7.81378	8.30378
245725_at		7.23456	7.34198	7.4323	7.08432	7.24926	7.3122		7.01342	7.14923	7.12397	7.04473	6.6705	6.00401		7.06609	6.88264	7.11894	7.07682	6.91886	6.9542
245726_at		4.76657	4.88298	4.82972	4.77293	4.81962	4.62623		4.75017	4.86208	4.73335	4.79256	4.69921	4.5508		4.85798	5.04439	5	4.9542	4.75489	4.70044
245727_at		7.11136	7.11716	7.17	7.2523	7.33675	7.38222		7.24467	7.43073	7.45892	7.28049	7.23867	7.76199		7.20945	7.21917	7.22882	6.64386	7.62936	7.81378
245728_at		6.11695	6.21399	6.05083	5.95477	6.04869	6.06585		6.24211	6.19315	6.25564	6.3425	6.2534	6.20948		6.33985	5.9542	6.08746	6.2854	5.72792	5.75489
245729_at		9.39614	9.59726	9.44761	9.29316	9.35965	9.26677		9.08147	9.18418	9.05632	8.94745	9.0518	9.36137		9.00843	9.90689	9.77972	9.63662	8.94544	8.87344
245730_at		8.88277	9.52724	10.0262	9.85525	9.30372	8.88738		8.59598	8.91102	9.17714	9.86496	9.5655	10.2255		8.53916	9.03342	9.46557	9.40939	8.71768	8.19967
245731_at		6.64911	6.17549	6.60849	6.62456	6.83341	6.64021		6.88471	7.79336	8.6245	8.1085	8.91091	9.56302		8.52356	7.11894	6.96578	7.03342	9.08215	8.71081
245732_at		7.38991	7.37402	7.34651	7.39226	7.49513	7.39223		7.40903	7.69297	7.77599	7.83576	7.97414	7.54088		7.35755	7.31288	7.32193	6.87036	7.46761	7.61471
245733_at		8.17476	7.30993	7.47926	7.60128	8.10177	7.91999		8.2684	8.40565	8.83364	9.36303	9.43679	9.70911		9.22882	7.69349	7.8392	8.13443	8.5157	8.98868
245734_at		7.52179	9.63305	9.52923	7.04202	5.96848	6.09887		7.1196	8.32851	9.86283	10.9296	9.33968	10.0981		8.71081	8.99435	9.09803	7.73471	5.85798	6.93074
245735_at		4.26963	4.16423	4.19334	4.26574	4.12557	4.2728		4.24194	4.16544	4.1837	4.09812	4.26361	4.11316		3.90689	3.80735	3.90689	3.90689	3.90689	3.80735
245736_at		7.70652	7.29836	7.37374	7.363	7.4545	7.62071		8.27827	7.84454	7.14234	7.12981	8.37753	8.23469		9.33316	8.01123	7.82655	8.38802	8.18982	7.88874
245737_at		5.55484	5.60845	5.61925	5.48392	5.51351	5.64908		5.69267	5.72251	5.73889	5.90587	5.95027	6.07153		5.80735	5.49185	5.58496	5.78136	5.42626	5.52356
245738_at		4.5326	4.57697	4.59349	4.54929	4.54932	4.51903		4.67056	4.57009	4.74142	4.74329	4.7444	4.78658		5.35755	5.08746	4.75489	4.90689	4.9542	5.04439
245739_at		7.38238	7.48676	8.03712	7.69997	7.58347	7.32806		7.20987	6.9246	6.30241	5.74587	5.25084	4.98984		5.85798	6.71425	7.98868	8.41785	7.06609	6.40939
245740_at		8.61649	8.39704	7.83616	8.41427	8.81121	8.34932		8.65437	8.02288	7.29049	7.30521	7.02409	7.21379		8.47168	8.79766	8.35315	8.90087	8.30834	8.01681
245741_at		4.60785	4.57875	4.63956	4.56559	4.56842	4.56682		4.55785	4.39247	4.53029	4.57866	4.7393	4.89562		4.90689	4.45943	4.45943	4.52356	4.39232	4.45943
245742_at		8.78934	8.81438	9.04828	9.14767	8.7514	8.85847		8.82651	8.71207	8.79561	8.84399	8.65709	9.06148		8.41363	8.64746	9.09011	9.17991	8.71768	8.75154
245743_at		5.96594	6.78523	7.4144	6.72238	6.20387	6.35502		5.50712	5.3975	5.00366	5.08845	5.12909	5.04873		5.20945	6.47573	7.18982	5.85798	5.32193	5.49185
245744_at		8.94426	9.34731	9.10617	8.95208	8.71025	8.79416		8.90919	9.22826	8.72617	7.37542	6.38002	5.65066		7.46761	8.6865	8.3966	7.82655	7.9542	7.99435
245745_at		9.61372	10.0964	10.0266	9.81098	9.81044	9.58074		9.41257	9.92598	9.03291	7.88023	6.77108	5.33899		8.15987	9.36632	9.14975	8.5157	8.42206	8.633
245746_at		9.03098	8.99854	8.91001	9.18825	9.20317	9.24611		9.0631	8.83899	8.29973	7.95965	7.50284	7.65394		8.33092	8.64386	9.00562	9.27612	8.94837	8.67243
245747_at		7.54074	8.6271	8.6525	8.46389	7.80571	7.90689		7.60595	7.12606	6.80702	6.83904	6.2213	6.46114		5.90689	7.85175	8.06609	7.33985	6.64386	6.50779
245748_at		7.06007	8.15784	8.01823	9.20839	8.02165	7.79196		7.15543	7.17383	7.02099	6.94562	7.72535	7.91688		7.17991	8.24317	7.99435	8.43463	7.37504	7.36632
245749_at		4.79237	5.96669	8.99754	7.20459	5.35891	4.98346		4.8518	5.00617	4.9563	6.16886	5.28618	5.81611		5.08746	6	9.44294	7.05528	5	4.80735
245750_at		9.56696	10.1789	10.3069	10.67	10.2531	10.0106		9.57579	9.07912	8.26066	7.57315	7.82257	7.56404		8.40939	10.1319	10.7805	10.5294	9.83763	8.75489
245751_s_at		7.05496	7.31077	7.25766	7.04482	7.01663	7.10038		7.25066	7.58343	8.13102	8.43902	8.42035	8.66606		7.41785	7.41785	7.29462	6.84549	7.7211	7.96578
245752_at		3.92118	3.8859	3.82825	3.78107	3.83656	3.86947		4.00422	3.88022	4.05011	4.00813	4.01532	3.94363		4	3.70044	3.70044	3.80735	3.70044	3.58496
245753_at		3.64714	3.60892	3.62876	3.67688	3.65578	3.64401		3.72207	3.67356	3.66843	3.7428	3.70602	3.71027		3.58496	3.45943	3.32193	3.58496	3.45943	3.58496
245754_at		3.67909	3.69317	3.72593	3.71313	3.71534	3.6525		3.75621	3.70512	3.7592	3.74553	3.79678	3.84531		3.58496	3.58496	3.58496	3.70044	3.58496	3.58496
245755_at		4.47801	4.47093	4.53264	4.38716	4.51388	4.45435		4.48987	4.50128	4.68317	4.56877	4.72809	4.84248		5.88264	5.52356	5.04439	5.20945	5.58496	5.75489
245756_at		7.39514	7.06625	7.07105	7.20619	7.28633	7.38235		7.47059	7.6215	7.53383	7.98741	8.20732	9.29958		8.24793	8.02237	7.65821	7.42626	7.81378	8.42626
245757_at		6.42833	5.63811	5.39881	5.29888	5.84897	5.56602		6.47813	7.65222	8.4673	8.19123	9.57933	8.75222		8.47168	6.30378	5.49185	5.67243	8.01123	7.32193
245758_at		5.62798	5.53899	5.47377	5.78639	5.85446	5.77817		5.55271	5.05751	5.11599	5.20199	5.42023	5.55677		5.80735	5.88264	5.58496	6.10852	5.67243	5.70044
245759_at		8.3883	8.53562	8.27669	7.96113	8.00956	8.39522		8.67759	8.86867	9.23878	9.34659	8.74496	8.74081		8.61102	8.78463	8.62205	8.26209	8.50779	8.69349
245760_s_at		6.35798	6.3772	6.69243	6.90526	6.64154	6.56055		6.807	6.80339	6.79816	6.36779	6.40775	7.16966		7.33985	7.44294	7.33092	7.40939	8.04439	8.13955
245761_at		8.50253	8.59634	8.8669	8.59598	8.1089	8.38954		8.35103	8.88229	9.57198	9.84969	9.74978	10.0357		9.22641	8.07682	8.65105	8.82972	9.16742	9.01123
245762_at		5.4094	5.6466	5.73126	5.72674	5.48879	5.42139		5.16167	5.09486	4.83157	4.86008	4.90269	4.89738		5.35755	5.52356	5.75489	5.49185	5.08746	5
245763_at		6.99653	7.04692	6.87719	6.88453	6.97755	7.02607		7.33977	7.80793	7.69288	7.25308	7.20224	6.61176		6.83289	7.13955	7.05528	6.45943	7.3837	7.14975
245764_s_at		7.47658	7.1506	7.18336	7.02326	7.23842	7.27907		7.55086	8.03234	8.30643	7.93768	7.01643	6.92497		6.88264	7.11894	7.14975	6.74147	7.76155	7.53916
245765_at		8.14379	8.48195	9.17395	8.20381	8.39748	8.32295		8.30818	8.49441	9.14658	8.30172	7.70416	8.46349		8.19967	8.0607	8.45943	8.09803	8.83289	8.46352
245766_at		4.11253	4.18536	4.13205	4.32622	4.201	4.17375		4.27132	4.26019	4.2984	4.20475	4.2533	4.09862		4.58496	4.39232	4.32193	4.45943	4.32193	4.16993
245767_at		4.88429	4.8532	4.89921	4.89593	4.97338	4.86152		5.19003	5.01569	5.19816	5.18997	5.40406	5.27544		5.04439	4.9542	5.08746	4.75489	5	4.90689
245768_at		9.69479	9.4439	9.99123	9.47799	10.28	10.1641		9.961	10.169	10.8618	10.7544	9.17489	9.2525		9.67243	8.76818	8.98014	9.17991	10.0795	10.1383
245769_at		6.48332	6.62638	6.66686	6.37773	6.36906	6.46642		6.5879	6.77066	6.51048	6.69673	6.91881	6.9829		7.03342	6.33985	6.50779	6.76818	6.45943	6.62936
245770_at		6.39504	6.91834	7.00797	6.81723	6.56955	6.46767		6.21844	5.95806	5.86818	6.19181	6.60524	7.7272		6.16993	7.6865	7.85798	7.06609	6.35755	6.56986
245771_at		8.50524	7.69759	8.62837	8.46038	8.8119	9.11989		8.15311	8.48232	8.35066	8.96602	9.57643	9.83578		9.52356	6.91886	7.9542	9.09803	9.26444	10.1836
245772_at		6.6853	6.7371	6.70687	6.71849	6.78243	6.79282		6.69054	6.76752	6.76992	6.67393	6.53217	6.96583		6.56986	6.93074	6.6865	6.45943	6.62936	6.76818
245773_at		6.52173	6.50324	6.47479	6.53516	6.67523	6.52187		6.593	6.67668	6.49053	6.52382	6.26885	6.40576		6.50779	6.49185	6.47573	6.59991	6.26679	6.33985
245774_at		7.81587	7.92727	8.33657	8.1246	8.16625	8.04105		7.48061	7.26479	7.40819	7.66421	7.3612	6.80052		7.53916	7.9542	8.16491	8.09803	7.91886	7.67948
245775_at		7.03486	6.74556	6.78069	6.87454	7.22945	7.15778		7.29815	7.3644	7.44833	7.7074	8.06161	8.16038		7.33985	7.06609	7.01123	6.42626	7.57743	7.94837
245776_at		9.39226	8.48722	8.99933	9.26449	9.5713	9.87783		9.18603	9.23724	8.7625	8.86774	8.91295	9.38028		10.1636	7.82655	8.07146	9.05799	10.7271	11.3225
245777_at		6.68247	6.19658	6.00897	5.9713	6.14033	6.29488		6.7761	7.07764	6.69297	6.31674	6.38137	6.94149		6.76818	5.64386	5.42626	5.55459	6.42626	6.49185
245778_at		8.80694	8.8817	9.04368	9.13672	8.91856	8.8405		8.87	8.65867	8.4775	7.86598	7.25602	6.79321		8.31741	8.76487	8.90989	8.74483	8.87344	8.7039
245779_at		4.34977	4.37961	4.38332	4.31262	4.34668	4.22718		4.28022	4.2455	4.37674	4.51614	4.40279	4.23481		4.39232	4	4	4.24793	4	4
245780_at		9.61313	9.49287	8.90009	9.37124	9.44195	9.48372		9.83486	9.64333	9.00375	8.7029	9.33179	8.29175		8.61471	10.0112	9.48382	9.13186	9.07682	8.54689
245781_at		8.16826	7.40411	7.32806	7.53485	7.65446	7.89108		8.66192	9.17949	9.64134	10.1439	10.8003	11.3897		9.88874	8.07146	7.87036	7.18982	9.07146	9.73978
245782_at		4.36422	4.46686	4.42634	4.30948	4.29533	4.22725		4.37392	4.35886	4.41465	4.40722	4.52309	4.50774		4.58496	4.39232	4.32193	4.52356	4.24793	4.32193
245783_s_at		7.32317	7.72998	7.33479	7.28731	7.13622	7.30354		7.45792	7.1071	7.01799	6.64835	6.32102	6.05186		6.87036	7.02237	6.71425	7.31288	6.6865	6.42626
245784_at		6.24511	6.12333	5.98027	6.0164	5.95274	5.98552		6.39037	7.01213	6.958	6.74686	6.76684	6.36101		6.33985	6.59991	6.30378	6.12928	6.16993	6.35755
245785_at		5.13053	5.08856	5.12904	5.10953	5.1732	5.12723		5.33326	5.3903	5.3306	5.46966	6.09335	5.76876		5.55459	5.12928	5.2854	5.32193	5.2854	5.42626
245786_at		7.25661	7.24317	7.07855	7.21158	7.3267	7.31355		7.41073	7.45781	7.97248	7.96615	8.06285	8.29318		7.65821	7.25739	7.13955	7.76818	7.55459	7.49985
245787_at		8.75724	9.01568	9.08611	8.97854	8.81047	8.83268		9.04934	9.34168	9.54361	9.96459	10.326	10.988		9.61655	9.27612	9.17493	8.82337	9.45121	9.75989
245788_at		6.91383	6.85456	6.69354	6.72723	6.7021	6.73825		6.97319	7.29166	7.44311	7.45798	7.49093	7.85909		7.3837	7.15987	6.85798	7.05528	7.53138	7.74819
245789_at		6.6551	6.51891	8.03378	7.71277	7.76824	7.60936		6.70307	6.2873	6.31431	7.04904	7.39508	7.09999		6.72792	6.18982	7.45943	7.53916	7.3837	7.26679
245790_at		10.1354	10.0832	10.0844	9.93545	9.99642	10.0464		9.9391	10.0023	9.92375	9.46551	8.33768	7.89149		9.16993	9.74651	9.90989	9.46761	9.95274	10.1059
245791_at		10.4573	10.3333	10.6881	10.6841	10.6194	10.4738		10.3457	10.1832	10.118	10.2571	9.8184	10.0609		10.4357	10.611	10.9454	10.9744	10.8297	10.444
245792_at		7.96423	7.84274	7.85248	7.58433	7.65934	7.74874		8.17717	8.10317	7.65812	6.9327	7.24408	7.11711		7.02237	7.09803	7.02237	7.42626	7.08746	6.52356
245793_at		10.5085	10.978	10.7821	10.5625	10.3697	10.3135		10.3993	10.1765	9.56022	8.56296	7.07954	6.95825		9.05528	10.1972	10.043	9.94398	9.35975	8.95128
245794_at		7.59052	6.7252	6.64836	6.71541	7.2857	7.28564		8.12388	8.96599	9.1906	9.14768	9.37137	9.94273		8.33985	6.62936	6.45943	6.61471	8.67243	8.61839
245795_at		10.5399	10.4826	10.357	10.06	10.2252	10.6729		10.4919	10.1811	9.88198	9.58648	9.37456	9.41367		10.5906	10.3476	9.93517	9.82972	10.0028	10.5245
245796_at		9.55767	9.55549	9.46032	9.63193	9.73143	9.71305		9.98661	10.1287	10.1637	10.362	10.5139	10.6442		10.1898	10.3253	10.151	9.63481	10.2586	10.6294
245797_at		9.45725	9.1838	9.19659	9.4346	9.46053	9.39004		9.52111	9.3437	8.79642	8.5002	8.73593	8.96101		9.44294	8.73471	8.68299	9.32418	9.14975	9.29232
245798_at		4.30733	4.24557	4.20382	4.25207	4.39099	4.31902		4.3418	4.25989	4.17376	4.14104	4.29038	4.09239		4.75489	4.39232	4.16993	4.75489	4.24793	4.32193
245799_at		4.13907	4.10706	4.02428	4.08584	4.09078	4.02501		4.19	4.25499	4.11075	4.16336	4.00343	4.04634		4.45943	4.75489	4.24793	4.75489	4.39232	4.24793
245800_at		7.5023	7.49909	7.36115	7.58093	7.42478	7.41055		7.59303	7.42766	7.19492	7.11712	7.39034	7.13997		7.81378	7.59991	7.84549	7.67243	7.33985	7.92481
245801_at		4.25715	4.26955	4.31973	4.30804	4.30674	4.25436		4.33951	4.42274	4.30795	4.42522	4.44746	4.41205		4.24793	4.32193	4.32193	4.24793	4.24793	4.16993
245802_at		4.66315	4.35814	4.4371	4.41812	4.60677	4.47662		4.54773	4.53247	4.62712	4.49554	4.69928	4.74433		4.9542	4.32193	4.52356	4.80735	4.24793	4.39232
245803_at		11.9732	11.7029	11.5528	11.822	11.9614	12.0381		12.2849	12.4538	12.6225	12.8825	12.8026	13.1017		12.6165	11.2621	10.9381	11.741	12.2909	12.643
245804_at		4.38742	4.41131	4.34167	4.39702	4.39992	4.54461		4.44292	4.4045	4.39311	4.48348	4.42917	4.44511		4.24793	4.39232	4.45943	4.39232	4.32193	4.58496
245805_at		3.60455	3.67618	3.64491	3.60344	3.68382	3.68582		3.68736	3.69264	3.68947	3.67876	3.62351	3.71222		3.45943	3.45943	3.32193	3.45943	3.45943	3.32193
245806_at		11.8192	11.5239	11.4844	11.5814	11.6482	11.7906		11.9539	11.921	11.2668	9.92417	9.67057	9.1266		11.4813	11.3437	11.1421	11.2432	11.3718	11.3982
245807_at		6.3721	6.16591	6.1831	6.19016	6.1313	6.15213		6.33295	6.6791	6.8556	7.22758	7.33734	7.25178		7.35755	5.93074	6.44294	6.67243	7.04439	7.48382
245808_at		6.17093	6.11046	6.03653	6.04138	6.07064	6.02533		6.08296	6.37951	6.45423	6.32058	6.00987	6.99777		5.90689	6.12928	6.18982	5.67243	6.18982	6.24793
245809_at		8.52584	8.69596	8.60294	8.32179	8.73875	8.50387		8.6042	8.35537	8.46604	8.44581	8.60316	8.19114		7.87652	9.49586	8.92481	8.65464	8.54689	8.17493
245810_at		8.31077	8.10902	7.90139	8.16556	8.08994	8.30548		8.25746	7.54096	7.66398	7.6133	7.51427	7.07552		7.62936	8.08746	7.79442	8.38802	7.45943	7.49985
245811_at		4.04808	4.05115	4.06564	4.04754	4.04302	4.11209		4.12267	4.03645	4.2086	4.2232	4.32497	4.19546		4.16993	3.80735	3.90689	4.08746	3.80735	3.80735
245812_at		3.89385	3.96673	3.88102	3.9366	3.9677	3.98506		4.03275	4.1875	4.08199	4.0632	4.07949	3.98457		4	3.90689	4.08746	4	3.90689	4
245813_at		4.90707	4.86524	4.96743	4.82585	4.8657	4.94648		5.15455	5.16273	5.232	5.07902	5.0995	5.30138		5.16993	4.80735	4.80735	5.08746	4.70044	4.80735
245814_at		5.78421	5.91201	5.92905	5.90268	5.69989	5.67226		5.87212	5.81632	5.52426	5.60617	5.72318	5.73345		5.61471	5.45943	6.22882	6.18982	5.78136	5.39232
245815_at		8.0855	7.96645	8.12303	8.35593	8.4148	8.36657		8.24464	8.15828	7.98714	7.91705	7.35871	7.8862		8.09803	7.91886	8.29462	8.61471	8.16993	8.16491
245816_at		6.13394	6.96266	6.74782	6.3599	6.76615	6.228		6.11938	5.47416	5.17922	5.59028	6.59185	6.5047		5.32193	7.42626	6.32193	5.93074	4.9542	4.64386
245817_at		8.31557	8.06148	8.11253	8.13244	8.24808	8.1544		8.07618	8.07909	8.31189	8.43045	8.31953	8.30554		8.59246	8.42626	8.45533	8.2384	8.43045	8.56986
245818_at		7.45762	7.85157	7.90579	7.95373	7.75528	7.62103		7.61789	7.42239	7.22035	7.02379	7.20456	6.76501		7.2854	7.65821	8.03342	8.13955	7.49985	7.26679
245819_at		5.28662	5.31706	5.27819	5.30686	5.30016	5.40272		5.51385	5.51579	5.40012	5.48703	5.33331	5.5759		5.88264	5.35755	5.39232	5.42626	5.2854	5.55459
245820_at		6.43319	6.61112	6.48814	6.42383	6.53714	6.43741		6.7095	6.45704	6.6416	6.76815	6.96293	6.55907		6.76818	6.14975	6.32193	6.74147	6.06609	6.14975
245821_at		8.03721	7.66386	8.03553	8.61618	8.40007	8.10475		8.53493	9.15353	9.69325	9.41109	10.0854	10.3331		8.79766	8	7.93664	8.03342	9.62936	9.30834
245822_at		9.44026	9.33501	9.36256	9.4775	9.49961	9.3512		9.3997	9.5629	9.56181	9.57782	10.0105	9.20109		9.24555	9.59059	9.53722	9.39017	9.62936	9.69174
245823_at		4.71158	4.68387	4.77908	4.6096	4.58782	4.64062		4.90651	4.85656	5.05189	5.28233	5.20526	5.19144		5.2854	5.08746	5.24793	5.45943	5.20945	5.32193
245824_at		5.88756	5.97079	5.95618	5.66293	5.89323	5.92372		6.0317	6.18112	6.35697	6.13165	6.28684	6.18047		6.55459	6.16993	6.18982	6.16993	6.06609	6.10852
245825_at		8.6671	8.53985	8.6834	8.71762	8.8185	8.76645		8.62757	8.43957	8.52691	8.72647	8.49864	8.55171		8.93664	8.79442	8.96	9.08746	8.9629	8.92184
245826_at		4.9773	5.06639	5.08984	5.59869	5.08269	5.0489		5.07386	4.95796	5.10997	5.14729	5.06194	4.93387		4.64386	4.64386	4.64386	4.85798	4.58496	4.45943
245827_at		5.43032	5.55634	5.52135	5.40663	5.51354	5.55464		5.69439	5.82762	5.76202	5.72612	5.81051	5.73188		6.12928	5.61471	5.72792	6.10852	5.67243	5.55459
245828_at		7.7642	8.35525	8.53941	8.48846	8.11718	8.01515		7.6105	7.57909	7.49144	7.3372	6.98555	6.94711		7.67243	7.69349	8.52356	8.49985	8.11374	8.01681
245829_at		4.01586	4.00624	4.07217	4.02924	4.04735	4.01196		4.11324	4.07601	4.08283	4.13273	4.17666	4.12524		3.80735	3.80735	3.90689	4.08746	4	4
245830_at		8.28958	7.35324	7.4785	7.46411	7.76169	7.99841		8.31582	8.33462	8.17366	8.25945	8.63956	8.58663		8.58496	7.52356	7.67948	7.65105	8.35755	8.46352
245831_at		6.50559	6.88219	6.597	6.03642	6.24844	6.3401		6.65039	7.3355	7.777	8.04988	8.48961	9.48219		7.20945	6.91886	6.56986	6.18982	7.35755	7.65821
245832_at		9.63678	10.0029	9.72509	9.85386	9.91389	9.88416		9.94447	9.54912	9.19064	9.06901	8.36408	8.80777		9.08746	10.058	9.94983	9.93664	9.6987	9.40301
245833_at		5.34314	5.43293	5.43862	5.59546	5.46247	5.5523		5.6464	5.66919	5.84607	5.79778	5.88739	5.89402		6.71425	6.2854	6.30378	6.44294	6.20945	6.44294
245834_at		4.38301	4.39084	4.49288	4.3994	4.46732	4.34682		4.4727	4.65319	4.46744	4.5897	4.47602	4.43337		5.08746	4.32193	4.52356	4.52356	4.45943	4.45943
245835_at		3.94509	3.94701	3.88431	3.83655	3.96222	3.90402		3.98111	4.01644	3.99717	3.96769	4.02328	4.06767		3.58496	3.70044	3.80735	3.70044	3.70044	3.70044
245836_at		3.65902	3.69312	3.64632	3.66703	3.67855	3.7271		3.73518	3.81963	3.71856	3.73285	3.67078	3.68492		3.45943	3.16993	3.45943	3.32193	3.45943	3.32193
245837_at		4.23223	4.24385	4.16133	4.20234	4.16189	4.18837		4.26827	4.17643	4.19309	4.26863	4.43673	4.4284		4.32193	4.08746	4.16993	4.24793	4.16993	4.16993
245838_at		4.81484	4.71098	4.6292	4.73122	4.80175	4.90206		4.88981	4.98	4.91387	4.73717	4.76537	4.85353		5.42626	5.35755	5.32193	5.08746	5.67243	5.61471
245839_at		4.97502	4.90879	4.91571	4.9544	5.00229	5.03309		5.21331	5.12761	5.202	5.08766	5.19519	5.2881		4.9542	5.12928	5.04439	5	5.12928	5.2854
245840_at		5.41979	5.38947	5.35226	5.50188	5.4824	5.37657		5.38469	5.58221	5.41851	5.63717	5.44939	5.19424		6.76818	5.72792	5.78136	6.2854	6.55459	6.80735
245841_s_at		12.3817	12.812	12.7498	12.7325	12.6296	12.3973		12.5505	12.3648	11.9859	11.8286	11.7049	11.8594		11.2336	12.9882	13.0014	12.8836	12.3001	11.6041
245842_at		4.91534	4.90231	4.84435	4.803	4.88377	4.81283		5.12977	5.20303	5.11523	5.14385	5.13472	5.04982		5.12928	4.9542	4.80735	5.16993	5.04439	4.85798
245843_at		9.13106	8.79629	8.79225	8.77333	9.01133	9.1212		9.2235	9.48317	9.22998	8.72549	8.24976	7.87717		8.96867	8.45943	8.57365	8.54689	8.90989	9.37069
245844_at		7.66272	7.7437	7.82876	7.82636	7.66815	7.65556		7.61976	7.63101	7.6166	7.47454	7.40633	7.41634		7.21917	8.06609	8.14466	7.62936	7.67948	7.67948
245845_at		8.14375	9.22524	9.02425	8.3717	8.4913	8.69726		7.90984	8.04157	7.59081	7.33565	7.64642	7.27985		7.70736	9.00843	8.69349	8.18982	7.75489	7.7879
245846_at		6.44412	7.11805	7.36097	7.11998	6.92329	6.80925		6.63313	6.4929	6.54528	6.75324	6.49897	6.60907		7.01123	7.48382	7.17991	6.88264	6.72792	6.72792
245847_at		5.62319	5.58752	5.66357	5.65046	5.59111	5.62869		5.73755	5.76438	5.48042	5.87095	5.89065	5.73025		6.12928	5.64386	5.61471	6.22882	5.61471	5.61471
245848_at		7.53991	7.69537	7.62506	7.70174	7.56164	7.49528		7.37146	7.01057	7.08096	7.13975	7.26062	7.07747		7.15987	7.79442	8	7.85798	7.18982	6.83289
245849_at		7.01617	7.44788	7.65647	7.73529	7.39285	7.23634		7.06085	6.52843	6.61046	6.65184	6.44128	6.58833		6.84549	7.32193	7.84549	7.57743	7.21917	6.79442
245850_at		4.91094	4.94227	4.89382	5.04914	5.05945	4.95884		5.06738	5.00214	5.33519	5.33608	5.09639	4.85604		5.12928	5.45943	5	4.90689	5.12928	4.9542
245851_at		6.39617	6.45772	6.44594	6.56236	6.51833	6.36461		6.7306	6.95561	6.99096	7.00752	7.01595	6.58117		6.49185	7.16993	7.19967	6.89482	7.05528	7.01123
245852_at		12.1144	12.148	12.1828	12.248	12.2639	12.2186		11.9085	11.5941	11.1632	10.7222	10.2718	9.87935		11.4414	11.5068	11.6124	11.8467	11.5722	11.3641
245853_at		7.72795	7.67555	7.77071	7.76517	7.74439	7.56241		7.6974	7.90826	8.14776	8.21869	7.99632	7.81832		7.93074	8.16993	8.07146	7.81378	8.16993	7.86419
245854_at		7.43047	7.89555	7.831	7.85955	7.63077	7.48434		7.88541	7.6235	7.32905	6.99976	6.92166	6.96978		7.2384	8.90388	9.27612	8.7211	8.27146	7.8392
245855_at		7.78135	7.66902	7.38858	7.79321	8.37928	7.90983		7.79099	7.577	6.85923	6.47801	6.33735	7.02297		7.65821	8.34873	7.97728	7.94837	8.08746	7.90087
245856_at		4.83919	4.80859	4.8324	4.81185	4.9488	4.92476		4.96714	4.94574	4.95583	5.06993	4.87508	5.07464		4.58496	4.64386	4.45943	4.52356	4.52356	4.75489
245857_at		4.55227	4.54191	4.51536	4.47865	4.36638	4.38477		4.47875	4.44481	4.56758	4.49222	4.30498	4.40754		5.04439	4.85798	4.58496	4.90689	4.52356	4.52356
245858_at		4.56267	4.70268	4.62117	4.70064	4.56765	4.6326		4.76765	4.60583	4.67168	4.63636	4.57466	4.74053		5	4.80735	4.64386	4.80735	4.70044	4.75489
245859_at		6.98809	7.79656	7.9136	7.81786	7.84155	7.58742		7.10573	6.77725	7.3116	7.85818	7.53046	7.02982		6.45943	7.74819	8.00562	7.65105	7.21917	7.29462
245860_at		7.31818	7.24841	7.22678	7.05217	7.26413	7.28039		7.34078	7.36064	7.23213	7.30951	7.41386	7.23376		7.30378	6.98868	7.08746	6.93074	7.14975	7.02237
245861_at		7.11769	7.95191	7.83171	7.76823	7.65764	7.50324		6.56794	6.9704	7.37723	8.1501	8.3652	8.04416		6.24793	7.70044	7.7211	7.26679	6.50779	6.37504
245862_at		9.91884	9.49007	9.59161	9.72654	9.96286	9.8852		10.0227	10.0666	10.3928	10.6321	10.2832	9.96186		10.0821	9.72962	9.66356	9.41363	9.90238	10.0914
245863_s_at		6.23298	6.10527	6.2376	6.091	6.38068	6.22403		6.33238	6.58248	6.673	6.99157	6.84586	7.41634		6.37504	6.53916	6.65821	6.33985	6.70044	7.09803
245864_at		7.12942	7.10827	7.0715	6.92674	7.00737	7.10304		7.48002	7.51151	7.4817	7.34352	7.34739	7.22438		6.83289	6.78136	6.84549	7.06609	6.89482	6.93074
245865_at		5.23168	4.84115	4.70568	4.6517	4.8542	4.72293		4.84397	4.84313	4.8582	4.90815	5.04423	4.81816		5.16993	4.9542	4.9542	5	4.75489	4.85798
245866_s_at		8.3008	7.27278	7.30998	6.36433	7.42236	7.71752		8.48627	9.49802	10.2136	9.06138	8.41079	8.91444		8.99152	6.59991	6.61471	6.53916	9.29921	8.9571
245867_at		9.94195	10.0191	9.78636	9.93307	9.85609	10.0361		9.72824	9.63146	9.51312	8.51733	8.53	6.68224		9.40301	10.2095	10.2726	9.87344	9.99435	9.62571
245868_at		10.1815	9.00862	9.0897	9.1782	9.78232	9.95286		10.7552	11.0096	11.0504	11.5209	11.701	12.3038		11.1917	8.92778	8.82972	9.45327	10.4336	11.1408
245869_at		5.16923	5.54926	5.3635	5.24264	5.17756	5.38313		5.22707	5.10374	4.92191	4.8896	5.02653	4.7334		4.90689	5.39232	5.75489	4.90689	5.32193	5
245870_at		7.95251	7.80346	8.01535	8.12308	8.02702	7.91482		8.03937	8.00076	8.43514	8.44892	8.03821	8.177		7.66534	7.84549	7.91886	8	8.04985	7.77479
245871_at		4.58544	4.65255	4.61258	4.52702	4.4763	4.43327		4.65499	4.68287	4.77219	4.68094	4.63823	4.26783		4.32193	4.58496	4.75489	4.64386	4.58496	4.58496
245872_at		5.31287	5.17372	5.26546	5.30108	5.59953	5.39792		5.67563	5.97777	5.87456	5.95467	5.99715	6.11553		5.90689	6.14975	6.45943	5.45943	6.62936	6.47573
245873_at		5.66851	5.82967	5.89117	5.96179	6.09552	5.84964		5.85212	5.89316	5.80679	5.89579	5.90708	5.92186		6.62936	6.02237	6.20945	6.06609	6.22882	6.50779
245874_at		4.55056	4.45406	4.41998	4.42005	4.56436	4.50116		4.856	4.89413	4.62213	4.60891	4.24968	4.47555		4.64386	4.32193	4	4.90689	4.08746	4.24793
245875_at		4.56423	4.54677	4.61306	4.76502	4.58549	4.51354		4.79732	4.69987	4.60501	4.57729	4.51482	4.33795		5.12928	4.85798	4.75489	5.20945	4.90689	5.04439
245876_at		8.19624	8.52577	9.07329	9.38462	9.29548	9.12512		8.39576	7.69246	6.95908	6.17099	6.17308	6.38227		8.57365	8.47168	9.00562	9.13443	8.85487	9.17742
245877_at		8.9432	8.31963	7.49187	8.0193	8.56887	8.9427		8.90166	8.65914	7.85587	6.25831	6.92046	5.15623		8.73132	8.09276	7.14975	7.33985	8.68299	8.91588
245878_at		7.07987	7.39473	7.51806	7.3303	7.27103	7.23133		7.06155	6.99072	6.9331	6.91647	7.0226	6.47109		6.76818	7.19967	7.34873	7.03342	6.52356	6.44294
245879_at		5.81362	6.22361	6.28666	6.18011	6.09665	5.62438		5.91021	5.45397	5.52784	5.64237	5.7797	6.00185		5.75489	6.74147	6.72792	6.24793	5.75489	5.12928
245880_at		3.99076	4.12292	4.00718	3.9891	4.08918	4.03916		4.09514	4.02385	4.11653	4.14897	4.24107	4.09788		3.80735	4	4.16993	3.90689	3.90689	3.90689
245881_at		8.39109	8.45194	8.38485	8.54969	8.70316	8.58278		8.5847	8.16232	7.78801	7.78065	8.10895	7.53476		8.09276	8.97154	8.83289	8.76818	8.27146	8.36194
245882_at		5.41625	5.3476	5.13446	5.52672	5.41778	5.42814		5.51231	5.36314	5.52018	5.43572	5.4226	5.52139		6.45943	6.85798	7.04439	7.11894	6	6.24793
245883_at		4.33734	4.4001	4.35549	4.32451	4.41659	4.3404		4.41151	4.43094	4.47806	4.46333	4.53434	4.44132		4.08746	4.24793	4.24793	4.08746	4.16993	4.08746
245884_at		6.52022	6.59156	6.97988	7.28483	7.00687	6.99316		6.63208	6.32495	6.07521	5.87828	5.91544	5.58755		6.08746	6.12928	6.62936	7.08746	6.42626	5.90689
245885_at		7.34355	7.43438	7.70313	7.57579	7.85073	7.53752		7.85969	8.03472	8.86004	9.76022	10.3417	10.5156		8.82018	7.34873	7.57743	7.59991	9.0954	9.89482
245886_at		9.91906	10.4414	10.6066	10.6215	10.1786	9.87541		9.90586	9.93753	9.3583	9.38692	9.01756	9.36304		8.31288	10.1984	10.6457	10.2456	9.45327	8.88264
245887_at		7.85982	7.84524	7.89763	7.8972	7.8965	7.96086		8.11487	8.37651	8.78052	8.90232	9.38055	9.28468		8.60363	8.02237	7.90689	8.03342	8.41785	8.62205
245888_at		7.51928	8.04664	8.05167	7.9284	7.7087	7.61877		7.66672	7.19852	7.56517	7.96138	7.60742	7.68492		7.16993	8.38802	8.53528	7.74147	7.46761	7.52356
245889_at		4.67707	4.78354	4.70879	4.71012	4.78935	4.72404		4.82611	4.8148	4.77645	4.78289	4.7373	4.8163		4.90689	4.64386	4.80735	4.80735	4.90689	4.75489
245890_at		4.57898	4.57156	4.56813	4.65093	4.4836	4.47833		4.71408	4.63256	4.63106	4.64971	4.76474	4.68159		5.16993	5.2854	5.16993	5.16993	4.9542	5
245891_at		10.5728	10.1387	10.141	10.2503	10.294	10.4379		10.7355	10.9567	11.0416	11.0756	10.9855	10.0878		9.67948	9.39874	9.15228	8.8857	9.69	9.85798
245892_at		5.08374	5.14006	5.20112	5.13871	5.1275	5.16516		5.20011	5.19873	5.17902	5.22872	5.30251	5.3483		5.67243	4.85798	5.08746	5.2854	4.85798	5.04439
245893_at		7.82532	7.69325	8.18017	8.19351	8.0192	7.85566		7.92474	7.85193	7.67538	8.01358	8.39094	8.68403		7.88264	7.72792	8.99435	8.47978	8.51175	8.07146
245894_at		8.40256	7.91031	7.93756	8.12101	8.2767	8.23035		8.58253	8.638	9.03586	8.84257	8.73742	8.67866		8.40939	8.18982	7.97154	7.8009	8.91289	8.91588
245895_at		8.08464	8.29833	8.08029	8.26342	8.13539	8.19809		8.07499	8.00897	8.06486	8.14535	7.94817	8.17947		8.05528	8.19476	7.88874	8.10852	7.7879	7.72792
245896_at		7.0277	6.9747	6.7961	7.08559	7.10318	6.98689		6.86473	6.86588	6.60728	5.83595	5.99407	5.89894		6.52356	7.78136	7.62936	7.3837	7.30378	7.16993
245897_at		6.39386	6.25309	6.1815	6.29038	6.30584	6.4892		6.84643	7.16338	7.29693	7.30915	6.84168	6.2946		6.79442	6.94251	6.6865	6.26679	6.93074	6.98868
245898_at		6.24615	5.96916	5.801	5.84712	6.06565	6.055		6.16659	6.42908	6.1323	5.87388	5.90107	5.81435		6.64386	6.22882	6.20945	6.20945	6.76818	6.94251
245899_at		7.05722	6.9433	6.92881	7.2694	7.23237	7.11482		6.94151	6.63914	6.76749	6.80502	6.82144	7.53049		7.59991	7.67948	7.57743	7.7211	7.56224	7.65821
245900_at		7.70164	7.89599	8.06216	8.06586	8.00631	7.86665		7.66782	7.49885	7.77225	8.08924	8.1542	8.07798		7.71425	8.12928	8.21917	8.18982	7.98299	7.82655
245901_at		8.5189	9.0011	9.35723	9.32971	9.35137	9.10401		8.60854	8.63153	8.83699	9.22469	9.26496	9.77821		8.79442	8.67948	9.21189	9.45943	9.73471	9.33762
245902_at		6.24479	6.30714	6.23384	6.29706	6.34563	6.25947		6.44994	6.22973	6.25402	6.33946	6.47358	6.32001		6.74147	6.39232	6.58496	6.56986	6.45943	6.72792
245903_at		5.24175	5.18405	5.30192	5.31695	5.31726	5.31783		5.27364	5.17937	5.25807	5.2572	5.12686	5.28261		5	5.35755	5.35755	5.49185	5.20945	5.24793
245904_at		6.04018	5.72707	5.8954	6.00893	5.70609	5.88396		5.81758	5.78157	5.34977	5.52989	6.02583	5.97457		6.76818	6.33985	6.06609	6.35755	6.04439	6.10852
245905_at		9.66645	8.74593	8.49651	8.82575	9.19901	9.37375		9.54516	8.89612	9.67673	9.95669	10.127	10.5392		9.35315	9.33092	9.00843	9.02237	9.13699	9.27845
245906_at		10.9829	8.65008	9.8387	9.8858	11.0052	11.1049		10.9681	11.14	11.0494	11.0236	11.437	10.7312		11.2986	7.45943	8.82972	9.71425	11.807	11.3696
245907_at		3.99355	3.97367	3.92956	3.95609	3.94797	3.96117		4.04969	3.99695	4.05761	4.09396	4.15656	4.18548		3.90689	3.80735	3.90689	4	3.80735	4
245908_at		5.25719	5.30668	5.21802	5.19792	5.32266	5.25529		5.46931	5.47723	5.41519	5.47045	5.30368	5.49715		5.52356	4.9542	4.9542	5.49185	4.90689	5
245909_at		5.95189	5.85171	5.89806	5.85433	5.68991	5.76684		5.83267	5.84617	5.74094	5.78739	5.98707	5.7066		5.9542	6.44294	6.06609	5.93074	5.72792	6.14975
245910_at		8.79565	9.22778	8.88359	8.45684	8.60497	8.64222		8.69456	8.87178	9.23507	9.22502	9.39548	9.59096		8.37069	8.86728	8.55842	8.44708	8.25267	8.37069
245911_at		9.15277	9.36036	9.68488	9.86578	9.5246	9.29872		9.33901	8.95898	8.86852	8.97402	8.95509	8.91557		8.59991	9.9629	10.3761	9.75989	9.633	8.92481
245912_at		7.58461	7.6219	6.90284	6.84903	7.30805	7.45906		7.63232	7.46072	6.61496	6.70567	6.92981	6.43647		7.03342	7.55459	7.59991	7.6865	7.26679	6.97728
245913_at		10.1194	9.75879	9.87771	9.90976	10.0785	10.1866		10.4376	10.4521	11.015	11.4101	11.267	11.6101		10.4284	9.29002	9.07414	9.35755	10.2912	10.623
245914_at		8.50952	8.4555	8.54738	8.65838	8.62798	8.56144		8.56965	8.41896	8.28757	8.0396	8.04277	7.40377		7.97728	8.57743	8.75154	8.93369	8.54689	8.35315
245915_s_at		11.4765	11.427	11.9045	11.7115	12.193	11.8991		11.7976	11.4868	11.4727	11.6128	11.9011	11.0786		10.6909	11.6511	11.9922	11.5093	12.1517	11.4998
245916_at		4.93556	4.97868	5.01433	4.97067	5.15561	4.92369		5.05065	5.01287	5.02315	5.07345	5.04358	5.14924		4.9542	5.16993	5	5.35755	4.9542	5.08746
245917_at		8.48665	8.66611	8.60714	8.55266	8.34663	8.40215		8.55212	8.65834	8.6623	8.59529	8.47216	8.26071		8.38802	8.72451	8.70736	8.30378	8.17493	8.23362
245918_at		4.22726	4.24139	4.2566	4.12907	4.26037	4.19227		4.22779	4.28285	4.26696	4.43216	4.585	4.48462		4.39232	4.16993	4.24793	4.52356	4.16993	4.08746
245919_at		3.92741	3.90765	3.93488	3.92314	3.95356	4.01173		4.18301	4.04985	3.92218	4.00915	4.00052	4.02107		3.90689	3.70044	3.80735	3.70044	3.45943	3.80735
245920_at		4.40756	4.29542	4.32497	4.36738	4.44157	4.39783		4.40793	4.49201	4.55698	4.46171	4.72542	4.68646		4.24793	4	4	4.45943	4	4
245921_at		4.63267	4.57136	4.61377	4.52701	4.51979	4.51963		4.79371	4.96345	4.81145	4.81485	4.95074	4.906		4.80735	4.64386	4.64386	4.80735	4.85798	4.75489
245922_at		3.62578	3.59479	3.61425	3.5967	3.55966	3.59316		3.60726	3.58087	3.62518	3.59625	3.68231	3.7123		3.58496	3.32193	3.32193	3.45943	3.32193	3.32193
245923_at		4.22456	4.29687	4.3441	4.27901	4.37857	4.15074		4.28407	4.1581	4.33945	4.33746	4.5199	4.27923		4.52356	4.39232	4.32193	4.39232	4.24793	4.32193
245924_at		11.0261	11.0083	10.8282	10.7939	10.7856	10.8362		10.9245	10.9171	10.3662	9.68627	9.33886	8.86237		10.7566	10.6211	10.5981	10.3718	10.42	10.4009
245925_at		10.3531	7.94325	7.10322	6.16814	7.57891	9.40714		9.90751	10.6763	10.6983	10.1267	9.74859	9.36411		10.1241	6.42626	5.93074	5.88264	10.0084	9.92926
245926_at		6.69393	6.70391	6.53106	6.51668	6.61784	6.5859		6.27199	6.47264	6.68803	6.64149	7.04716	7.21574		6.39232	7.02237	6.91886	6.2854	6.62936	6.61471
245927_at		6.6948	6.62973	6.55743	6.66762	6.87598	6.75045		6.76733	6.82912	6.65751	6.70071	6.59769	6.51776		7.09803	6.98868	7.11894	7.35755	7.03342	7.17991
245928_s_at		7.10865	9.60956	10.7624	9.97762	9.0661	8.28169		8.9222	8.65776	7.65311	7.01976	6.16224	5.92441		9.86109	10.7288	11.2456	9.61287	10.1548	9.48985
245929_at		7.78146	7.76916	7.27946	7.71984	7.68437	7.82704		7.70597	7.72236	7.09512	6.88761	6.74606	6.71869		7.42626	7.76818	7.66534	7.55459	7.63662	7.46761
245930_at		8.68819	8.33973	8.48191	8.58211	8.7516	8.67807		8.41822	8.15645	7.61504	7.08454	6.67939	6.18931		7.62205	7.97154	8.08746	8.224	7.83289	7.08746
245931_at		4.85969	4.83803	4.68331	4.84669	4.7985	4.82212		4.70969	4.55394	4.67837	4.61874	4.78732	4.88852		4.85798	4.32193	4.32193	4.64386	4.52356	4.52356
245932_at		5.68166	5.74221	5.86646	5.90037	5.79043	5.66637		5.84896	5.93054	5.73809	5.82754	5.81725	6.08414		6.75489	6.75489	6.70044	7.35755	6.44294	6.64386
245933_at		8.01814	7.01986	7.17232	7.19115	7.67599	7.77993		7.77393	7.55642	7.33815	6.92883	6.848	6.60475		7.69349	7.10852	7.21917	7.22882	7.64386	7.71425
245934_at		9.35454	9.09502	9.04696	9.13175	9.26577	9.1638		9.27866	9.27022	9.54709	10.0021	9.71115	10.0665		9.62205	9.8933	9.56033	9.45327	9.52356	9.63662
245935_at		6.10839	6.03053	6.19465	6.24258	6.18012	6.21374		6.09947	6.13917	6.39241	6.38621	6.27177	6.18835		6.22882	6.52356	6.20945	6.6865	6.30378	6.26679
245936_at		9.30821	8.99338	7.76097	8.19475	8.03187	8.84113		9.36225	9.20545	8.5011	7.1502	7.16952	7.50364		9.31967	9.2384	7.59246	7.74819	8.44708	8.98868
245937_at		9.26582	9.48076	9.94141	10.2747	9.85289	9.31152		8.79382	8.74527	8.50175	7.97341	7.40105	7.62946		8.63662	9.55075	9.96578	10.1059	9.10852	8.81057
245938_at		8.35272	8.3404	8.34343	8.36968	8.49203	8.38171		8.5059	8.71413	8.5037	8.40062	8.61092	8.77253		7.79442	8.23362	8.20457	7.6865	8.16491	8.24793
245939_at		12.1752	12.021	11.7754	11.8268	11.9626	12.1315		12.3221	12.1409	11.8992	11.4736	11.0733	10.4214		11.7993	12.1421	12.0413	11.7151	11.9226	11.917
245940_at		8.63065	8.36005	8.16713	8.49504	8.58015	8.6101		8.82829	8.83588	8.90409	8.79452	9.16289	9.5026		9.17493	8.87958	8.66178	8.72792	9.03892	8.9571
245941_at		9.41212	9.24179	9.18678	9.10322	8.9554	8.97248		9.32075	9.41165	9.63251	9.36099	9.47719	8.24134		8.97728	9.64926	9.48985	8.87036	9.02237	9.23122
245942_at		4.14543	4.30111	4.22655	4.12943	4.22281	4.19216		4.28024	4.50861	4.41864	4.35226	4.4231	4.65883		4.52356	4.70044	4.58496	4.58496	4.58496	4.64386
245943_at		8.62362	8.32082	8.0355	8.18852	8.35572	8.74007		8.68803	8.39373	7.91417	7.20508	7.41007	7.08677		8.72792	8.79766	8.26209	8.21917	8.7039	8.97441
245944_at		5.75499	5.90706	5.87451	5.82992	5.80864	5.99956		5.66881	5.61021	5.7066	5.82342	5.72757	6.01481		5.58496	4.9542	5.12928	5.42626	5.08746	5.49185
245945_at		4.27274	4.36113	4.45648	4.32459	4.31733	4.27893		4.49637	4.52563	4.45566	4.48053	4.49343	4.58412		4.39232	4.24793	4	4.32193	4.16993	4.08746
245946_at		6.59038	6.41095	6.20798	6.11346	6.34655	6.35008		6.57451	6.55849	6.35983	6.673	6.31751	6.00344		6.16993	5.93074	5.93074	6.39232	6.04439	6.16993
245947_at		8.47253	8.58774	8.0803	8.06933	8.10071	8.49493		8.75183	9.44919	9.61455	9.84558	9.51444	8.43613		9.49185	8.66178	8.00562	7.76818	8.78136	9.26679
245948_at		9.39673	10.2276	10.652	10.6361	10.4117	10.2944		9.44912	9.19668	9.12437	9.9447	9.20238	9.49862		9.75489	10.0307	10.2252	9.98299	9.97728	10.2372
245949_at		12.6264	12.4773	12.5189	12.5472	12.5582	12.4889		12.6867	12.664	12.5141	12.5662	12.8855	12.7574		12.2594	12.4181	12.6255	12.5967	12.2758	12.1662
245950_at		7.98822	7.90848	7.93021	7.87902	8.04848	7.88615		8.05902	7.74093	7.83431	7.68351	7.6619	7.75081		7.69349	7.91886	8.14466	7.97728	8.02791	7.8392
245951_at		9.77119	9.87478	9.72533	9.80532	9.91357	9.80075		10.1058	9.95061	9.75466	9.76206	9.53458	9.35194		10.2348	10.6211	10.4429	10.3531	10.4315	10.3869
245952_at		10.9334	11.0808	11.0628	11.2276	10.9995	10.8581		10.3188	10.1568	9.2462	8.43923	8.90631	8.0171		9.38802	10.5603	10.7372	10.2009	10.1674	9.81218
245953_at		5.91532	6.06608	5.9744	5.93815	5.96733	5.82038		6.21837	6.19235	6.13954	6.2803	6.11669	6.30826		6.50779	6.26679	6.12928	6.2854	6.06609	6.16993
245954_at		6.40711	6.54405	6.61957	6.67947	6.58975	6.43974		6.43768	6.71171	6.46704	6.31844	6.07745	6.41629		6.61471	6.6865	6.6865	6.61471	6.49185	6.52356
245955_at		3.94882	4.00693	4.02726	4.03805	3.9668	3.99789		4.05089	3.95422	3.93904	3.9488	3.97133	4.0335		4.24793	4	4.08746	4	3.90689	3.80735
245956_s_at		10.101	11.1874	11.1743	12.1825	11.025	10.7197		10.3233	9.85782	9.34752	8.65214	8.56121	8.34477		8.75154	12.4628	12.1322	11.5285	10.7356	9.52943
245957_at		9.82406	9.7638	9.71964	9.90638	10.0588	10.0893		10.0289	9.92786	9.66824	9.36426	9.24151	9.23382		10.3542	10.2444	10.0688	10.2467	10.4553	10.4959
245958_at		4.80428	4.93182	4.75449	4.86469	4.81879	4.79733		4.79523	4.96816	4.85257	4.91204	4.80338	5.08465		5.12928	5	4.90689	5	4.80735	4.9542
245959_at		3.95475	3.8944	3.93741	3.87915	3.96358	3.88165		4.00842	3.9594	4.01301	3.98033	3.95458	3.91268		3.80735	3.80735	3.80735	3.90689	3.80735	3.80735
245960_at		7.75568	7.66928	7.63025	7.68298	7.81814	7.80375		7.86062	8.05329	8.01592	7.93764	8.34322	8.1076		7.65821	7.52356	7.54689	7.74819	7.75489	7.91289
245961_at		6.49297	6.722	6.64553	6.73374	6.65073	6.63484		6.6797	6.61746	6.61294	6.62588	6.549	6.45403		6.91886	6.88264	7.05528	7.12928	6.70044	6.47573
245962_at		6.3325	6.44874	6.3494	6.26131	6.10245	6.23356		6.27586	6.21337	6.28939	6.41515	6.41002	6.29873		6.56986	5.93074	6.06609	6.35755	5.9542	6.08746
245963_at		4.12076	4.19306	4.17356	4.20881	4.32112	4.18727		4.25775	4.2998	4.29169	4.30584	4.41314	4.33815		4.70044	4.52356	4.45943	4.39232	4.52356	4.58496
245964_at		6.7528	6.65365	6.69936	6.62904	6.72549	6.6937		6.8416	7.06436	6.80827	6.77663	6.7206	6.77028		6.44294	6.44294	6.44294	6.76818	6.2854	6.37504
245965_at		7.82226	7.71039	6.87448	7.4898	7.25267	7.74145		7.62284	7.24417	6.57818	6.0485	6.10202	5.4114		6.82018	7.82018	7.09803	7.50779	6.72792	6.33985
245966_at		5.81879	5.80124	5.83675	5.78086	5.761	5.78315		5.88053	6.01707	6.02659	5.99078	5.9725	6.05443		6.06609	5.04439	5.2854	5.88264	5.16993	5.42626
245967_at		4.55645	4.66932	4.55963	4.47633	4.42053	4.39887		4.65786	4.88633	4.54404	4.53292	4.54505	4.36754		5.24793	4.9542	5	5.16993	4.70044	4.75489
245968_at		7.68576	7.65396	7.4274	7.49691	7.58862	7.72903		8.0109	8.30307	7.86562	7.87606	7.30539	7.41972		7.77479	7.34873	7.24793	7.36632	7.07682	7.19967
245969_at		6.5901	6.6306	6.66199	6.79147	6.65494	6.66293		6.45829	6.52863	6.83577	6.62122	6.34097	6.34095		6.61471	6.32193	6.22882	6.64386	6.62936	6.64386
245970_at		5.27205	5.3849	5.24596	5.28638	5.17348	5.3406		5.25246	5.14284	5.14517	5.12543	5.35716	5.45814		5.08746	4.90689	4.90689	4.80735	4.80735	4.85798
245971_at		8.17498	8.24242	8.16984	8.11962	8.24311	8.23368		8.29044	8.1148	8.16928	8.25387	8.9819	8.54831		8.21917	8.41785	8.53138	8.19476	8.3966	8.60363
245972_at		6.8965	6.93209	6.90584	7.04769	6.97246	7.04949		6.84558	6.91121	6.89962	6.70411	7.02202	6.53279		6.59991	7.01123	7.03342	6.83289	6.87036	6.90689
245973_at		3.53971	3.54081	3.5221	3.54551	3.54286	3.62526		3.66747	3.66837	3.65354	3.61519	3.58279	3.61916		3.32193	3.32193	3.32193	3.45943	3.16993	3.16993
245974_at		6.86369	6.90092	6.90211	6.80421	6.88	6.78831		6.96779	7.06245	7.18449	7.10484	7.62668	7.21595		6.80735	6.90689	7.06609	6.85798	6.61471	6.75489
245975_at		8.15761	8.30422	8.41851	8.46072	8.24576	8.20911		8.1653	7.87401	8.24541	8.44913	8.15828	8.58209		8.39232	8.47978	8.54689	8.25739	8.5157	8.50383
245976_at		4.16289	4.05949	4.16656	4.11908	4.11267	4.12958		4.38481	4.36691	4.48321	4.45988	4.54498	7.47558		6.44294	4.39232	4.32193	5.16993	6.20945	5.9542
245977_at		8.65949	8.37694	7.90465	8.13383	8.56203	8.58716		8.57436	8.39693	8.07038	7.66549	7.68147	7.33657		8.08215	8.82337	8.46352	8.59246	8.28077	8.224
245978_at		4.12627	4.14761	4.1	4.17576	4.03548	4.13009		4.1778	4.30591	4.12863	4.15224	4.15069	4.37768		4.45943	4.08746	3.90689	4.08746	3.80735	4
245979_at		4.59048	4.59101	4.55816	4.45269	4.50767	4.48367		4.75818	4.70802	4.79798	4.89564	5.07817	4.84364		4.90689	4.52356	4.64386	4.85798	4.52356	4.52356
245980_at		9.86616	9.23736	9.23638	9.34035	9.57357	9.76396		9.89743	9.93871	9.25895	8.63911	8.25919	6.96834		9.35315	9.00843	9.26913	9.38586	9.72451	9.62936
245981_at		10.5137	8.90737	8.35854	8.65365	8.81604	9.46173		10.3233	10.7532	10.2944	9.25213	9.33685	7.75608		9.78463	9.40514	8.57365	8.51175	8.85175	9.33092
245982_at		5.88378	6.83155	6.10932	5.81738	5.89489	5.70241		6.09163	5.84523	6.10323	6.14693	6.3159	6.06391		6.04439	6.30378	6.02237	6.04439	5.83289	5.85798
245983_at		8.27354	8.18129	8.39464	8.4865	8.44776	8.29426		8.01852	7.76191	8.0866	8.41181	8.34592	8.68516		7.8009	7.75489	8.19967	8.27146	7.94837	7.87652
245984_at		9.31684	8.83406	8.09984	7.77659	8.08497	8.75199		8.87022	9.01337	8.67675	8.18436	8.23611	7.73395		9.06878	7.63662	7.52356	7.91289	8.43045	8.74819
245985_at		10.7664	11.0686	11.0892	10.9645	10.9595	10.7935		10.6683	10.5311	10.1966	9.91953	9.57693	9.0137		10.0126	10.8673	10.9701	10.7099	10.7039	10.3129
245986_at		8.46005	8.18168	7.86173	8.01814	8.0958	8.24765		8.40755	8.77281	9.0509	8.88647	8.7242	8.69134		9.0954	8.42206	8.07682	8.10852	8.55459	8.87344
245987_at		9.75408	10.0122	9.60753	9.22596	9.38277	9.52011		9.95953	9.785	10.4851	10.6194	10.6533	10.9569		9.96	10.0112	9.64746	9.60733	9.51373	9.53722
245988_at		7.39963	7.29076	7.18561	7.19288	7.35524	7.42866		7.62084	7.56	7.99119	8.12691	8.18994	8.44853		7.37504	6.90689	7.03342	6.80735	7.02237	7.36632
245989_s_at		8.60088	8.66474	9.10754	9.16102	8.98062	8.81779		8.60816	8.88729	9.09131	9.44411	9.99248	9.42198		8.50383	8.81057	9.20701	8.58871	9.07948	9.2854
245990_at		5.1969	5.1366	5.17503	5.26378	5.46494	5.3222		5.50069	5.40294	5.31713	5.58582	5.30465	5.57253		5.88264	5.67243	6.24793	5.70044	5.97728	5.85798
245991_at		7.97712	8.3315	9.03303	8.74802	8.43236	8.32917		8.11819	8.11196	8.06569	8.81609	8.38584	9.04786		8.34873	8.57365	9.09803	9.07682	8.38802	8.33539
245992_at		4.46718	4.4688	4.39049	4.42415	4.43559	4.39756		4.53355	4.53972	4.53391	4.43045	4.35492	4.45143		4.70044	4.24793	4.39232	4.52356	4.24793	4.45943
245993_at		9.55363	9.73839	9.71496	10.1834	9.73538	9.62323		9.46336	8.73843	8.07605	8.05871	8.56477	8.79162		7.92481	9.78627	9.99294	10.0224	8.72792	8.45121
245994_at		6.0588	5.93999	6.09892	5.9728	6.05556	5.99671		6.36526	6.27598	6.23469	6.3161	6.07596	6.26886		6.80735	6.14975	6.22882	6.84549	6.20945	6.39232
245995_at		5.32487	5.49848	5.3296	5.29208	5.40231	5.37173		5.46222	5.5325	5.5602	5.78824	5.61201	5.78742		5.93074	4.85798	5.12928	5.20945	5	5.12928
245996_at		4.65776	4.54442	4.61041	4.65149	4.68656	4.56436		4.63215	4.63361	4.63595	4.62596	4.58556	4.63361		4.70044	4.64386	4.64386	5.08746	4.45943	4.52356
245997_at		5.03223	5.07388	5.0154	4.94681	5.02172	4.96471		4.93259	5.06239	4.85693	5.20982	5.10841	4.92363		5.04439	4.85798	4.90689	5.12928	4.90689	4.85798
245998_at		8.6172	9.10989	9.88773	10.1039	9.37592	9.31955		8.9354	8.54463	8.52264	9.01607	8.1381	9.50851		8.77149	8.86109	9.79442	9.87958	9.67419	9.73809
245999_at		10.5236	10.5237	10.6808	10.6098	10.6106	10.5803		10.7011	10.6608	10.8005	11.0799	11.3891	11.3656		10.5304	10.6987	10.9099	10.7715	11.0021	10.9016
246000_at		5.9854	5.8807	5.75969	5.64684	5.73474	5.81095		6.17789	5.9824	5.7274	5.21102	5.47651	5.50494		5.88264	6.08746	6.16993	6.32193	5.67243	5.39232
246001_at		6.04689	5.23184	4.97044	5.27284	5.39291	5.39167		6.13947	5.56689	5.21493	4.82432	4.78232	4.868		5.83289	6.9542	6.35755	5.49185	5.2854	5.45943
246002_at		6.83392	7.88917	8.02843	7.99166	6.82146	6.64623		7.19794	6.83399	6.84303	6.6671	6.54485	6.30106		5.12928	7.05528	7.62936	6.93074	5.49185	5.2854
246003_at		12.7298	12.8399	12.8541	13.0025	13.0673	12.8638		12.6316	12.4332	11.9628	11.7462	11.3058	11.1447		11.783	12.2315	12.3775	12.4099	12.4934	12.1347
246004_at		12.6407	12.0651	13.3373	13.668	13.5429	13.3237		12.4217	11.7487	10.3533	10.0246	11.1237	9.02189		12.4281	11.42	12.87	13.4633	13.1285	12.8384
246005_at		7.75994	8.0585	8.32077	8.20897	7.85591	7.91552		7.71274	7.26302	7.77553	8.01197	7.94617	7.7638		7.24793	8.36194	8.35755	7.93664	7.8392	7.98299
246006_at		11.1847	11.1711	11.0654	11.1207	11.2315	11.1935		11.3117	11.3408	11.4541	11.463	11.2032	11.0693		11.5221	11.3191	11.3078	11.3918	11.4599	11.4727
246007_at		10.3522	10.3844	11.2021	11.2015	10.8164	10.6334		10.1686	9.77366	9.43941	9.82758	9.56212	10.1379		10.7151	9.84706	10.2633	10.8258	10.4543	10.5255
246008_at		7.88156	8.06068	7.9489	7.64808	7.5433	7.94005		7.99291	8.19139	8.09633	8.24014	7.68325	7.93933		7.9542	8.22882	8.43463	8.00562	7.98868	7.81378
246009_at		6.46324	6.3238	6.22569	6.27551	6.42956	6.43147		6.49604	6.63862	6.93337	7.05201	6.86341	7.21115		7.12928	7.04439	6.75489	7.04439	7	7.08746
246010_at		7.00044	6.98405	6.63243	6.71154	7.01176	6.85895		7.04161	7.17943	6.96227	6.80394	7.00978	6.83007		7.20945	6.94251	6.88264	6.9542	6.90689	7.01123
246011_at		9.37705	9.45407	9.50868	8.67481	8.48501	9.10176		9.3836	9.52314	9.75637	10.054	10.0923	8.31015		8.26209	9.89936	9.50383	8.29002	8.20945	8.32193
246012_at		6.11263	6.2377	6.1151	6.35186	6.43792	6.24047		6.82762	6.8567	7.57668	7.53932	8.28029	8.35393		7.03342	7.11894	6.87036	6.72792	6.97728	7.59246
246013_at		3.91606	3.91158	4.02768	3.94355	3.90484	3.93475		3.98126	3.94179	3.95271	3.95098	3.96707	3.82595		3.90689	3.70044	3.70044	3.80735	3.58496	3.58496
246014_at		4.21666	4.23919	4.22991	4.22623	4.28356	4.24645		4.44591	4.29426	4.32271	4.36437	4.33795	4.32152		4.45943	4.24793	4.16993	4.39232	4.24793	4.24793
246015_at		7.90008	7.65991	7.93562	7.86665	7.93129	7.87858		7.83554	7.86144	7.96697	8.09448	8.40912	8.21632		7.7211	7.64386	7.88264	7.59246	7.89482	7.91289
246016_at		4.54682	4.46599	4.48204	4.47432	4.47405	4.46733		4.42102	4.50868	4.46256	4.58414	4.47958	4.55711		4.32193	4.39232	4.58496	4.52356	4.32193	4.24793
246017_at		7.77864	8.13098	8.164	8.53926	7.87581	7.91494		7.80576	7.73229	7.6984	7.78139	8.06156	8.23014		8.59246	8.61102	8.633	8.81057	8.40939	8.53138
246018_at		6.80557	6.6756	7.34733	7.14537	7.14803	6.96892		6.86148	7.06103	8.62977	8.58637	8.08129	9.03905		9.30606	7.64386	7.57743	7.74819	8.83605	8.66178
246019_at		9.05221	9.33387	9.36903	9.35064	9.03216	9.04509		8.86137	8.72715	8.60931	8.27274	7.49086	7.40811		8.89178	9.15987	9.22641	9.33316	9.03067	9.15482
246020_at		7.55676	7.25864	7.53463	7.56805	7.47776	7.46327		7.23813	7.73327	7.67616	8.24739	8.88991	9.95262		8.56224	7.62205	7.62205	8.12412	7.92481	8.15987
246021_at		9.22861	9.40098	8.76778	9.21647	9.07693	9.01669		9.40433	9.382	8.02618	7.17349	7.14781	6.75265		8.07146	9.29002	8.44708	8.37069	7.84549	7.7211
246022_at		4.49592	4.4798	4.41032	4.34662	4.43888	4.35314		4.54699	4.58804	4.60347	4.78684	4.50629	4.66696		4.32193	4.16993	4.24793	4.52356	4.24793	4.24793
246023_at		6.00169	6.08275	6.03918	6.01409	6.0811	6.14949		6.10076	6.02339	5.99286	6.09674	5.90685	5.96507		5.88264	5.64386	5.58496	5.49185	5.58496	5.80735
246024_at		4.6455	4.53612	4.54474	4.66737	4.59385	4.61302		4.68473	4.7195	4.81485	4.72918	4.80573	5.04325		5.58496	4.70044	4.80735	4.9542	4.80735	4.85798
246025_at		4.87925	4.8631	4.87436	4.95241	4.89839	5.09806		5.02698	4.97978	4.94032	4.9297	5.10764	5.06537		5	4.75489	4.75489	5.61471	4.75489	4.75489
246026_at		8.58627	8.6934	8.8624	8.82714	8.77393	8.50181		8.42417	8.37937	8.42857	8.64696	8.63005	8.7666		8.40514	8.97154	9.03617	9.24079	8.66534	8.40088
246027_at		8.01604	7.94159	7.8373	8.07431	8.24826	8.25703		7.71893	7.39059	7.46228	6.90221	6.62827	5.83375		7.83289	8.35315	8.2854	8.10329	8.37938	8.04985
246028_at		9.82814	7.61477	7.79368	7.47671	8.61508	9.13477		10.1887	11.5201	12.1363	12.1555	12.2983	12.32		12.2037	6.59991	6.78136	7.48382	11.5939	12.0954
246029_at		11.1649	11.1236	10.9668	11.0243	11.3046	11.167		11.4189	11.3224	11.3158	11.2899	11.1268	11.3823		11.4767	11.6799	11.3537	11.3778	11.7603	11.7669
246030_at		8.0562	7.90562	7.66992	7.81088	7.79071	7.79547		8.61111	8.68363	8.04335	7.65026	7.65876	7.19154		7.46761	8.89482	8.45943	7.9542	8.01123	7.53138
246031_at		8.96914	8.65734	8.69366	8.43517	8.37655	8.47739		8.90184	10.0699	10.5068	10.169	10.0819	9.08719		9.67948	8.31288	8.53528	8.18982	9.47168	10.1046
246032_s_at		4.71797	4.76556	4.72671	4.68138	4.78043	4.76148		4.8354	4.84807	4.94958	4.96783	5.54059	5.21113		4.90689	4.80735	4.70044	4.45943	4.64386	4.70044
246033_at		11.825	11.9016	12.0908	11.8999	11.7369	11.7188		11.6922	11.4162	11.0453	10.4981	9.33666	8.73833		10.4346	11.1954	11.7056	11.3848	11.2058	10.8903
246034_at		7.39926	6.25781	6.1384	5.86241	6.09934	6.48008		7.46435	8.75609	9.53807	9.41846	9.78474	9.96359		8.82972	5.97728	5.55459	6.18982	9.31515	8.56986
246035_at		10.1274	10.0849	10.0593	10.3989	10.4761	10.1891		10.1693	9.96157	9.79539	9.46855	9.46647	8.92586		9.82655	10.568	10.8122	10.5641	10.4838	10.2348
246036_at		8.23741	8.38338	8.61299	8.77696	8.83358	8.80921		8.25162	8.03205	7.70086	7.57161	7.44306	7.87379		7.82655	8.21432	8.55075	8.75822	8.24793	8.06609
246037_at		6.88987	6.7645	6.86145	6.68501	6.83808	6.99285		7.04129	6.76746	6.95212	6.89393	7.59749	7.48228		7	7.05528	6.9542	6.84549	7.08746	7.08746
246038_s_at		7.79925	7.97757	7.97647	7.97271	8.00522	7.89703		7.86849	7.80427	7.41014	7.47333	7.80769	7.5997		6.97728	8.21917	8.67243	7.8009	8.05528	7.76818
246039_at		7.15155	7.00566	6.81723	7.22171	7.11035	7.20262		7.29144	7.47995	7.47589	7.33153	7.47277	7.76725		6.83289	6.97728	6.9542	6.79442	7.30378	7.34873
246040_at		10.4022	10.2996	10.301	10.4533	10.4363	10.4227		10.2956	9.94859	9.47726	9.10453	8.77286	8.50701		9.43254	9.83131	10.2467	10.4798	10.1202	9.84549
246041_at		9.86985	9.54871	9.27949	9.56454	9.42671	9.66099		9.83168	9.86027	10.0199	9.71806	9.44876	8.31847		8.6865	9.16993	9.12928	8.96578	8.98299	8.87344
246042_at		9.11742	9.45398	9.77593	9.88626	9.31529	9.22703		9.33592	9.16521	9.01017	9.08668	8.87438	9.27439		9.3837	10.1536	10.5382	10.6618	9.93517	9.65642
246043_at		7.1439	7.114	7.26137	7.57615	7.47084	7.31391		7.17926	7.02799	6.52697	6.59571	6.76929	6.72237		6.74147	7.65821	7.74819	7.83289	7.09803	6.75489
246044_at		8.07463	7.65735	7.50618	7.56959	7.83507	7.91357		8.09339	8.74217	8.8407	8.87391	9.34951	8.88095		8.46761	8.0607	7.70736	7.19967	8.46352	9.06609
246045_at		7.19876	6.5093	6.44631	6.53159	6.76052	7.00304		7.55589	7.80928	8.01683	8.17416	8.28587	8.54532		7.76818	7.20945	7.01123	6.88264	7.6865	8.12412
246046_at		5.57971	5.56443	5.55261	5.53299	5.62263	5.47005		5.57455	5.47456	5.4821	5.55317	5.41716	5.55533		5.80735	5.24793	5.2854	5.61471	5.04439	5.39232
246047_at		4.98765	5.11384	5.13796	5.0822	4.92421	4.95752		4.84599	4.7478	4.78826	4.9257	4.66681	4.67542		4.9542	4.75489	4.75489	5.45943	4.75489	4.75489
246048_at		3.89572	3.98091	3.99525	4.00698	4.02885	4.03992		4.04882	4.06961	4.15352	4.04328	4.12411	3.98935		4.24793	4	4.16993	4.16993	4.08746	4.16993
246049_at		5.14568	5.13263	5.15326	5.20727	5.0854	5.15808		5.31031	5.2247	5.29454	5.32192	5.35133	5.41787		4.75489	4.58496	4.52356	4.85798	4.52356	4.52356
246050_s_at		9.25108	9.07171	8.89106	8.79636	8.99974	9.06257		9.29984	9.39984	9.64461	9.44513	9.37162	9.03655		9.02237	9.21917	8.97728	8.77149	9.10591	9.31288
246051_at		11.5159	10.4527	10.219	10.822	10.9459	11.1262		11.7643	12.1485	12.2721	11.8613	11.6588	11.3211		11.838	10.5245	10.1824	10.676	11.8533	12.3066
246052_at		6.08976	6.08018	6.32025	6.30874	6.10645	6.13835		6.17781	6.14663	6.04477	6.0287	6.48638	6.29685		6.08746	6.22882	6.89482	6.72792	6.02237	5.80735
246053_at		7.67468	7.58972	7.57498	7.41429	7.43583	7.61185		7.71661	7.89436	8.07674	8.27836	8.01648	8.14718		7.40939	7.43463	7.45121	7.11894	7.47573	7.65105
246054_at		6.36086	6.29287	6.2688	6.18353	6.47524	6.40698		6.16668	6.21525	6.25734	6.32066	6.85461	6.59159		6.80735	6.12928	6.24793	6.45943	6.49185	6.64386
246055_at		8.29727	7.64814	9.04294	9.70502	9.15905	8.95132		8.49365	7.97476	7.76406	8.15498	8.42906	9.32641		9.07948	8.49586	9.51175	9.73132	9.47168	9.35755
246056_at		8.17021	8.30967	8.1669	8.09126	8.39566	8.25979		8.37905	8.48372	8.41061	8.34197	8.16988	8.22223		7.98299	8.49185	8.54303	8.17493	8.34873	8.25267
246057_at		8.83335	8.54023	9.33772	9.84506	9.30823	8.93541		8.85152	8.28674	7.82198	7.58528	7.39228	7.9518		7.87652	8.01681	9.47978	10.0154	8.74147	8.13443
246058_at		8.7156	8.48328	8.24942	8.28543	8.34573	8.62981		8.80514	8.64067	8.23259	8.33451	8.47845	8.82908		8.87036	8.32193	8.01123	8.19476	8.19476	8.85798
246059_at		8.35804	8.55303	8.5789	8.60827	8.58486	8.60834		8.43089	8.27672	8.50126	8.64552	8.65972	8.86878		8.65105	8.62936	8.55075	8.53528	8.42206	8.40514
246060_at		8.84938	9.19114	9.07098	8.95668	8.96186	8.93036		8.94814	9.27253	8.95372	8.89615	8.66078	8.44387		8.85175	9.13443	9.04166	9.47371	8.87958	8.87652
246061_at		7.48128	7.77192	7.72475	7.78617	7.58269	7.52349		7.62469	7.60595	7.21769	7.09166	7.31056	7.23445		7.24793	8.55842	8.25267	7.85798	7.69349	7.62936
246062_at		9.29142	8.5133	8.57669	8.63442	9.09353	9.2043		9.92896	9.98432	10.1593	10.3299	10.3241	10.1792		9.82814	8.97441	8.99152	8.35315	9.6987	10.2609
246063_at		6.27234	5.88241	5.96658	5.7683	6.1328	6.18063		6.42657	6.57527	6.8763	7.00455	7.7266	6.86532		6.42626	5.83289	6.06609	6.30378	6.62936	7.07682
246064_at		9.0461	8.61832	8.61076	8.8187	9.05238	9.05099		9.00067	9.07229	8.94828	9.00121	8.97036	9.33792		9.10066	9.02237	8.86728	9.04712	9.03067	9.13186
246065_at		4.52961	4.6372	4.52083	4.48071	4.67764	4.55878		4.55858	4.65613	4.71647	4.69379	4.68519	4.63201		5	5.04439	4.9542	5	5.04439	5.16993
246066_at		7.4402	7.49141	7.47214	7.58659	7.70087	7.59921		7.85046	7.87634	8.1077	7.87584	7.89831	7.57681		7.63662	8.09803	7.90689	7.88874	8.20457	8.12412
246067_at		5.60223	5.58443	5.62045	5.56467	5.57515	5.45961		5.94655	5.83316	5.92886	6.14562	6.11045	6.13371		6.83289	6.35755	6.32193	6.2854	6.02237	6.30378
246068_at		13.576	13.6033	13.6591	13.7609	13.7124	13.6074		13.5555	13.4262	13.3156	13.3268	13.5764	13.7006		13.2113	13.5409	13.6283	13.7741	13.5013	13.2198
246069_at		8.09633	8.23275	7.20424	7.69563	7.47696	7.82004		7.78108	7.79747	7.48026	7.19855	7.62824	7.92918		8.46761	8.17991	7.22882	7.33092	7.71425	8.0607
246070_at		10.5369	11.0954	11.1011	10.9768	10.5649	10.3489		10.5155	10.0071	9.68927	9.68619	9.59728	10.1761		8.98014	11.5211	11.7004	11.1724	10.1098	9.13955
246071_at		7.18001	8.77821	8.69056	9.07811	7.983	7.56703		7.22721	7.59106	7.8805	8.18148	7.76244	8.20076		8.17991	9.31741	9.27146	9.01123	7.98299	8.14466
246072_at		4.64848	4.54529	4.6937	4.55989	4.70726	4.57419		5.11945	5.01176	5.16896	5.3674	5.34383	6.0814		7.09803	6.55459	6.14975	6.14975	6.14975	6.52356
246073_at		9.79117	10.1178	9.75936	9.67206	8.81019	8.90161		9.50584	9.61993	9.55792	9.5752	8.93991	9.3543		9.22882	10.4939	10.6795	10.5255	8.94544	8.48784
246074_at		9.68856	9.21667	9.44258	9.38057	9.53312	9.65363		9.83013	9.55129	9.2707	9.27176	9.33265	9.31792		9.37504	9.27612	9.21917	9.45327	9.51373	9.52356
246075_at		6.36949	5.80922	5.60413	5.919	6.21444	6.32823		6.14886	5.4678	5.23936	5.05782	5.20697	5.23484		5	5.67243	5.16993	5.42626	4.80735	4.80735
246076_at		9.30773	9.40265	9.77508	10.2933	9.82085	9.82271		9.61352	9.38535	9.11608	9.21421	10.157	9.72957		9.79279	10.0914	10.4747	10.1898	10.1536	10.2597
246077_at		4.86711	4.92935	4.98816	4.94721	4.88486	4.91056		5.26208	5.09326	5.1426	5.20869	5.37518	5.16653		5.16993	4.85798	4.80735	5.24793	4.90689	5
246078_s_at		4.5802	4.354	4.64895	4.40218	4.49572	4.57808		4.62983	4.69839	4.84164	4.89297	5.2389	5.15885		5.16993	4.80735	5.04439	5.2854	4.85798	5.08746
246079_at		6.37261	6.66899	6.75865	6.71265	6.55326	6.57148		6.51091	6.26876	6.01404	6.2468	6.34442	6.14136		6.50779	6.55459	6.49185	6.64386	6.14975	6.06609
246080_at		4.83261	4.99485	4.87495	4.89902	4.88948	4.88034		4.84679	4.5807	5.01536	5.04019	5.27526	5.00829		5.49185	5.35755	5.39232	5.45943	5.12928	5.20945
246081_s_at		7.45254	7.43142	6.64337	6.86796	7.01946	7.42183		7.49872	7.9015	7.87125	7.30411	7.74071	5.76753		6.50779	7.7211	7.01123	6.26679	7.09803	7.33092
246082_at		5.06827	5.41381	5.4326	5.62038	5.31463	5.12968		5.22133	5.13225	5.39464	5.27304	5.15599	5.37368		6.18982	7	6.56986	6.84549	6.56986	6.24793
246083_at		6.78986	6.70147	6.60888	6.80997	6.76961	6.82349		6.81613	6.76007	6.72837	6.71767	7.14879	6.9534		6.83289	6.75489	6.80735	7.03342	6.78136	7.03342
246084_at		6.12938	6.28527	6.06891	6.14402	6.06822	6.11455		5.7992	5.72574	5.66154	5.69236	5.43291	5.4464		5.80735	5.78136	5.88264	6	5.58496	5.42626
246085_at		6.98515	6.78586	6.66353	6.89494	6.92464	7.00562		6.98844	6.90761	6.91589	6.67085	6.58596	6.21177		6.58496	6.88264	6.74147	6.97728	6.24793	6.2854
246086_at		6.19255	6.54421	6.44054	6.39297	6.39765	6.30731		6.48011	6.60876	6.54096	6.68004	6.70174	6.6769		7.16993	6.72792	6.78136	7.17991	6.75489	6.74147
246087_at		7.21309	7.0052	7.10396	7.26084	7.25351	7.31379		6.86849	6.92621	6.70376	6.84666	7.09486	7.39401		7.01123	7.07682	7.01123	7.09803	7.10852	7.16993
246088_at		8.36941	8.24645	8.25606	8.16436	8.13736	8.0126		8.4473	8.57651	8.85791	8.94226	9.24801	9.08728		8.52748	8.46761	8.47978	7.65105	8.30834	8.54303
246089_at		9.63253	9.71499	9.87874	9.78881	9.76992	9.60321		9.7937	9.93934	10.0329	10.5475	10.806	11.2486		10.6339	10.352	10.5216	10.2796	10.2703	10.6138
246090_at		9.10341	7.63601	7.84714	7.96902	8.50871	8.78294		9.45	9.50975	9.63792	9.92424	10.4423	10.1253		9.77808	8.09803	8.06609	7.87036	9.16742	9.83763
246091_at		8.10691	8.12405	8.07124	8.17024	8.06609	8.09672		8.11221	7.74322	7.44737	7.09985	6.67975	7.12445		7.71425	8.5157	8.47978	8.53528	7.70044	7.60733
246092_at		11.0733	10.7307	10.8642	11.0079	11.2526	11.1719		11.0224	10.8169	10.6913	10.6517	10.2856	10.2397		11.375	11.0203	11.2027	11.5294	11.3259	11.2432
246093_at		4.32913	4.31702	4.29832	4.31844	4.25702	4.32344		4.48876	4.44527	4.41392	4.45469	4.43752	4.43787		4.45943	4.39232	4.32193	4.45943	4.24793	4.32193
246094_at		6.89949	7.23462	7.02309	7.13047	6.71806	6.52013		6.55161	6.30231	6.36202	6.69494	6.43531	6.47489		5.88264	6.91886	7.09803	6.94251	5.64386	5.64386
246095_at		5.71221	6.20015	6.29257	6.1426	6.17874	6.05513		5.69577	6.40767	6.4649	6.25999	6.25915	6.33619		6.02237	6.06609	6.06609	5.78136	6.16993	6.45943
246096_at		5.10917	5.20739	5.15434	5.09212	5.08808	5.17561		4.62669	4.58998	4.65856	4.68394	4.81534	4.91839		4.39232	4.39232	4.24793	4.45943	4.39232	4.39232
246097_at		9.13459	8.84909	8.39416	8.7521	8.54843	8.73426		8.58116	8.25699	7.66944	7.25756	7.3767	6.82337		7.5157	8.24793	7.88874	8.33539	7.53916	6.97728
246098_at		5.47294	5.09831	5.36985	5.5833	5.41795	5.38762		5.4285	5.30608	5.513	5.68891	5.82498	6.5101		7.67948	7	6.47573	6.37504	6.98868	7.40088
246099_at		7.6523	7.86083	8.15033	7.71162	8.35929	7.64185		8.59808	9.59368	12.4535	12.8481	11.2609	12.2996		12.5452	11.5167	10.5392	10.0279	12.3551	12.6843
246100_at		3.95086	4.06667	3.94907	3.96679	3.9978	3.90225		4.02085	3.99401	4.06563	4.05288	4.05543	4.10611		3.90689	3.70044	3.80735	4	3.58496	3.70044
246101_at		5.40815	5.39895	5.36431	5.53272	5.45528	5.45755		5.6821	5.69601	5.58624	5.80692	5.86131	5.7168		5.61471	5.42626	5.45943	5.64386	5.45943	5.61471
246102_at		3.93852	3.98781	3.91775	3.95001	3.93075	3.90926		3.98149	4.06529	3.99978	3.97781	3.91893	3.87404		3.70044	3.58496	3.70044	3.70044	3.70044	3.58496
246103_at		7.02032	6.67953	6.82517	6.63999	6.68587	6.97335		7.44271	7.59585	7.4014	7.44102	8.49321	8.45019		6.84549	6.87036	7.20945	6.53916	6.78136	6.84549
246104_at		6.84387	6.7908	6.69843	6.91308	6.84609	6.90572		6.92359	6.95088	6.93844	6.91529	6.91168	6.82066		7.20945	6.64386	6.76818	7.07682	6.84549	6.88264
246105_at		4.19784	4.2512	4.18712	4.1282	4.25871	4.29493		4.37681	4.29549	4.21209	4.27565	4.22242	4.05913		4.16993	4.08746	4.08746	4.32193	4.16993	4
246106_at		4.41864	4.47653	4.48713	4.45418	4.39995	4.35217		4.5751	4.4411	4.62761	4.48071	4.62885	4.63887		4.39232	4.32193	4.45943	4.58496	4.08746	4.16993
246107_at		5.02078	5.05181	5.03998	4.96383	4.98852	4.96515		5.21535	5.05924	5.05399	4.99522	5.16597	4.86906		4.45943	4.16993	4.24793	4.39232	4.16993	4.32193
246108_at		7.31598	6.6533	6.55065	6.47404	7.00741	7.14913		7.18106	7.24644	7.2263	6.2983	6.17254	6.38311		6.70044	6.49185	6.06609	6.20945	6.65821	6.58496
246109_at		8.04714	7.61777	7.6242	7.55533	7.72069	7.85671		8.2585	8.52242	8.63687	8.61212	8.51541	8.2343		8.33092	8.03892	7.67243	7.8009	8.58496	8.64746
246110_at		8.43518	8.51024	8.29456	8.42317	8.49796	8.50956		8.32875	8.21516	7.61361	6.73973	6.9369	6.71946		7.42626	7.88264	7.82018	7.50779	7.67243	7.69349
246111_at		7.01808	7.23615	7.2546	6.99636	7.02259	7.01116		7.20721	7.22573	7.26761	7.35287	7.46822	7.66598		7.27612	7.91289	7.98868	7.54689	7.40939	7.34873
246112_at		7.86533	7.68758	7.59493	7.65066	7.64407	7.73104		7.78737	7.91903	7.82144	7.55192	7.62075	7.29909		7.83289	7.89482	7.8392	7.75489	7.48382	7.65821
246113_at		4.93295	4.96589	4.91959	5.06145	4.98508	4.93389		4.95427	4.90376	5.07802	5.04874	5.01992	4.84354		5.24793	5.12928	5.35755	5.67243	5.16993	5.20945
246114_at		10.9778	7.90136	9.19084	7.95555	9.77884	10.4909		11.7154	13.278	13.7412	13.6587	13.4292	13.6166		13.0488	7.2854	7.59246	8.00562	13.4698	13.2493
246115_at		8.37876	8.42008	8.29952	8.34884	8.29669	8.45403		8.51037	8.30101	8.84774	9.14081	9.33249	9.55313		8.76818	8.36194	8.25267	7.94251	8.53528	9.19967
246116_at		4.71324	4.70212	4.70116	4.54689	4.72976	4.61336		4.74402	4.73473	4.75362	4.74279	4.98531	4.78885		5.08746	4.80735	4.9542	4.90689	4.58496	4.90689
246117_at		7.85728	7.66896	7.60312	7.84945	8.00137	7.98738		7.95711	8.08359	8.12476	8.09558	8.24798	8.26354		8.41785	7.67243	7.70736	8.05528	7.91886	8.13955
246118_at		4.78558	4.66032	4.79431	4.79448	4.81427	4.7515		4.74299	4.94968	4.69109	4.72397	4.77384	4.61416		4.70044	4.70044	4.64386	4.75489	4.64386	4.70044
246119_at		10.2219	9.689	9.79303	9.925	10.0882	10.0391		10.4253	10.4446	10.848	11.2843	11.6699	11.8689		11.158	10.0014	9.80252	10.1059	10.4696	10.9936
246120_at		7.32511	6.79732	6.49255	7.01863	7.05796	7.15103		7.56194	7.86461	6.75918	5.90588	6.90573	6.54137		7.09803	7.41785	7.06609	6.62936	7.29462	7.53138
246121_at		5.07196	5.07646	5.04134	4.95745	5.05289	5.00622		5.28754	5.17503	5.13518	5.24526	5.12702	5.06923		5.61471	5.35755	5.35755	5.70044	5.12928	5.39232
246122_at		9.42004	9.44898	8.9538	8.70458	8.03479	8.50827		9.40481	9.75307	9.65571	9.09881	9.28068	9.28618		9.2854	9.46148	8.76155	8.48382	8.17493	8.77149
246123_at		4.60293	4.62296	4.61622	4.67372	4.63367	4.61714		4.91593	4.85732	4.82426	4.86502	4.99264	4.90111		4.75489	4.45943	4.45943	4.9542	4.24793	4.52356
246124_at		10.5307	10.332	10.4397	10.4222	10.5196	10.5094		10.3796	10.1597	10.0561	9.72203	9.70918	9.69699		10.2095	10.0251	10.2562	10.6777	10.3815	10.1098
246125_at		7.00922	6.07921	5.19764	6.56076	6.35172	6.65073		6.8686	6.75006	6.16954	5.89793	6.06556	7.01564		7.39232	7.76155	6.40939	7.09803	7.2854	7.30378
246126_at		9.41571	9.39934	8.71991	9.17672	8.99665	9.33624		9.46839	9.24946	8.70637	7.792	7.5382	7.19314		9.04712	9.15735	8.44294	8.86728	8.30834	8.7879
246127_s_at		4.61366	4.67661	4.68975	4.65513	4.68771	4.62837		4.69968	4.72639	4.70028	4.7957	4.91299	4.76738		4.45943	4.16993	4.24793	4.39232	4.16993	4.24793
246128_at		4.65394	4.53947	4.60889	4.45664	4.56693	4.44031		4.6486	4.87571	4.65895	4.74373	4.86481	4.67519		4.70044	4.75489	4.70044	4.52356	4.64386	4.58496
246129_at		4.53941	4.5023	4.50393	4.59808	4.39689	4.39874		4.36371	4.35385	4.3058	4.44272	4.50843	4.5893		4.39232	4.08746	4.08746	4.24793	4	4.08746
246130_at		4.76625	4.78034	4.75002	4.86681	4.77234	4.87		4.91008	5.12681	4.97943	4.7933	4.93893	4.92206		4.9542	4.75489	4.85798	4.90689	4.85798	4.90689
246131_at		9.41662	9.3578	9.48354	9.49001	9.48273	9.45382		9.45265	9.21142	9.48828	9.50331	9.14182	9.24333		9.50581	9.58684	9.4818	9.36632	9.39017	9.55075
246132_at		6.59058	6.74361	6.70321	6.94077	6.89762	6.69567		6.95357	7.03238	6.85532	6.84556	6.83781	6.79593		7.04439	6.96578	7.02237	7.16993	7.04439	6.91886
246133_at		6.69663	6.57232	6.52154	6.50316	6.88711	6.81936		7.08052	6.98711	6.64603	6.8211	6.84849	7.46193		7.17991	7	6.61471	6.22882	6.82018	7.16993
246134_at		7.36909	7.4904	7.54892	7.69246	7.62012	7.57537		7.40415	7.26721	6.91842	6.99935	7.00639	7.47661		7.19967	7.53138	7.45943	7.45943	7.33985	7.34873
246135_at		8.24972	8.07631	8.06344	8.22751	8.14143	8.08584		8.39361	8.67391	9.00076	8.1353	8.44197	7.47648		8.44708	8.99152	8.75489	8.00562	8.92778	8.5812
246136_at		4.92817	4.96393	5.03959	4.71667	4.93946	4.86782		4.66043	4.56795	4.71205	5.11352	5.08244	5.12224		4.70044	4.85798	4.80735	4.64386	4.70044	4.90689
246137_at		7.462	7.66956	7.75055	7.77284	7.61248	7.58958		7.6774	7.5257	7.37513	7.35104	7.4254	7.33836		7.34873	8.32643	8.26679	8.28077	7.58496	7.15987
246138_at		4.74623	4.69886	4.61609	4.45755	4.68383	4.73818		4.94631	5.08741	4.74808	4.65365	4.67157	4.71455		4.58496	4.64386	4.45943	4.64386	4.24793	4.24793
246139_at		6.22346	6.45439	6.40836	6.4473	6.25912	6.2439		6.41456	6.41256	6.09846	5.7371	6.08213	6.39118		5.49185	7.47573	7.39232	6.32193	6.37504	6.14975
246140_at		6.96987	6.96793	7.06572	7.06231	6.96973	6.92153		6.93954	7.07531	7.18233	7.46293	7.3148	7.95359		7.35755	7	7.10852	6.97728	7.27612	7.33985
246141_at		6.38728	6.69366	6.70959	6.41727	6.54602	6.41218		6.36095	6.02623	6.10078	6.09211	5.90025	5.99988		5.90689	6.6865	6.87036	6.67243	6.12928	6
246142_at		5.76698	5.04091	4.61117	4.56109	4.63319	4.92649		5.39277	5.70337	5.36048	4.87096	5.10622	4.91685		5.35755	4.52356	4.39232	4.58496	4.45943	4.64386
246143_at		8.22387	8.19202	8.40297	8.71216	8.26084	8.06399		8.09616	8.15326	8.56136	8.46696	8.74237	8.02202		8.57743	9.10066	8.51175	8.23362	8.67243	8.61471
246144_at		7.28229	6.68783	6.53866	6.14513	6.84739	6.86165		6.79965	6.83774	6.67374	6.87001	6.84659	6.72203		6.78136	6.47573	6.22882	6.35755	6.04439	6.37504
246145_at		4.39642	4.54951	4.61678	4.51122	4.62088	4.47735		4.65683	4.82663	4.62005	4.73249	4.67751	4.66527		5.16993	4.75489	4.80735	4.90689	4.64386	4.52356
246146_at		8.06893	7.85921	7.8933	7.70594	7.94867	7.86726		8.34292	8.64493	8.59995	8.56485	8.64069	8.75343		8.53528	8.19967	7.91289	7.57743	8.60363	8.44708
246147_s_at		8.94773	9.2712	9.12551	9.13611	9.24089	9.0069		9.34054	9.68554	9.55826	9.85875	9.74768	9.7499		8.81057	9.56605	9.50581	8.56224	9.62388	9.46761
246148_at		6.98292	6.43763	6.42992	6.56457	6.82215	6.84949		6.90466	7.03231	7.16522	7.04236	7.09942	7.78367		7.65105	7.06609	7.16993	7.09803	7.83289	8.19476
246149_at		4.77114	4.65626	4.78877	4.77159	4.79629	4.80404		4.9739	4.60123	4.74642	4.77325	5.00854	4.99341		4.9542	4.85798	4.9542	5.35755	4.90689	4.9542
246150_at		7.98229	7.99778	8.08034	8.3032	8.19438	7.88601		7.99422	7.92203	8.58207	8.75501	8.30471	8.69839		8.73471	8.85487	8.26679	8.09803	8.81378	8.94837
246151_at		5.82667	5.15188	5.23598	5.2684	5.67016	5.72406		5.83236	5.97074	6.167	6.07913	6.3968	5.62735		6.37504	5.45943	5.39232	4.85798	6.32193	6.64386
246152_at		8.73344	8.80849	9.07215	8.86623	8.79516	8.71623		8.46157	8.13554	7.88625	8.03834	7.60903	8.00781		8.37504	8.14975	8.44708	8.67243	8.33985	8.34873
246153_s_at		10.827	11.0432	11.027	10.9633	11.2166	10.9055		10.9402	10.8584	11.0248	11.4356	11.4166	11.3508		10.5206	11.2691	11.3729	10.9944	10.9054	10.7347
246154_at		12.1779	12.2683	12.1589	11.4809	11.0162	11.7032		12.2357	12.4225	12.5401	12.6306	12.336	12.4783		11.3066	11.7305	11.6746	10.4888	10.7296	11.1453
246155_at		6.49354	6.50023	6.88816	6.55035	6.92441	6.91325		6.7448	6.8546	7.05453	7.41707	7.44963	7.56358		6.90689	6.42626	6.78136	6.32193	7.2384	7.31288
246156_at		10.7267	10.5664	10.5503	10.6329	10.738	10.7575		10.7438	10.3649	10.6109	10.8426	10.4159	10.8924		11.0901	10.9263	10.9166	10.8734	10.9894	11.03
246157_at		9.44425	9.52817	9.67338	9.77631	9.91285	9.6793		9.54991	9.37022	8.55114	8.23806	7.18253	7.02863		7.73471	9.40514	10.1787	9.76155	9.89633	8.93074
246158_at		9.91246	9.83569	9.18137	9.47407	9.50512	9.79888		9.7281	9.49589	9.38168	8.72388	8.16771	8.94427		9.74483	9.46148	8.66534	8.67596	9.2384	9.48583
246159_at		8.43309	8.35991	8.59445	9.32877	9.15244	8.97685		8.53769	7.80931	7.19455	6.55996	6.41922	5.75617		8.25267	8.02237	7.97728	8.91588	8.62936	8.63662
246160_at		8.62584	8.46245	8.54213	8.67908	8.71839	8.65451		8.74483	8.83764	8.73106	8.59017	8.89103	8.77736		8.33985	8.58871	8.59991	8.18982	8.78136	8.66534
246161_at		10.0396	10.0889	10.3274	10.361	10.0451	10.0952		10.277	10.1318	10.1588	10.5934	10.7109	11.5945		10.9866	10.7985	10.633	11.1013	10.7457	10.9226
246162_at		6.69268	6.76944	6.79871	6.85777	6.96444	6.80613		6.75746	7.10943	7.0808	7.61194	7.44839	8.39827		6.76818	7.01123	6.88264	6.22882	7.24793	7.3837
246163_at		5.06365	5.07953	5.2048	5.03923	5.04235	4.99959		5.17234	5.15895	5.23846	5.11351	5.11662	4.94391		5.16993	4.85798	5.04439	5	4.85798	5.08746
246164_at		4.20935	4.19314	4.18188	4.11645	4.06674	4.19417		4.36977	4.32937	4.23341	4.34172	4.1602	4.27483		4.16993	3.90689	4.08746	4	3.90689	4
246165_at		5.43617	5.47233	5.44974	5.5367	5.42871	5.28492		5.57469	5.37455	5.51799	6.01733	5.9754	5.94992		5.42626	5.2854	5.42626	5.12928	4.9542	5.12928
246166_at		5.35841	5.50834	5.39511	5.19833	5.35309	5.28307		5.46864	5.58375	5.57502	5.75152	6.03552	5.95512		5.97728	5.72792	5.90689	5.67243	5.75489	5.72792
246167_at		6.70344	6.79192	6.73584	6.7665	6.9634	6.76868		6.92264	6.69866	6.78035	6.84466	7.17629	7.11185		7.17991	6.74147	6.59991	7.27612	6.56986	6.62936
246168_at		4.49855	4.45541	4.51869	4.53595	4.56055	4.50147		4.72446	4.5742	4.79105	4.77575	5.12351	4.71642		4.75489	4.39232	4.52356	4.58496	4.58496	4.64386
246169_at		8.795	8.62249	8.68715	8.5819	8.77895	8.81228		8.71874	8.81749	8.71736	8.69048	8.32791	8.5962		8.80413	8.31288	8.50779	8.77808	9.09011	9.20701
246170_at		10.7671	10.5463	10.5217	10.1361	10.4692	10.5193		11.0224	11.2106	11.5886	11.5427	11.702	12.1678		10.6952	10.6961	10.4707	10.1396	10.7895	10.8098
246171_at		9.32903	8.48472	8.58574	8.6731	9.0584	9.09973		9.51405	9.84147	9.91261	10.3182	10.5455	10.381		10.1536	8.9571	8.8392	8.60733	9.71081	10.1649
246172_s_at		5.72026	5.85766	5.76311	5.71231	5.74675	5.7513		6.01201	5.93333	5.90304	6.12049	6.03268	5.70364		6.06609	5.80735	5.78136	6.02237	5.80735	5.75489
246173_s_at		7.47704	7.87541	8.44204	8.52063	8.02761	7.67692		7.9005	7.32238	7.07742	6.87846	6.72081	7.59742		6.2854	8.5812	9.32193	8.43463	7.93074	7.19967
246174_s_at		4.27885	4.28073	4.34794	4.39008	4.34939	4.29977		4.34792	4.25793	4.41092	4.55138	4.58169	4.64928		4.39232	4.16993	4.32193	4.52356	4.32193	4.24793
246175_s_at		4.47267	4.3728	4.28894	4.29522	4.36561	4.45795		4.34368	5.40411	5.56922	5.9505	5.33265	4.71433		4.39232	4.32193	4.16993	4	4.32193	4.75489
246176_at		4.40487	4.43999	4.46588	4.42587	4.48044	4.39249		4.55551	4.52394	4.55635	4.84191	4.8528	4.62992		4.52356	4.32193	4.32193	4.16993	4.32193	4.45943
246177_at		4.30534	4.23246	4.29112	4.25845	4.26708	4.30617		4.30388	4.39118	4.31733	4.52367	4.45741	4.39836		4.45943	4.45943	4.32193	4.58496	4.32193	4.45943
246178_s_at		4.46258	3.89482	3.86976	4.03183	4.09606	4.2467		4.39726	5.64532	5.85952	5.77078	4.93044	5.15875		6.16993	3.80735	3.70044	3.90689	4.90689	6.14975
246179_at		5.52444	5.3641	5.46159	5.46033	5.47898	5.51212		5.58436	5.50117	5.56722	5.47431	5.28223	5.35546		5.72792	5.52356	5.72792	5.80735	5.52356	5.61471
246180_at		8.05506	8.12353	7.78945	7.86898	7.88658	8.05681		8.36265	8.55388	8.54273	8.36827	8.51051	8.42638		7.96578	8.17991	7.86419	7.58496	8.25267	8.3966
246181_at		4.65657	4.63252	4.64083	4.61826	4.58804	4.67068		4.72369	4.70858	4.77462	4.65279	4.64957	4.73024		4.58496	4.58496	4.52356	4.52356	4.45943	4.45943
246182_at		5.9486	5.94302	5.88763	5.78829	5.96558	5.84083		5.88569	5.6479	5.86578	5.93943	5.71039	5.49628		5.85798	5.67243	5.49185	5.58496	5.45943	5.61471
246183_at		4.97365	5.16467	5.08165	4.97464	5.06844	5.11072		5.02555	4.89078	5.21313	5.41096	5.52357	5.64332		5.39232	5.35755	5.45943	5.24793	5	5.24793
246184_at		10.2836	9.926	10.2562	10.2951	10.4262	10.2454		10.492	10.5341	10.5298	10.5894	10.1841	9.81484		10.2276	10.058	10.5285	10.5459	10.8595	10.7715
246185_at		7.79085	8.33415	8.25043	8.19651	7.913	7.84631		7.56245	7.57028	7.11231	6.87457	6.69118	6.65518		6.61471	7.75489	7.82018	7.66534	6.82018	6.52356
246186_at		4.53733	4.59648	4.62865	4.47432	4.49617	4.48627		4.51684	4.47144	4.47703	4.44086	4.65093	4.42582		4.58496	4.39232	4.58496	4.58496	4.24793	4.45943
246187_at		5.86584	5.29708	5.50564	5.52579	5.65491	5.61656		5.63569	5.60431	5.71551	6.64775	6.35784	8.26865		5.78136	5.20945	5.04439	5.64386	5.24793	5.58496
246188_at		5.86646	6.01937	6.10838	6.06354	5.93075	5.92749		5.79062	5.80941	5.88525	6.06245	5.95464	5.83329		6.12928	5.24793	5.61471	6.22882	5.35755	5.45943
246189_at		7.19761	7.48429	7.42203	7.53599	7.50871	7.40043		7.43651	7.67431	7.94525	8.17469	7.98674	8.44095		8.05528	8.21917	7.7879	7.56224	8.29002	8.17991
246190_at		7.31539	7.0633	7.31703	7.19949	7.19464	7.23779		7.42443	7.48272	7.59949	7.72227	7.65527	7.82131		7.84549	7.33985	7.31288	7.34873	7.72792	7.97728
246191_at		10.3248	10.6351	10.6397	10.6045	10.5534	10.3783		10.6055	10.7283	10.452	10.6582	10.8572	10.8522		9.91886	11.0028	11.1892	10.8009	10.4767	10.3718
246192_at		10.0662	10.3715	10.178	10.1288	9.9044	9.85872		10.0529	10.319	10.3256	10.5074	10.5918	10.4712		10.1573	10.4315	10.3049	9.99577	10.0444	10.0375
246193_at		6.42071	6.40968	6.29627	6.21986	6.33956	6.29312		6.63028	6.46628	6.54332	6.46742	6.34365	6.62993		6.45943	7.40088	7.02237	6.53916	6.72792	6.65821
246194_at		9.09772	9.90389	9.97628	9.96164	9.48489	9.47409		8.93064	8.50385	8.2971	8.62392	8.70731	8.77328		8.96578	9.82972	9.6987	9.57743	9.22159	9.18735
246195_at		7.37632	6.66033	7.11792	7.17701	8.47919	7.83233		8.21258	8.15132	8.29119	8.72115	8.33018	8.10952		8.59246	6.45943	6.85798	7.14975	9.0607	8.74147
246196_at		6.19911	6.59115	6.85039	6.93305	6.4409	6.31783		6.435	5.96361	6.09863	6.19902	5.64313	6.40906		6.22882	7.24793	7.16993	7.44294	6.42626	6.10852
246197_at		3.91136	3.87493	3.88891	4.00966	3.9095	3.83529		4.14098	4.00439	4.16361	4.1791	4.39419	6.2939		4.32193	4.08746	3.80735	4	4.16993	4.24793
246198_at		9.39256	9.8736	9.71444	9.96134	9.89114	9.55956		9.29487	9.11638	8.75575	8.3371	8.14893	8.03886		8.33092	9.75822	9.58308	9.10591	9.35315	8.82655
246199_at		9.86004	10.3679	10.2583	10.4138	10.0909	10.1634		9.97376	9.75409	9.4707	9.23775	8.69741	8.61544		9.86882	10.2252	9.81378	10.0014	9.74147	9.79604
246200_at		7.09968	6.75346	6.85236	6.30165	7.12606	7.17085		7.03476	6.72646	6.38624	6.37319	7.26708	6.15878		6.06609	6.39232	6.58496	6.14975	7.54689	6.42626
246201_at		8.88255	8.69707	8.78394	8.92205	8.93182	8.71419		8.90656	9.02475	9.29742	9.17277	8.87584	8.78258		8.83605	9.29921	9.12928	8.8009	9.22882	9.02791
246202_at		9.9761	9.9106	10.0927	10.1633	10.1258	10.115		9.64188	9.05958	8.5494	8.32883	8.09881	8.48177		8.90087	9.18239	9.5216	9.74987	9.10591	8.76818
246203_at		5.97373	5.9143	5.95515	6.00255	5.97716	5.98964		5.74458	5.78551	5.70052	5.65974	5.96076	5.95211		6.26679	5.97728	6.06609	6.61471	6.08746	6.12928
246204_at		8.5329	8.3262	8.21014	8.2855	8.49121	8.47917		8.72634	9.04501	8.8923	8.80342	8.86311	8.95014		8.82972	8.18488	7.98299	7.99435	8.70044	8.81698
246205_at		8.57844	7.89685	8.69337	8.95078	9.19207	8.81691		8.40039	8.17941	8.06004	8.22908	8.87405	8.77938		9.10591	8.13443	8.66534	9.25739	8.98299	9.3015
246206_at		5.71005	5.62336	5.57883	5.6598	5.56729	5.65789		5.58036	5.25793	5.49983	5.57423	5.71998	5.68703		5	4.9542	5	5.04439	4.90689	5
246207_at		8.02113	8.13547	7.99396	8.13575	8.14737	8.068		8.07407	7.76631	7.93275	8.17585	8.55469	8.60734		8.16491	8.45943	8.29462	8.22882	8.12412	8.31288
246208_at		5.01187	4.90629	4.82223	4.83197	4.78103	4.78139		4.98176	4.86284	4.90076	5.09633	4.91952	5.16716		5.08746	5.12928	5.04439	4.90689	4.9542	5
246209_at		7.18292	7.08279	6.93669	7.28277	7.15426	7.06728		7.11521	7.06089	7.83725	7.90215	8.26043	7.79744		6.50779	6.64386	6.44294	6.50779	6.79442	6.71425
246210_at		6.86284	7.12131	7.22333	7.50191	7.21013	6.91556		7.09131	6.83013	6.46669	6.35124	5.76659	6.18079		6.37504	8.18488	8.65105	7.93664	7.62205	6.42626
246211_at		9.87314	9.41323	9.00168	8.72113	9.14109	9.4185		9.90837	10.5854	11.4595	11.8077	12.0174	12.1433		10.8517	9.40088	8.92184	8.78463	10.6119	11.1105
246212_at		5.01049	5.09807	5.46116	5.442	5.16078	5.0867		5.53447	5.28613	5.26328	5.5363	5.50374	5.58335		5.32193	5.16993	5.90689	5.72792	5.35755	5.16993
246213_at		7.531	7.70754	7.61909	7.63796	7.48538	7.48322		7.5738	7.9226	8.12861	8.02464	7.93853	7.6759		7.58496	8.03342	8.02237	7.17991	8.08746	7.88874
246214_at		6.12109	6.30255	5.83293	6.30397	6.30612	6.26897		6.44825	6.33007	6.75047	6.71736	6.34091	7.74289		7.50779	7.64386	7.16993	7.6865	7.98299	7.92481
246215_at		7.3129	7.93521	7.70623	6.7954	6.64416	6.85522		6.58251	7.36406	8.44808	9.31052	8.61572	8.92457		8.93369	7.08746	7.22882	7.04439	8.02791	8.82972
246216_at		5.45596	5.61788	5.29487	5.22868	5.3467	5.19921		5.73257	5.95621	5.54602	5.52288	5.59217	5.57405		5.49185	5.93074	5.9542	5.75489	5.72792	5.42626
246217_at		6.86432	6.8629	6.96288	7.23773	7.44252	7.11197		6.94283	6.43993	6.27739	6.13336	6.88625	6.54477		7.03342	7.39232	7.72792	7.80735	7.30378	6.94251
246218_at		8.98164	8.92	8.67543	8.54356	8.77767	8.58884		8.66484	8.83181	8.89594	9.32515	9.23756	9.68162		8.49185	8.36632	8.05528	7.16993	8.53138	8.72792
246219_at		8.41854	7.9188	8.75405	8.72721	8.83054	8.58223		8.90398	8.84159	9.3679	10.5744	10.6203	11.1232		8.72451	8.24793	8.79766	8.58871	9.04712	9.39017
246220_at		8.38144	8.39753	8.37369	8.35613	8.39846	8.34075		8.25949	8.34475	8.31674	8.31902	8.25788	8.24692		8.29462	8.67948	8.56224	8.41363	8.3966	8.40514
246221_at		7.94343	8.16029	8.10388	7.97586	8.30849	8.22221		8.14776	8.30378	8.5796	8.72413	8.78359	8.90364		8.33092	8.96	8.8857	8.04439	9.06609	9.03892
246222_at		6.1646	6.2184	6.16858	5.96793	6.22886	6.05307		6.11481	6.60438	7.14247	7.91114	7.2156	7.75246		6.37504	6.06609	5.83289	5.61471	6.83289	6.93074
246223_at		8.05156	8.15398	8.01269	8.18055	8.04263	7.95478		8.16832	8.00731	7.86653	7.73428	7.97642	7.87789		7.77479	8.40514	8.23362	8.03892	7.7879	7.79442
246224_at		4.55552	4.53656	4.50112	4.59057	4.56918	4.58553		4.76568	4.59761	4.75418	4.73448	4.77759	4.71178		5.04439	4.80735	4.75489	4.64386	4.80735	4.80735
246225_at		8.57279	8.0001	7.93175	8.49259	8.73243	8.82291		8.58668	7.96159	7.67128	7.51648	8.00343	7.46842		7.9542	7.72792	7.87036	8.01123	8.58496	8.47978
246226_at		10.079	10.0652	9.8838	9.89378	9.85289	10.2014		10.1603	10.098	9.85936	9.81538	9.69491	9.94515		10.5304	10.2831	9.80252	9.85487	9.93074	10.4157
246227_at		4.82028	4.81509	4.73812	4.73367	4.78657	4.79802		4.99831	4.9863	5.09096	5.38663	5.49463	5.17135		5.45943	5.08746	5.24793	5.16993	5.12928	5.16993
246228_at		5.62622	5.63362	5.77203	5.6113	5.65911	5.61114		5.63373	5.91904	5.77162	5.74332	5.77086	5.53818		6	6.26679	6.35755	5.85798	6.02237	5.75489
246229_at		4.55575	4.55199	4.55284	4.42764	4.61979	4.44677		4.65481	4.70989	4.72904	4.63073	4.67203	4.58893		5	5.08746	4.80735	5.20945	4.9542	4.90689
246230_at		6.99262	6.92265	6.8862	7.51706	7.48702	7.20531		7.21748	6.51107	6.03463	6.14601	6.69219	6.89975		6.58496	7.53916	7.37504	7.8009	7.10852	7.24793
246231_at		8.33449	8.4343	8.13837	8.20534	8.56532	8.58927		8.24017	8.18463	7.36739	7.50725	7.69907	6.84446		6.93074	8.42626	8.31288	7.31288	7.45121	7.40939
246232_at		7.67414	7.73867	7.70678	7.7003	7.80151	7.68232		7.80168	7.47466	7.67585	8.0817	7.64717	7.94986		7.74819	8.01681	8.11894	7.67243	8.13955	8.12928
246233_at		6.82472	6.98231	7.09207	6.94019	7.25104	6.8853		6.63654	6.93844	7.12085	7.02352	6.95081	7.06637		7.31288	7.41785	7.62205	7.39232	7.37504	7.30378
246234_at		8.86068	8.20939	8.3086	8.35288	8.7508	8.87494		8.88477	9.02426	8.7911	8.55588	8.00578	7.63823		8.50383	7.52356	7.58496	7.81378	8.08215	8.43879
246235_at		6.56831	6.80291	6.71051	6.76996	6.65818	6.44919		6.56379	6.56783	6.61228	6.69002	7.05868	6.58333		6.94251	6.84549	6.85798	7.24793	6.42626	6.40939
246236_at		6.13045	5.9861	6.22913	6.58327	6.27591	6.26954		6.17271	5.8958	5.91691	6.05572	6.08173	6.23994		6.16993	6.06609	6.12928	6.35755	6.22882	6.16993
246237_at		10.3465	10.4773	10.5678	10.4446	10.4634	10.3702		10.1552	10.1713	9.77628	9.81358	9.57744	9.41816		9.86573	10.1799	10.2946	10.2288	9.83289	9.81858
246238_at		7.34497	7.28558	8.07461	6.85633	7.4431	7.36285		7.64649	8.90019	10.6932	10.8991	10.227	10.8943		9.47776	7.90689	8.43045	7.30378	10.3387	9.89178
246239_at		6.98304	7.09038	7.46101	7.19924	7.57661	7.42637		7.63719	7.70405	8.21499	8.60907	8.50916	9.00906		7.87036	7.30378	7.85798	7.88874	8.78463	8.50383
246240_at		8.28272	8.37031	8.32969	8.30255	8.49606	8.39263		8.18832	8.13388	8.18419	8.03797	8.05145	7.92403		7.8009	7.90689	7.94251	8.24317	7.6865	7.56224
246241_at		5.58907	5.74742	5.64111	5.50045	5.69987	5.58668		5.72654	5.89628	5.9375	5.81217	6.15995	6.05009		6	5.39232	5.52356	5.93074	5.58496	5.61471
246242_at		4.54103	4.58957	4.53033	4.58049	4.68333	4.51207		4.67998	4.68503	4.65775	4.60384	4.97098	4.674		4.45943	4.52356	4.32193	4.39232	4.39232	4.39232
246243_at		6.4213	6.20639	6.41833	6.40101	6.60096	6.58714		6.52764	6.17298	6.55319	6.62148	7.07622	6.44015		7.06609	6.64386	7	6.80735	7.26679	7.54689
246244_at		7.12009	6.16893	6.52161	6.44741	6.91515	6.98783		7.17481	7.40035	7.27353	7.2593	7.71754	8.06417		7.65105	6.53916	6.62936	7.21917	7.66534	7.69349
246245_at		8.99513	8.48109	8.76335	8.73401	8.83665	8.83729		8.96462	8.86423	8.97752	9.08412	9.06827	9.1296		8.74819	8.58496	8.77479	8.76487	8.68299	9.06878
246246_at		6.43437	6.39425	6.59535	6.54017	6.46288	6.41739		6.28754	6.29066	6.06434	6.12344	6.31363	6.39832		5.88264	5.72792	6.37504	6.12928	5.88264	5.61471
246247_at		7.78627	7.97029	7.24441	7.83087	7.67933	7.698		8.07729	7.77021	6.98788	6.71573	6.80356	7.41325		7.98868	9.02791	8.05528	8.01681	7.56224	7.7211
246248_at		3.79861	3.75247	3.76183	3.76064	3.80202	3.80022		3.82125	3.85105	3.81919	3.89282	3.9561	3.95084		3.70044	3.58496	3.58496	3.70044	3.58496	3.58496
246249_at		7.02643	7.70789	8.24821	7.97733	7.34991	7.16497		6.9262	6.50472	5.98548	6.4848	6.62726	6.93855		5.61471	7.89482	8.48382	7.94251	6.75489	6.24793
246250_at		4.80529	4.94762	4.99029	4.78134	4.83155	4.95129		4.80592	4.89267	4.87399	4.8768	4.94778	4.9488		4.85798	4.90689	5.08746	4.90689	4.9542	4.90689
246251_at		6.0121	5.92308	5.80685	5.58474	5.78238	5.7502		6.21232	7.12716	9.58221	10.2772	9.6424	9.93147		7.56986	5.61471	5.61471	5.61471	6.14975	6.94251
246252_s_at		3.89668	3.92616	3.915	3.97177	3.88339	3.90521		3.98225	3.98265	3.97764	3.99594	4.04804	4.07685		3.80735	3.80735	3.80735	3.90689	3.90689	3.80735
246253_at		8.23813	7.52398	9.00981	8.31451	8.61182	8.70496		8.5655	8.72791	9.20138	9.98945	10.5543	10.4585		8.58871	7.71425	9.11634	8.52356	9.35094	9.47978
246254_at		4.61291	4.62602	4.7002	4.41997	4.52736	4.68667		4.79403	4.7497	4.61682	5.19119	4.89097	5.75126		5.20945	4.85798	4.75489	4.70044	4.90689	4.90689
246255_at		6.48791	6.40476	6.12548	6.39518	6.64132	6.54966		6.78769	6.73506	7.039	7.12445	6.80949	7.10209		7.05528	7	6.6865	6.90689	7.14975	7.31288
246256_at		5.77321	5.92809	5.87012	5.74057	5.98203	5.77997		6.08503	5.96268	6.08065	6.07964	6.54118	5.93378		5.90689	5.58496	5.52356	5.58496	5.61471	5.70044
246257_at		8.65111	8.83146	8.83776	8.72562	8.81705	8.76089		8.79284	9.11768	9.64247	9.87964	10.0277	9.92359		8.73132	9.17243	9.06878	8.83289	9.18239	9.27146
246258_at		5.0952	5.00455	5.23484	5.14183	5.0477	5.12868		5.15525	4.97048	5.06306	5.21034	5.21601	5.14248		5.20945	4.85798	5.20945	5.75489	4.90689	5
246259_at		8.06707	8.00048	8.44033	8.62482	8.35389	8.23016		8.02314	7.9127	7.8481	8.43083	8.92884	9.93272		8.78463	8.18982	8.73132	9.0634	8.45121	8.62571
246260_at		7.07004	6.99425	6.56421	6.63063	6.92481	6.78573		7.45175	7.19227	7.55216	7.64504	8.28506	9.96165		8.0607	7.35755	6.56986	7.45121	7.62936	8.00562
246261_at		7.13281	7.2006	7.34627	6.989	7.01343	6.97596		6.60675	6.41432	6.43064	6.53167	6.19717	6.05728		6.20945	7.14975	7.17991	6.55459	6.93074	6.52356
246262_at		5.38475	5.27291	5.63106	5.72076	5.76051	5.57932		5.49068	5.42335	5.29594	5.5899	5.74585	6.17933		5.78136	5.52356	6.06609	5.85798	5.90689	6.08746
246263_at		8.52021	8.46731	8.74088	8.71032	8.78741	8.60227		8.58105	8.39604	8.5182	8.61389	8.50936	7.97018		8.64386	8.66534	8.74819	9.19967	8.77808	8.35755
246264_at		5.9304	5.71959	5.73143	5.76465	5.76404	6.03895		5.8845	6.08407	5.90904	5.84813	5.82768	5.90102		6.04439	6.02237	5.83289	6.16993	6.02237	6.08746
246265_at		9.27944	9.62297	9.57622	9.53088	9.33379	9.14635		9.14897	9.28835	9.01926	9.01526	8.25673	8.41166		8.66178	9.60177	9.32643	9.82496	8.64386	8.07682
246266_at		7.42643	8.02873	8.04971	8.15648	7.66898	7.50532		7.38395	7.12472	6.71913	6.41781	6.1528	6.06711		6.18982	8.40514	8.58496	7.79442	7.40088	6.2854
246267_at		12.5789	12.5004	12.5401	12.4924	12.5704	12.5789		12.7846	12.8609	12.784	13.1283	13.4932	13.6047		12.3731	12.2033	12.2966	11.9965	12.2592	12.346
246268_at		10.5149	10.588	10.5328	10.855	10.9874	10.8741		10.4158	9.91239	9.46412	8.30211	7.84414	7.91937		9.77643	10.0389	9.98584	10.2444	10.1861	10.0888
246269_at		6.74359	6.50585	6.73772	6.7577	6.63389	6.81489		6.55018	6.59529	6.48075	6.21421	5.46374	5.46589		6.24793	6.59991	6.89482	6.47573	7.11894	6.93074
246270_at		8.8218	8.5914	9.3451	9.13181	9.53042	9.26879		9.04593	8.99423	9.60098	9.29006	7.82911	9.16262		9.99859	8.99718	9.42836	9.33762	10.3287	10.0928
246271_at		4.95461	5.10866	5.07445	4.95797	5.02096	4.9344		4.94703	4.91431	5.00984	4.94714	5.0619	4.91552		4.75489	5.12928	5.08746	4.9542	4.85798	4.90689
246272_at		5.83726	6.17442	5.80709	5.55957	5.7711	5.60969		5.77767	5.59939	5.76157	6.13094	6.20226	7.58413		6.87036	6.64386	6.14975	5.85798	5.61471	6.30378
246273_at		5.32367	5.35567	5.32849	5.24129	5.42032	5.42343		5.36395	5.22565	5.25933	5.57413	5.4762	5.57046		5.42626	5.32193	5.20945	5.35755	5.16993	5
246274_at		5.35468	5.349	5.30531	5.48082	5.24738	5.37893		5.40911	5.30412	5.5372	5.71745	5.49502	5.49575		5.58496	5.04439	5	5.42626	5.12928	5
246275_at		10.3556	9.74173	9.55619	9.4832	10.2868	10.3781		10.484	10.7327	10.678	10.2128	10.8564	9.92107		10.4512	8.71768	8.73471	9.27845	10.2877	10.4666
246276_at		9.17273	8.90942	8.77971	8.96915	9.19084	9.34194		9.05996	8.67427	8.62308	8.53685	8.53766	8.46988		8.98584	8.97154	8.55842	8.90989	8.84549	8.90689
246277_at		5.15596	5.25537	5.20983	5.21086	5.25114	5.15061		5.02427	5.08793	5.14096	5.48026	5.57899	5.62167		5	4.85798	4.9542	5	4.75489	4.85798
246278_at		6.48537	7.26638	7.16019	6.48013	6.32206	6.48212		6.6073	6.90322	7.11048	7.31216	5.82084	6.44722		6.33985	8.17493	8.01123	6.58496	7.21917	6.89482
246279_at		4.45843	4.43725	4.39507	4.46255	4.454	4.41881		4.5404	4.38373	4.61278	4.47629	4.69706	4.82088		4.58496	4.16993	4.24793	4.08746	4.16993	4.24793
246280_at		8.50851	8.78811	8.64879	8.88055	8.58519	8.56371		8.67427	8.1543	7.81799	7.62373	8.02524	7.62618		8.29462	9.12928	9.20701	9.48583	8.74819	8.33985
246281_at		7.84118	8.14558	8.64937	8.47214	8.28905	8.29676		8.26838	7.95137	7.42449	7.47909	6.97078	6.75547		6.37504	8.11894	9.35975	8.44294	8.16491	7.32193
246282_at		6.01673	6.37559	6.67205	6.42307	6.50187	6.11326		5.74494	5.57882	5.33835	5.20316	5.43015	5.27421		5.16993	6.76818	7.01123	6.53916	5.67243	5.12928
246283_at		8.56462	7.90762	7.89981	7.78214	8.45038	8.48699		8.6587	9.13486	9.59661	9.09119	8.84461	9.14651		8.86728	8.04439	8.36194	8.22882	9.72451	9.48784
246284_at		7.99283	7.08567	7.07465	7.32901	7.90986	7.92555		8.39913	8.66327	9.0543	9.53709	9.51263	8.90496		8.41785	7.10852	7.16993	7.16993	8.43879	8.49185
246285_at		7.8751	7.79348	7.84112	7.64458	8.0833	8.08597		7.92453	8.48348	8.58074	8.45045	8.95228	8.54323		8.18982	7.97154	7.74147	7.14975	8.07682	8.56224
246286_at		10.7023	10.9791	10.858	11.1426	11.0476	10.9157		10.6823	10.4665	10.3507	10.7299	10.6327	10.7973		10.2046	11.4035	11.403	11.1189	10.5294	10.5755
246287_at		6.85982	7.16313	6.97833	6.91501	7.08237	7.11192		6.83547	6.77196	7.16354	7.51271	7.57505	7.75361		7.02237	7.25739	7.16993	6.85798	7.01123	7.25739
246288_at		9.02932	8.52006	9.68604	9.76949	9.60509	9.49868		8.9614	8.40189	7.74246	7.89022	8.62746	8.21425		8.24793	8.8392	10.0265	9.46557	9.57554	8.90388
246289_at		8.50721	8.41842	8.78549	8.62331	8.42483	8.41662		8.76017	9.47186	10.177	9.39093	9.25717	9.43271		8.88874	8.52356	8.68299	8.79766	9.26913	8.8009
246290_at		10.2935	10.3116	10.3228	10.5827	10.4857	10.2469		10.1575	10.1302	10.3835	10.0928	10.1299	10.0378		10.6698	10.9024	10.9476	10.9773	10.8603	10.6564
246291_at		7.58902	7.41005	7.42565	7.31637	7.63212	7.52876		7.8342	7.77662	7.73114	7.76214	7.83824	8.20348		7.97154	7.76818	7.67948	7.07682	7.82655	7.98299
246292_at		9.22888	9.42346	9.44131	9.52087	9.67761	9.64922		9.46711	9.5204	9.62287	9.94889	10.034	9.61573		9.50383	9.82337	9.84235	9.31515	9.64566	10.0014
246293_at		5.67453	6.86901	8.62806	8.54097	6.49238	6.34749		6.03272	6.1533	6.61798	6.20014	5.99097	7.39498		8.61839	9.31967	9.1267	8.51175	8.50779	8.73132
246294_at		12.5786	12.4222	12.4	12.4491	12.5107	12.5534		12.5838	12.4211	12.1454	11.7575	11.3947	10.856		12.1513	11.9873	11.9491	12.0865	12.1911	12.1812
246295_at		7.51867	7.66812	7.66811	7.47485	7.55078	7.49336		7.77963	7.80481	7.92516	8.07372	8.18421	8.13197		7.15987	8.15987	8.15482	7.58496	7.56224	7.5157
246296_at		8.2459	7.87356	8.04909	8.02513	8.16181	8.22518		8.4347	8.40719	8.5501	8.54792	8.31591	8.36675		8.25739	7.63662	7.74819	7.6865	8.27146	8.25739
246297_at		5.78306	5.85059	5.93127	5.81731	5.82523	5.93822		5.96776	5.87623	6.00067	6.30468	6.03143	6.0449		6.35755	6.10852	6.45943	6.58496	6.12928	6.10852
246298_at		6.7378	6.50375	6.4279	6.44709	6.6863	6.70811		6.68476	7.08643	7.16571	6.82001	7.05019	6.18439		6.96578	7.45943	7.20945	6.53916	7.62936	7.62205
246299_at		4.16946	4.16191	4.16748	4.14639	4.18835	4.15167		4.09916	4.18114	4.273	4.21622	4.3976	4.08768		4.16993	4	4	4.16993	3.90689	3.90689
246300_at		7.98248	7.91928	8.25374	8.33365	8.22534	8.17382		7.98361	8.28941	8.63663	9.25696	9.47237	9.93824		8.28077	7.53138	7.7879	8.09276	8.04439	8.29002
246301_at		8.81615	9.07472	8.97837	9.08808	8.9887	8.88796		9.17601	9.43941	9.56851	9.71487	9.43719	9.20763		9.5411	9.12153	9.16239	8.93369	9.33539	9.58684
246302_at		8.10028	8.07936	7.3839	7.58877	8.13249	7.89979		8.26604	8.05171	8.12357	8.32755	9.43567	9.43932		8.56986	9.60177	8.08215	9.06609	8.87036	8.98014
246303_at		9.19902	9.78958	9.9861	9.52444	9.26709	9.1635		9.0701	8.72176	8.30186	7.51301	7.59022	8.2807		8.18488	9.75656	10.1599	9.24555	8.8857	8.70736
246304_at		10.6977	10.209	10.1829	9.72209	10.1993	10.4165		10.8941	11.5651	12.3581	12.7018	13.0012	13.2449		12.5299	10.3083	9.74483	9.67419	11.6207	12.4046
246305_at		7.24593	7.5031	7.73626	8.17699	7.54801	7.39171		7.43895	7.6212	8.34297	8.58089	8.82844	9.62297		9.02791	8.61102	7.80735	8.02791	8.5812	8.49586
246306_at		8.65533	8.67758	8.69502	9.04043	8.77308	8.68961		8.80461	8.75108	8.4676	8.18052	8.14556	8.19367		8.22882	9.07414	9.15987	8.86728	8.87958	8.66534
246307_at		10.5206	11.1374	10.9816	11.0335	10.683	10.5232		10.5687	10.3498	10.1335	10.0199	9.76648	8.62933		9.33539	11.3821	11.3487	10.9046	10.0182	9.44294
246308_at		11.6952	11.4761	11.4295	11.4403	11.4254	11.552		11.3509	11.0927	10.7327	9.88043	8.86361	8.07919		11.0105	11.098	11.1053	11.0279	11.0908	11.2204
246309_at		6.86592	6.69278	6.92305	6.97113	6.84019	6.648		7.03106	6.81815	6.76753	7.15952	7.0901	7.27074		6.84549	7.59246	7.32193	6.93074	7.01123	6.89482
246310_at		9.20248	9.2558	7.92287	7.66497	8.18357	8.53126		9.38434	8.94721	8.14385	7.5874	7.86621	7.63743		7.7211	8.91289	8	7.50779	7.53138	7.3837
246311_at		8.91633	8.87788	8.70823	8.57836	8.60037	8.7399		8.91816	9.16752	9.72934	10.3402	11.2905	11.3094		9.75322	9.05528	8.99152	8.3837	9.01123	9.74147
246312_at		7.97643	8.21774	8.12085	7.77975	8.05491	7.96612		7.90294	8.26556	8.49548	8.44363	8.30738	8.19535		8.10329	8.05528	7.91886	7.52356	8.18488	8.33985
246313_at		8.53447	8.24432	7.80688	7.56114	7.858	8.44117		8.53091	8.51106	7.32159	5.95834	6.59467	6.14244		7.29462	7.78136	7.55459	7.15987	7.67948	7.8009
246314_at		7.87274	7.56438	7.44633	7.59078	7.89337	7.83224		8.1939	8.53898	8.47651	8.28867	8.63109	8.06347		8.16993	8.13955	7.85798	7.67948	8.19967	8.51175
246315_at		5.44993	5.84523	5.95195	5.80474	5.7456	5.56648		5.32327	5.31182	5.21363	5.28306	5.15247	5.17208		4.64386	5.64386	5.55459	5.49185	5.49185	5.16993
246316_at		4.73229	4.69499	4.62806	4.53237	4.67888	4.64431		4.90126	4.80911	4.7054	4.77167	4.75703	4.77151		5	4.85798	4.80735	4.80735	4.52356	4.75489
246317_at		7.83082	7.98183	8.066	7.71226	7.77965	7.64548		7.57183	7.72211	7.58448	7.68106	7.61995	7.79496		7.30378	7.85175	7.7879	7.71425	7.49185	7.08746
246318_at		7.13839	7.18522	7.20424	7.11419	7.35022	7.15762		7.20101	7.02511	7.04057	7.20383	7.0214	7.43802		6.85798	7.49185	7.45943	7.14975	7.06609	7.24793
246319_at		11.0963	9.96377	10.3911	10.1916	10.8448	11.0844		11.056	10.9642	10.5219	10.117	9.85756	9.43616		11.3009	10.1861	10.4988	10.332	11.0293	11.4481
246320_at		8.40741	8.09439	8.38191	8.5133	8.33256	8.34562		8.40557	8.52809	8.33035	7.85332	7.71419	7.3423		8.41363	8.75154	8.75489	8.37504	9.04985	8.73471
246321_at		5.28545	4.83804	4.95028	4.8639	5.38744	5.20832		5.17734	5.04884	4.9895	4.85486	4.7774	4.68513		5.39232	4.70044	4.45943	5.39232	5.61471	5.2854
246322_at		7.77993	7.92623	7.85531	8.00818	8.00907	8.03684		8.07718	8.03004	7.98365	8.00434	8.61573	8.62103		7.33092	7.59246	7.7211	7.85175	7.63662	7.83289
246323_at		7.30531	7.33709	7.40153	7.4797	7.39571	7.42944		7.27225	7.01134	7.12898	7.13018	7.12573	7.04816		7.16993	7.30378	7.09803	7.14975	7.09803	7.16993
246324_at		8.02532	8.1036	8.03013	8.11874	7.94439	7.96678		7.88398	8.36926	8.24677	8.39022	8.28506	7.83979		8.16993	8.45533	8.29462	8.90989	8.24317	8.17493
246325_at		4.98979	5.08339	5.06711	5.17681	5.2094	5.17699		4.99292	5.24672	5.29362	5.34652	5.36584	6.25416		5	5.55459	5.52356	5.42626	5.49185	5.67243
246326_at		6.10436	5.51425	5.698	5.7488	5.86748	6.0646		6.14618	6.26314	6.28725	6.13094	6.00485	5.77097		6.80735	6.06609	6.16993	6.47573	6.24793	6.49185
246327_at		7.05496	6.98777	7.3258	7.75055	6.99379	6.96646		7.0218	7.05947	7.63829	7.25422	7.32938	7.89153		7.79442	8.47978	7.73471	7.45121	8.44708	8.40939
246328_at		8.13625	8.48659	8.3632	8.21345	8.09364	8.16492		8.16386	8.45834	8.29939	8.13191	8.07342	8.00195		7.44294	8.53138	8.31741	8.13955	7.7879	7.73471
246329_at		7.49993	7.36859	7.56602	7.60168	7.58951	7.70913		7.42896	7.48282	7.02707	6.77149	6.18415	5.92591		6.64386	7.03342	7.33985	6.84549	7.17991	6.85798
246330_at		7.38545	7.58408	7.61021	7.47399	7.28405	7.46735		7.21035	6.71295	6.43773	6.09365	6.14656	6.16213		6.18982	7.06609	7.12928	7.04439	6.70044	6.56986
246331_at		7.01114	6.91744	6.9647	6.94848	7.0123	6.98903		6.9687	6.57374	6.67942	6.78605	7.37802	7.00528		6.76818	7.35755	7.19967	6.85798	6.80735	6.6865
246332_at		5.71031	5.65513	5.63025	5.64285	5.47557	5.50732		5.91875	5.74125	5.91596	6.01558	5.73525	5.8722		6.14975	5.45943	5.67243	6.02237	5.45943	5.52356
246333_at		4.31466	4.34728	4.35157	4.33146	4.33775	4.29856		4.46352	4.33007	4.32727	4.34581	4.33084	4.46537		4.24793	4.24793	4.16993	4.39232	4.45943	4.24793
246334_at		6.63331	7.20796	7.24606	7.24457	6.93476	6.87512		6.89527	6.66012	6.2664	6.59216	6.81388	6.83365		6.02237	7.44294	7.74147	6.55459	6.40939	6.33985
246335_at		9.46249	9.65403	9.77577	9.92554	9.69842	9.51731		9.24732	9.12622	9.65626	10.3542	10.452	10.9178		9.64566	9.80896	9.66711	10.0375	9.94983	9.78627
246336_at		4.90121	4.84166	4.85504	4.85406	4.85304	4.82663		4.50616	4.54684	4.56171	4.6132	4.59436	4.72827		4.52356	4.45943	4.52356	4.64386	4.24793	4.45943
246337_at		4.90103	5.04022	4.93122	4.89812	4.94382	5.02662		5.14748	4.96634	5.14052	5.22372	5.26876	5.03575		5.42626	5	5.12928	5.35755	5.08746	5.04439
246338_s_at		4.50024	4.57075	4.5181	4.42512	4.44823	4.44825		4.48526	4.43701	4.55603	4.54749	4.79719	4.71906		4.52356	4.32193	4.39232	4.16993	4.08746	4.24793
246339_at		11.7294	11.7638	11.7937	11.8861	11.8533	11.84		11.6582	11.3675	10.829	10.1534	9.53128	9.08288		10.6715	11.0327	11.2509	11.2246	11.2883	11.0928
246340_s_at		5.77035	8.60941	8.74424	9.15913	6.08929	5.95046		5.9608	5.80999	5.99149	6.12021	5.85119	7.04343		7.17991	10.2119	9.02237	9.14975	7.66534	7.02237
246341_x_at		5.21658	5.18409	5.20272	5.21091	5.19494	5.16151		5.03551	5.12341	5.16388	5.29137	5.23284	5.40728		5.08746	4.9542	5	5.08746	4.85798	5.16993
246342_at		4.62562	4.68659	4.80998	4.71138	4.58297	4.59342		4.81893	4.59047	4.65242	4.90043	4.67969	4.76801		4.9542	4.39232	4.58496	5	4.64386	4.39232
246343_at		7.21204	7.95358	9.21919	8.5057	8.0291	7.93499		7.42686	7.30561	8.07773	9.37466	9.35608	9.93526		7.15987	7.52356	8.92481	7.50779	7.74147	7.86419
246344_at		5.6673	5.6182	5.62956	5.71414	6.02578	5.73838		5.80415	5.9664	5.61501	5.88184	5.89685	6.02638		5.83289	5.64386	5.64386	5.52356	5.67243	5.9542
246345_at		8.27914	8.08624	8.0391	8.22373	8.31892	8.19139		8.17851	8.09874	7.63881	7.16862	7.7225	7.50781		7.84549	8.20945	8.25267	8.25267	8.31288	8.21432
246346_at		6.85254	6.70764	6.75566	7.24972	7.03463	6.98396		6.90105	6.89486	6.53512	6.08045	6.46003	5.98718		6.56986	6.96578	6.79442	6.88264	6.70044	6.55459
246347_at		7.7777	7.5104	7.63313	7.57715	7.76225	7.83558		7.96544	8.22474	8.11132	8.31881	8.45428	8.64621		8.32643	7.43463	7.49985	7.58496	7.91886	8.34873
246348_at		8.94857	8.72456	8.71074	8.95131	8.76213	8.83163		8.89812	8.7535	8.39264	8.41062	8.50797	8.82058		9.28309	8.3837	8.31741	8.82018	8.633	8.72451
246349_at		4.45501	4.42172	4.45226	4.30297	4.4023	4.36885		4.54839	4.63981	4.57474	4.63324	4.66984	5.09278		4.58496	4.24793	4.39232	4.24793	4.16993	4.39232
246350_at		6.62312	6.69494	6.78663	6.66323	6.8995	6.7362		6.76023	6.71814	6.72467	6.61198	6.05398	6.50649		6.91886	7.56986	7.35755	7.20945	7.12928	7.05528
246351_at		8.50029	8.35014	8.5118	8.41711	8.65714	8.40584		8.79325	8.87666	8.76802	8.97464	8.70963	8.79862		8.51964	8.84862	8.94251	8.87652	8.97154	8.98584
246352_at		4.3695	4.41155	4.36766	4.4515	4.34126	4.27473		4.45357	4.44201	4.49208	4.41043	4.39115	4.66429		4.64386	4.45943	4.52356	4.80735	4.32193	4.32193
246353_s_at		3.68982	3.70167	3.69851	3.71177	3.79572	3.69479		3.80973	3.69701	3.76833	3.76802	3.90369	3.80188		3.45943	3.58496	3.45943	3.45943	3.32193	3.45943
246354_at		5.23232	5.29924	5.2661	5.18225	5.23685	5.20743		5.4533	5.4427	5.59851	5.53253	5.74904	5.7557		5.42626	5.12928	5.42626	5.64386	5.24793	5.52356
246355_at		6.14367	6.33269	6.16077	6.08677	6.2721	6.20204		6.45893	6.58056	6.46929	6.42747	6.65603	6.73415		6.44294	6.42626	6.39232	6.45943	6.35755	6.42626
246356_x_at		4.50596	4.4403	4.58619	4.4384	4.5146	4.43464		4.45693	4.53944	4.52751	4.41803	4.47945	4.48248		4.64386	4.39232	4.32193	4.45943	4.32193	4.39232
246357_x_at		4.70988	4.77335	4.67101	4.72404	4.81101	4.76558		5.09431	4.99453	5.12267	5.07261	5.09639	5.0657		4.90689	4.75489	4.85798	4.85798	4.80735	4.80735
246358_x_at		4.4918	4.56682	4.5213	4.61417	4.49047	4.54427		4.84871	4.84032	4.77219	4.90609	4.86467	4.99043		4.75489	5	4.9542	5.12928	5	5.16993
246359_x_at		5.05565	5.00943	5.06108	5.02988	5.17698	4.95862		5.27883	5.35127	5.2302	5.09346	4.75122	4.98526		5.35755	4.58496	4.52356	5.49185	4.80735	4.90689
246360_at		3.94901	3.9078	4.01323	4.02243	3.99856	3.983		4.08939	4.10732	4.13143	4.0957	3.98231	4.07129		4.16993	4	4	4	4	3.90689
246361_s_at		3.6517	3.6342	3.66136	3.64937	3.67183	3.68727		3.74492	3.71033	3.83016	3.86181	3.89609	3.95291		3.58496	3.45943	3.58496	3.70044	3.58496	3.58496
246362_at		3.66133	3.60947	3.64061	3.63362	3.63536	3.69012		3.73499	3.69	3.69549	3.65212	3.71112	3.68976		3.45943	3.45943	3.45943	3.45943	3.45943	3.45943
246363_at		5.27658	5.23119	5.36576	5.29843	5.25629	5.34339		5.39818	5.33238	5.47802	5.46487	5.39024	5.61072		5.04439	4.64386	4.75489	5.08746	4.52356	4.85798
246364_at		5.74202	5.71066	5.69004	5.70387	5.60903	5.65375		5.67646	5.62564	5.59808	5.43956	5.27549	5.37174		5.35755	5.45943	5.39232	5.64386	5.16993	5.39232
246365_at		3.73566	3.75926	3.6736	3.72974	3.77323	3.77269		3.81631	3.77449	3.8517	3.85057	3.89749	3.88833		3.58496	3.45943	3.45943	3.58496	3.45943	3.45943
246366_at		4.28399	4.19026	4.24788	4.15469	4.2329	4.23775		4.38255	4.36649	4.45809	4.46139	4.47852	4.45803		4.85798	4.75489	4.08746	4.32193	4.9542	4.64386
246367_at		5.12198	5.2544	5.31109	5.23136	5.33865	5.29733		5.37109	5.4173	5.48893	5.45933	5.53527	5.40457		5.61471	5.16993	5.08746	5.78136	5.35755	5.32193
246368_at		5.24259	5.19848	5.22147	5.1636	5.29314	5.30655		5.57782	5.2863	5.57573	6.17468	5.82868	6.56191		7.50779	7.16993	6.04439	6.10852	7.22882	7.74819
246369_at		5.74293	5.84049	5.89245	5.80984	5.97769	5.80502		5.85884	5.85747	5.84855	5.90025	6.01591	5.92553		5.93074	5.67243	5.75489	5.93074	5.72792	5.75489
246370_at		5.47745	5.50199	5.3473	5.43065	5.35572	5.29805		5.43475	5.33557	5.40357	5.63275	5.60634	5.87713		6.56986	5.97728	5.90689	6.2854	6.04439	6.83289
246371_at		8.1315	8.69841	9.73403	8.73716	9.7077	9.38237		8.10382	7.59596	8.11192	9.81507	9.71976	9.4286		7.21917	8.37504	9.43671	8.98868	8.9542	8.37069
246372_at		4.07896	4.02485	4.08634	3.91963	4.09798	4.08937		4.12632	4.19467	4.04094	4.08269	4.07512	3.98786		3.90689	3.80735	3.80735	4	3.80735	3.70044
246373_at		4.4753	4.50387	4.52564	4.48077	4.46174	4.52539		4.72883	4.70073	4.70789	4.98361	4.87679	4.92546		6.30378	6.16993	5.72792	5.67243	5.61471	5.90689
246374_at		4.46733	4.47449	4.50201	4.56171	4.52145	4.53997		4.57867	4.50005	4.59022	4.69545	4.67821	4.71579		4.85798	4.52356	4.58496	4.70044	4.39232	4.32193
246375_at		4.08987	4.13212	4.15588	4.12422	4.06441	4.09691		4.19347	4.07075	4.11836	4.21842	4.2596	4.1595		4.16993	4.08746	4.24793	4.24793	4.16993	4.16993
246376_at		9.75116	8.96604	8.83693	8.97834	9.19818	9.40226		9.67137	9.76145	9.80308	9.85458	10.174	10.6807		10.1749	9.04985	8.70044	9.71081	9.54689	9.97298
246377_at		7.37462	7.4927	7.4766	7.25551	7.32934	7.30133		7.33999	7.40676	7.39805	7.48878	7.50552	7.63472		7.40088	6.98868	6.94251	7.36632	6.87036	6.76818
246378_at		8.35877	8.36308	8.54047	8.49284	8.42947	8.30906		8.3034	8.11884	7.91229	7.75875	7.48936	7.56482		7.32193	8.29002	8.3837	8.12928	8.00562	7.76818
246379_s_at		11.5338	11.7042	11.6731	11.6743	11.5279	11.4505		11.4615	11.4557	11.0866	11.0469	10.9047	10.6138		10.5565	11.8431	11.9586	11.2318	11.4564	11.1662
246380_at		4.77188	4.81788	4.69964	4.75284	4.84617	4.73348		4.76171	4.70552	4.83184	4.89544	5.04348	4.87498		4.45943	4.64386	4.64386	4.64386	4.52356	4.52356
246381_at		4.5096	4.56378	4.55418	4.53461	4.57283	4.63893		4.63634	4.63486	4.68121	4.93879	5.20173	5.1069		5.45943	4.9542	4.85798	5.04439	5	4.75489
246382_at		4.98126	4.91698	5.01792	4.92977	5.01305	4.97831		5.01551	5.10704	5.02725	5.20387	5.27083	5.06512		5.24793	5.08746	5.04439	5.32193	4.90689	5.08746
246383_at		5.30086	5.37093	5.53387	5.69221	5.52544	5.5068		5.65991	5.52236	5.76774	5.73709	5.81362	6.1529		5.97728	5.45943	5.75489	6.08746	5.85798	5.80735
246384_at		9.16437	9.01083	8.98427	9.06369	9.0507	8.99825		9.45199	9.42287	9.83372	10.3092	10.4395	10.8751		10.5343	10.0526	9.76487	9.54303	9.94105	10.3487
246385_at		5.78842	5.83652	5.83382	5.87002	5.90992	5.72261		5.713	5.39909	5.53707	5.56325	5.68144	5.61134		6.10852	5.88264	5.9542	5.80735	5.80735	5.75489
246386_at		5.70254	5.79782	5.8057	5.68363	5.9632	5.77869		6.00752	5.78157	5.76681	5.99638	6.08962	6.21546		6.10852	6.10852	6.24793	6.18982	5.85798	5.90689
246387_at		6.08947	5.98972	6.06429	6.44271	6.08798	6.00628		6.36497	6.34149	6.04435	5.91239	5.76748	5.63417		6.45943	6.33985	6.67243	6.93074	6.85798	6.71425
246388_at		5.17117	5.29137	5.33077	5.38186	5.257	5.20937		5.49916	5.5183	5.50129	5.60341	5.49272	5.5687		5.70044	5.75489	5.9542	5.83289	5.58496	5.58496
246389_at		5.67863	5.56435	5.57004	5.55172	5.64257	5.63098		6.05291	5.88155	5.93783	6.3136	6.56933	6.47516		5.72792	5.72792	5.80735	5.83289	5.9542	5.93074
246390_at		6.30726	6.24897	6.39616	6.19453	6.10872	6.40565		6.46767	6.26058	6.13304	6.38024	6.76158	6.694		6.79442	6.33985	6.37504	6.87036	6.44294	6.33985
246391_at		9.36003	9.41622	9.54495	9.51261	9.48651	9.32474		9.58773	9.41305	9.33823	9.34387	9.25935	9.30588		9.13443	9.56224	9.67066	9.62388	9.34873	9.12153
246392_at		4.78534	4.85152	4.81273	4.75054	4.76047	4.75006		4.91417	4.77349	4.93579	4.98869	5.25206	5.29274		5.42626	5.39232	5.32193	5.2854	5.2854	5.32193
246393_at		6.06788	5.1376	5.16757	5.38718	5.76354	5.92127		6.19902	6.42594	6.17568	6.04296	6.06419	5.36971		5.93074	5.20945	5.72792	4.80735	6.20945	6.52356
246394_at		4.67486	4.38677	4.32029	4.46011	4.68446	4.63917		4.73342	4.71919	4.64625	4.89283	5.70731	5.66968		5.45943	5.16993	5.12928	4.85798	5.45943	5.64386
246395_at		6.2611	6.25649	6.06521	6.33025	6.26238	6.14911		6.18258	5.94355	5.70177	5.41072	5.4542	5.61747		5.32193	5.97728	5.64386	5.90689	5.24793	5.20945
246396_at		9.1295	8.14162	7.75905	7.77419	8.68615	8.83623		9.50229	10.6644	11.9103	12.158	12.0372	12.4587		11.0967	8.0607	7.8009	8.18982	10.8688	11.1376
246397_at		4.20886	4.19012	4.2237	4.20127	4.28536	4.23594		4.28665	4.25397	4.36557	4.35692	4.34153	4.98031		4.45943	4.08746	4	4.32193	3.90689	4.08746
246398_at		8.32977	7.36558	7.3484	7.71099	7.95351	8.05375		8.30574	8.33536	8.36667	8.17713	8.48568	8.40265		8.5157	7.47573	7.39232	7.65821	8.11894	8.33539
246399_at		8.09408	7.57005	7.8015	8.36544	8.5122	8.52026		8.30815	8.35609	8.26225	7.75616	8.24587	7.80477		9.11374	8.12928	8.06609	8.48784	9.32643	9.53333
246400_at		8.04474	7.78642	7.9273	8.20626	8.17356	8.11921		8.26868	8.43935	8.43492	8.88898	9.27178	9.3558		8.87958	8.17493	8.36194	8.24317	8.56986	8.84862
246401_at		4.56163	4.76899	4.5938	4.99221	5.0125	4.83569		4.8473	4.80942	4.65059	4.50102	4.34116	4.82046		4.90689	5.64386	5.20945	5.04439	5.49185	5.20945
246402_at		4.18061	4.16347	4.26477	4.1705	4.21215	4.17085		4.30678	4.3777	4.36752	4.46157	4.34467	4.5155		4.64386	4.24793	4.24793	4.45943	4.24793	4.24793
246403_at		6.12722	7.69475	7.86522	7.82491	6.39912	6.3202		6.3247	6.31636	6.26356	6.41566	6.43155	6.39572		6.42626	7.93664	7.53138	7.66534	6.06609	6.04439
246404_at		8.00307	8.40049	8.44093	8.42333	8.14101	8.1148		8.13228	8.02184	8.15403	8.04922	8.1095	8.29238		8.09803	8.77808	8.55842	8.85175	8.44294	7.98299
246405_at		4.69178	4.63972	4.55794	4.79109	5.14289	4.7744		5.91325	5.61739	6.0171	6.1275	5.85464	7.30228		9.42626	9.01959	7.99435	7.94251	9.51767	9.57743
246406_at		5.42973	5.52816	5.31829	5.34374	5.58877	5.27594		5.65954	5.55666	5.65713	5.69036	6.00506	6.07594		6.10852	6.08746	5.97728	6.18982	6.08746	6.06609
246407_at		6.81406	6.97137	6.9627	6.89043	6.97879	6.80279		6.92773	6.6221	6.93828	7.01269	7.32134	7.08687		7.25739	6.71425	7.01123	7.19967	6.56986	6.59991
246408_at		10.4855	9.59844	9.68357	9.54234	10.1656	10.2303		10.5615	10.5155	10.7419	10.7664	11.0504	10.75		10.3061	9.88111	9.61102	9.7039	10.4949	10.3185
246409_at		5.67236	5.75508	5.83916	5.95221	5.89319	6.02634		5.77218	5.78331	5.55543	5.24295	5.13152	5.15264		5.45943	6.06609	6.22882	5.9542	6	5.42626
246410_at		6.59534	6.37031	6.29243	6.39306	6.57229	6.33099		6.42699	6.678	6.4941	6.4776	6.60254	6.68853		6.56986	6.22882	6.2854	6.45943	6.61471	6.39232
246411_at		8.87821	9.20792	9.07342	8.88909	8.88418	8.8964		8.81832	8.8005	8.57823	7.96796	6.38491	6.56921		8.23362	8.94251	8.77808	8.65105	8.15987	8.27146
246412_at		8.21275	8.3557	8.41028	8.45142	8.48843	8.45778		8.13705	8.07988	7.91695	8.03938	7.44351	7.74064		7.40088	8.44708	8.66888	8.10852	8.11894	8.05528
246413_at		5.27481	5.57533	5.4857	5.6501	5.26987	5.24167		5.26896	5.07014	5.08517	4.9912	5.20886	5.388		5.58496	5.78136	5.78136	5.64386	5.42626	5.45943
246414_at		3.87526	3.96152	3.90595	3.81425	3.90644	3.87702		3.91978	3.89542	3.87976	3.97554	4.05389	3.91458		4	3.90689	3.90689	3.80735	3.80735	3.80735
246415_at		6.61853	7.0949	7.40925	7.33102	6.94141	6.8635		6.79784	6.58608	6.13065	5.86655	5.54202	6.13279		5.9542	6.61471	7.53138	7.25739	6.75489	6.2854
246416_at		4.0814	4.09355	4.04558	4.07662	4.1357	4.0799		4.34228	4.23728	4.19578	4.29985	4.17004	4.18851		4.08746	4.16993	4.24793	4.16993	4.16993	4.16993
246417_at		8.44706	8.83502	8.68041	8.68195	8.3605	8.37589		8.58853	8.36796	7.80734	8.00092	7.92201	8.02948		7.76818	9.00562	9.17493	8.90388	8.24317	8.16491
246418_at		5.37169	5.50562	5.54039	5.45207	5.56463	5.38528		5.71489	6.01278	5.69069	5.67732	5.60218	5.66273		5.88264	5.9542	5.97728	6.2854	6.02237	5.83289
246419_at		4.34397	4.50674	4.4016	4.59771	4.59677	4.49984		4.34008	4.39091	4.41121	4.39941	4.58584	4.44513		4.32193	4.24793	4.45943	4.08746	4.32193	4.24793
246420_at		6.54642	6.40542	6.55412	6.75884	6.63689	6.6593		6.38549	6.45769	6.5886	6.40652	6.17209	6.15591		6.39232	6.55459	6.76818	6.32193	6.96578	6.87036
246421_at		9.36575	8.89252	8.93925	9.03196	9.27756	9.32862		9.82073	10.2659	10.4358	10.9782	11.2123	11.557		10.888	9.45943	9.2503	8.82337	10.3332	10.9622
246422_at		7.03573	7.06004	7.15495	7.41035	7.18769	7.0419		7.27182	6.96982	6.82691	6.95472	7.03079	7.39963		7.62936	8.25267	7.82655	8.15987	7.48382	7.39232
246423_at		5.50248	5.68731	5.85812	5.99304	5.788	5.61261		5.69711	5.71971	5.58982	5.8728	5.81517	6.10163		5.70044	6.24793	6.44294	5.97728	6.14975	6.02237
246424_at		8.32135	8.18257	8.1203	8.28219	8.15188	8.25987		8.29678	8.72734	8.40139	8.03964	7.96811	7.09768		7.73471	8.86419	8.73809	8.19476	8.46761	8.17991
246425_at		6.50828	6.51986	6.34852	6.22497	6.48573	6.69377		6.58252	6.31128	6.34959	5.96999	6.2361	5.62773		5.90689	6.22882	6.08746	6.47573	6.24793	6.20945
246426_at		4.80526	4.81482	4.70623	4.63543	4.67718	4.69069		4.96018	4.74252	5.07867	4.78598	5.1628	5.29844		5.12928	4.85798	4.80735	5.04439	4.9542	5
246427_at		8.25667	7.09868	6.86575	7.37329	7.80803	7.89093		8.26607	8.08363	7.82709	7.6602	7.61949	7.05617		8.42206	6.85798	6.61471	7.03342	7.62205	8.10329
246428_at		6.98725	6.80242	7.08831	6.86573	7.02823	6.95824		7.05957	7.17506	7.11862	7.11846	7.18626	7.10007		7.03342	7.12928	7.29462	7.31288	7.27612	7.15987
246429_at		6.18625	6.985	7.10806	6.74208	6.46751	6.35883		6.21346	5.84832	5.97431	6.4714	5.44242	6.2549		5.83289	6.88264	7.40939	7.30378	6.12928	6.30378
246430_at		4.27211	4.28355	4.27669	4.21961	4.32982	4.26173		4.3586	4.45062	4.27675	4.40833	4.53111	4.66537		4	4.16993	4.08746	3.90689	4.08746	4
246431_at		3.72319	3.70031	3.72957	3.68697	3.70818	3.68542		3.78689	3.73628	3.81906	3.88047	3.79673	3.90773		3.58496	3.45943	3.58496	3.58496	3.45943	3.45943
246432_at		5.13213	4.98715	4.98017	5.05973	4.93145	5.00916		5.30615	5.77538	6.28085	6.54981	6.27186	5.80263		5.72792	5.08746	5.16993	5.08746	5.58496	5.75489
246433_at		6.01534	6.10079	6.08448	6.02946	6.13877	6.0758		5.91562	5.827	6.12155	6.05021	6.2241	5.92702		5.85798	6.61471	6.37504	6.49185	5.93074	6.06609
246434_at		9.68646	9.76302	10.123	10.367	10.078	10.0698		9.59362	9.14611	8.9811	8.9212	9.12355	8.74281		9.05799	9.40514	10.0307	10.3498	10.0861	9.40939
246435_at		4.40219	4.36937	4.53527	4.47378	4.37025	4.32777		4.40482	4.21583	4.41276	4.53738	4.72172	4.75006		4.24793	4.39232	4.52356	4.24793	4.16993	4.24793
246436_at		7.58242	7.21058	7.33221	7.48609	7.52552	7.53537		7.53088	7.68549	8.25973	8.51386	9.05018	9.11411		7.56986	7.65821	7.63662	6.72792	7.88264	8.08746
246437_at		5.54432	5.68859	5.54222	5.52571	5.5208	5.44188		5.69765	5.68532	5.7784	5.68375	5.90626	5.68612		5.97728	5.78136	5.85798	5.90689	5.75489	5.83289
246438_at		5.49896	5.62258	5.51445	5.43865	5.58691	5.49097		5.9241	5.57562	5.62865	5.68519	5.88971	5.7826		5.93074	5.45943	5.52356	5.61471	5.42626	5.49185
246439_at		7.56001	7.0419	6.21956	6.62639	6.89229	7.16331		7.41749	7.41971	6.42764	6.01195	6.16305	5.63885		6.47573	8.06609	6.56986	6.84549	6.50779	6.71425
246440_at		8.42389	8.44944	8.31474	8.29911	8.42928	8.49292		8.37348	8.30994	8.47799	8.60788	7.84998	8.18915		8.27612	8.07682	8.20457	8.10329	8.3966	8.36194
246441_at		10.2416	10.362	10.2389	10.23	10.1884	10.2134		10.3115	9.93292	9.89097	9.78646	9.4007	9.54935		10.1861	10.3298	10.4325	10.5651	10.0265	10.1573
246442_at		7.79455	6.99824	7.10858	7.21815	7.67361	7.65352		7.8566	7.70221	7.62308	8.10339	8.00245	8.42534		7.98868	7.25739	7.53138	7.33985	7.7879	8.0607
246443_at		7.95536	7.95682	8.0896	8.07044	8.09333	8.05231		7.83543	7.90686	7.92447	7.88932	7.81751	7.67012		7.98868	8.09276	8.16993	8.01123	8.04439	7.94837
246444_at		7.193	7.0989	7.00718	6.96106	7.23742	7.21532		7.2559	7.42992	7.23145	7.39834	6.98341	6.93214		7.25739	6.98868	6.74147	6.88264	6.59991	7.04439
246445_at		9.05863	9.32939	9.17889	9.61308	9.46454	9.19053		9.23291	9.0288	8.06469	7.59667	7.0057	6.70651		8.20457	9.67948	9.62205	9.29692	9	8.69
246446_at		7.50389	7.22511	7.27849	7.05793	7.54038	7.50615		7.64785	7.50985	8.01123	8.47324	8.83035	8.34192		7.6865	7.70044	7.59991	7.29462	8.26679	7.84549
246447_at		7.00187	7.20656	7.19876	7.07076	7.1511	7.15885		6.91884	7.95786	8.0954	8.28502	8.07091	8.03528		7.67948	7.39232	7.40939	6.78136	7.65105	8.19476
246448_at		8.34902	8.05107	8.2203	8.09814	8.3365	8.3668		8.65448	9.18875	9.37317	9.26426	9.17801	9.63381		8.65821	8.2384	8.35315	8.15482	9.23122	8.89785
246449_at		9.03354	9.26876	9.2884	8.98754	8.42985	8.51988		9.00068	9.36196	9.90575	9.88101	9.45375	9.24272		9.25739	8.89178	8.98584	8.50383	8.60733	9.23601
246450_at		6.30406	6.34998	6.73356	6.34176	6.24268	6.31846		6.42264	6.57626	7.27374	7.40317	7.55103	7.53327		7.67243	7.05528	7.2854	6.80735	7.22882	7.76155
246451_at		9.28684	9.25442	9.16713	9.08402	9.24733	9.21832		9.09772	9.21246	8.97936	8.58599	8.69041	8.22278		9.17493	9.47776	9.38586	8.87036	9.10329	8.98014
246452_at		9.26973	9.37479	9.31648	9.60912	9.31271	9.3132		9.18383	9.10375	9.26093	9.72512	10.2174	10.5298		9.61655	9.41151	9.51964	9.82655	9.67596	9.67772
246453_at		8.854	8.28343	7.81919	7.89671	8.27562	8.55514		8.93871	9.34542	9.48598	9.41967	9.0957	9.53791		9.41996	8.03342	7.87652	8.10329	8.74483	9.05257
246454_at		11.1082	11.1142	11.0821	11.1575	11.2774	11.2883		11.1093	10.8062	10.4219	10.0357	9.26645	9.44581		10.2609	10.3095	10.3729	10.6357	10.4105	10.3421
246455_at		5.58198	5.6151	5.53469	5.51362	5.65558	5.76544		5.46787	5.48699	5.65301	5.48842	5.51891	5.44381		5.67243	5.45943	5.32193	5.85798	5.2854	5.35755
246456_at		4.81958	4.86505	4.8724	4.75241	4.89078	4.70967		4.88009	4.90255	4.92753	5.05574	4.88847	4.87765		4.64386	4.64386	4.58496	5.24793	4.64386	4.64386
246457_at		7.02658	7.53644	7.5076	7.34391	7.10322	6.89735		7.11951	7.49781	7.19708	7.20186	7.39449	7.48773		6.45943	7.97728	8.23362	6.80735	6.74147	6.64386
246458_at		4.67298	4.7063	4.95727	4.7047	4.86702	4.64278		4.75454	4.8079	4.74776	4.71175	4.81761	4.72136		4.9542	5.08746	5.24793	5.04439	5.12928	4.9542
246459_at		4.58677	4.71168	4.59163	4.63023	4.72717	4.61009		4.84381	5.14072	4.66369	4.65364	4.70714	4.6963		4.52356	4.75489	4.45943	4.64386	4.39232	4.39232
246460_at		7.81484	7.75788	7.86641	7.72224	7.83296	7.83911		7.95131	7.75012	8.18581	8.65189	8.66751	9.44171		8.20945	7.74147	7.92481	7.93664	8.10852	8.06609
246461_at		5.16396	5.69292	6.10869	6.21956	5.53258	5.27036		5.19087	5.04501	4.88375	4.97998	4.7084	5.0418		5.08746	7.12928	7.16993	6.53916	5.52356	5.12928
246462_at		7.56451	7.5757	7.43469	7.19103	7.27275	7.5626		7.40568	7.22891	7.19691	7.10452	6.99101	7.02982		7.65105	7.29462	6.72792	6.88264	7.13955	7.36632
246463_at		7.78255	7.92648	8.20667	8.49391	8.0618	7.96118		7.54495	7.47092	7.71291	7.50065	6.76622	7.91858		7.61471	7.74147	8.08746	8.56224	8.17493	8.01123
246464_at		4.34722	4.63512	4.79988	4.84253	4.49729	4.61399		4.87878	4.544	4.66686	4.74197	4.8406	4.97525		5.16993	5.70044	5.83289	5.85798	5.72792	5.70044
246465_at		4.89969	4.80399	4.68419	4.73623	4.56959	4.64041		5.0356	4.81428	4.69421	4.49088	4.27498	4.70669		4.75489	5.20945	5.32193	5.08746	4.45943	4.64386
246466_at		8.83916	8.7558	8.53224	9.26613	9.12854	9.13493		8.93252	8.56297	8.41236	8.09128	8.33646	7.95155		8.37938	8.90689	8.85798	9.11634	8.51175	8.52356
246467_at		6.0376	5.89187	5.7094	5.97492	5.83945	5.97838		5.9551	5.79897	5.88587	5.7215	5.83353	5.87691		5.90689	5.45943	5.58496	5.78136	5.24793	5.49185
246468_at		9.94576	9.47924	8.52769	9.77821	9.22634	9.73959		9.86447	9.46081	8.90445	7.7511	7.20717	7.48798		8.90087	9.71939	9.79279	9.97298	8.9571	9.00282
246469_at		7.55058	7.91499	8.12078	8.07969	7.99209	7.83996		7.70098	7.78838	7.76591	7.8236	7.21478	7.01996		7.62936	8	8.27146	7.94251	8.12928	7.99435
246470_at		4.56825	4.48033	4.48809	4.48702	4.55823	4.53369		4.52564	4.52964	4.44755	4.56641	4.52507	4.57272		4.45943	4.32193	4.32193	4.58496	4.39232	4.45943
246471_s_at		4.01458	4.04252	4.0042	3.99293	4.07661	3.92584		4.20251	4.02046	4.15486	4.27126	4.29116	4.25841		4.32193	4.24793	4.52356	4.39232	4.32193	4.32193
246472_at		4.37878	4.40948	4.43452	4.38514	4.38706	4.40531		4.45621	4.61671	4.55106	4.63385	4.56298	4.57646		4.52356	4.32193	4.32193	4.16993	4.32193	4.32193
246473_at		4.66252	4.6486	4.68383	4.66512	4.72409	4.76369		4.66655	4.73682	4.81656	4.62743	4.57243	4.54186		4.45943	4.52356	4.58496	4.24793	4.39232	4.52356
246474_at		4.07691	4.12126	4.14091	4.07502	4.15203	4.01775		4.11991	4.08982	4.20614	4.0868	4.23131	4.27512		4.16993	3.90689	4	4.16993	4	4
246475_at		5.36918	5.43634	5.25272	5.2956	5.56312	5.57957		5.6629	6.31127	5.82191	5.57663	5.7535	5.34142		5.08746	5.04439	5	5	5	5.20945
246476_at		5.55688	5.92456	5.93029	5.75455	5.99105	5.71699		5.2897	6.57585	6.34982	6.98144	7.35663	6.74566		5	6.20945	6	5.35755	5.70044	5.70044
246477_at		5.03539	4.86855	4.82593	4.78099	4.87471	4.81505		4.92297	4.98882	4.85037	4.936	4.75649	4.94785		5.2854	4.90689	4.70044	5.70044	4.64386	4.85798
246478_at		6.46157	7.15991	7.15922	7.01284	6.58165	6.39135		6.27824	6.09937	5.83871	5.68478	5.77227	5.65681		5.04439	7.78136	7.45943	7.01123	5.83289	5.12928
246479_at		8.89623	8.63214	8.82719	9.11334	9.19385	8.97528		9.03191	8.89094	8.3449	8.59852	8.37083	8.39121		8.43879	8.79766	9.20701	9.76487	9.12412	8.63662
246480_at		9.56191	9.55291	9.47035	9.45412	9.31676	9.37595		9.26202	9.28415	9.16004	8.93655	8.67492	8.61301		9.38802	9.93369	9.97585	9.31288	9.20701	9.05528
246481_s_at		11.5009	11.5297	13.6541	13.6069	12.2444	11.343		10.518	10.7807	10.8923	12.5638	12.2055	13.1666		11.375	11.062	13.312	13.5528	11.6551	10.5536
246482_at		8.73769	8.43187	8.73337	8.68558	8.49552	8.49649		8.6289	8.98679	8.83582	8.76981	8.56351	8.4072		8.81698	8.7039	8.75822	8.87344	8.73132	8.75489
246483_at		8.81891	8.74888	8.65784	8.24774	8.53181	8.55027		8.72	8.6387	8.40947	8.54044	8.95289	8.28632		8.08215	8.45943	8.47978	8.07682	7.87036	8.04439
246484_at		7.43666	7.65492	8.32473	8.30426	7.79505	7.67116		7.39576	7.20793	7.32923	7.75271	7.88141	7.40561		7.24793	7.92481	8.97154	8.48382	7.73471	7.18982
246485_at		5.13295	5.01991	5.20718	5.21748	5.07969	5.04528		5.31831	5.64136	5.52405	5.4151	5.00233	5.73472		5.20945	4.90689	5.20945	5.52356	5.39232	4.90689
246486_at		8.7886	8.84476	8.13112	8.14562	7.77753	8.26317		8.44771	8.42585	7.99751	7.72905	7.64466	7.45568		8.19967	8.92778	7.87036	8.01681	7.45121	7.62936
246487_at		10.5825	10.9304	10.3346	9.10228	9.84377	10.394		10.696	11.3087	11.8301	12.3453	12.8316	12.323		10.7228	10.1497	10.0196	9.10852	10.3197	11.0403
246488_at		11.1021	11.196	11.1574	11.129	11.0689	11.0749		11.1088	11.1593	11.1192	10.92	10.0551	9.71671		11.7356	11.5122	11.368	11.2969	11.272	11.3163
246489_at		10.1049	10.5548	10.3325	10.4814	10.2345	10.2413		10.3792	10.2596	10.3798	10.6283	10.4976	10.892		10.3498	10.8074	10.6475	10.5755	10.544	10.5177
246490_at		10.7609	10.4852	8.37482	9.3633	7.84214	9.51456		10.3101	10.1034	9.36939	7.60564	9.82085	9.20096		10.102	10.9578	8.08746	9.37721	7.42626	8.67948
246491_at		5.18132	5.20618	5.13586	5.32427	5.18305	5.3404		5.16264	5.24529	5.30228	5.38829	5.33139	5.55341		5.70044	5	5.08746	5.64386	5.12928	5.12928
246492_at		8.17568	8.60329	8.61831	8.51897	8.28246	8.29198		8.15508	8.22898	8.44367	8.95251	8.63217	8.96746		8.37504	8.06609	8.17493	8.30378	8.29921	8.59619
246493_at		7.00133	6.89229	6.7655	6.12911	6.88108	7.02023		7.03915	7.71558	7.83569	7.55081	7.21408	7.36583		6.89482	6.24793	5.90689	5.97728	7.21917	7.17991
246494_at		6.15305	6.24069	6.00632	6.30291	6.22832	6.17002		6.25503	6.27316	5.9285	5.63587	5.74129	5.61729		6.47573	7.13955	6.83289	7.15987	6.42626	6.02237
246495_at		7.87028	6.77504	6.48592	7.15589	6.99293	7.33298		7.72763	7.27566	6.77134	6.44641	6.70469	6.82683		7.50779	6.93074	6.35755	7.26679	6.70044	6.76818
246496_at		7.42518	7.60891	7.47046	7.44735	7.47821	7.44382		7.53639	7.73512	7.95965	7.99269	8.11507	7.60851		7.11894	7.71425	7.64386	6.71425	7.60733	7.53138
246497_at		8.33716	7.93201	8.02706	7.92297	8.39917	8.31059		8.29184	8.18133	8.31908	8.3682	8.15253	8.18666		8.09803	8.23362	8.17493	7.88264	8.15987	8.40939
246498_at		5.32838	5.37453	5.66565	5.82506	5.74645	5.60693		5.38463	5.27185	5.24335	5.29629	5.22378	5.44629		5.08746	5.72792	5.80735	5.45943	5.61471	5.45943
246499_at		7.64033	7.63394	7.52161	7.61394	7.61185	7.61599		7.80736	8.25817	8.57187	8.48703	8.89462	8.6745		8.08215	8.11894	8.01123	7.61471	8.17991	8.29921
246500_at		8.02761	8.47318	8.22978	8.17662	7.97393	7.98153		8.0476	8.26268	8.28221	8.31772	8.59451	8.71072		7.55459	8.28077	8.24317	7.76818	7.90689	8
246501_at		7.55702	7.69799	7.72763	7.53472	7.67772	7.64397		7.46882	7.51956	7.62368	7.46183	7.35185	7.53499		7.12928	7.50779	7.30378	7.20945	7.20945	7.30378
246502_at		7.35124	6.9438	6.8858	6.8193	7.07166	7.11245		7.5167	7.70652	7.46995	7.49745	6.68356	6.19524		6.97728	6.87036	6.37504	6.84549	6.50779	6.53916
246503_at		12.2293	12.4133	12.3396	12.2772	12.269	12.1977		12.2287	12.1899	11.6125	11.2498	10.6572	10.1241		10.7185	12.1364	12.3471	12.041	11.6961	10.9787
246504_at		4.34262	4.1905	4.08808	4.16224	4.26444	4.20666		4.34138	4.75275	4.38106	4.45443	4.2476	4.22841		4.70044	4.32193	4	4.16993	4.39232	4.52356
246505_at		9.0846	8.8787	9.44768	9.49464	9.10533	8.87907		9.07257	9.57276	9.24566	8.26657	7.79089	7.17473		8.86728	8.16993	9.20701	10.0014	9.61655	9.11374
246506_at		10.56	8.45459	8.29542	8.59083	9.41779	9.93849		10.9215	11.6469	12.1096	12.085	12.5327	11.6489		11.6156	8.55075	8.21432	8.37938	11.0028	11.6371
246507_at		9.01055	8.35798	8.34555	8.34907	8.57492	8.82301		9.01291	9.76079	10.4234	10.6135	10.4214	10.7382		10.0512	8.14975	8.09803	8.56224	10.0782	10.3421
246508_at		10.822	10.7913	10.8711	10.6876	10.6755	10.7833		10.9744	11.2991	11.6728	12.1033	11.9834	11.8479		10.9622	10.599	10.4888	10.4949	10.8305	11.1131
246509_at		9.51019	9.37995	9.45403	9.529	9.79053	9.82839		9.20945	8.87484	8.3654	7.64027	7.21912	7.15297		8.64024	8.8009	8.91289	9.0607	8.91886	8.87036
246510_at		10.1695	9.67513	9.59369	9.61439	9.95731	9.72761		10.4606	10.5873	10.9514	11.0917	11.0622	10.7387		10.4179	9.54689	9.48382	9.89633	10.0661	10.1434
246511_at		8.76731	9.29063	9.06143	9.15509	8.97137	9.01832		8.82522	8.49373	7.87193	7.53247	7.50764	7.2628		7.66534	9.70563	9.76653	9.1472	8.8009	8.04439
246512_at		6.62967	6.66584	6.53828	6.55563	6.60448	6.74109		6.76013	6.83589	6.80797	6.70542	6.22486	6.26865		6.24793	6.37504	6.56986	6.61471	6.18982	6.32193
246513_at		8.01903	7.795	7.80978	7.78424	7.83891	7.91759		8.01202	7.92613	8.05613	8.10039	8.37918	7.79212		7.99435	7.78136	7.83289	7.79442	7.81378	7.88264
246514_at		6.10133	6.6956	6.5837	6.43003	6.30295	6.17505		6.38826	6.36715	6.27273	6.46321	6.31684	6.43816		6.30378	7.02237	7.26679	6.87036	6.14975	5.83289
246515_at		7.46047	7.43113	7.4678	7.34639	7.32856	7.33505		7.44401	7.79872	7.80197	7.90504	7.78294	8.02782		7.53138	7.43463	7.47573	7.56224	7.33985	7.49985
246516_at		7.43099	7.68882	7.16286	7.66477	7.32446	7.30781		7.30255	6.99666	5.80772	5.06471	5.4154	4.5804		5.12928	8.01123	7.74147	7.12928	6.20945	5.42626
246517_at		6.58398	6.6782	6.52105	6.69941	6.78899	6.77855		6.55268	6.31637	6.08292	6.12303	5.64169	5.70836		6.26679	7.05528	6.84549	6.82018	6.82018	6.6865
246518_at		6.64075	6.70388	7.45004	7.76468	7.34415	6.94852		6.32784	5.74502	5.60401	5.59431	5.97211	5.67356		6.40939	6.89482	7.45121	7.6865	6.87036	6.55459
246519_at		7.64305	7.73546	7.21637	6.71508	6.99286	7.21685		7.50318	7.52726	8.0869	8.38684	8.40188	7.04592		6.50779	7.13955	6.42626	6.30378	6.49185	7.14975
246520_at		6.66335	6.1573	6.05197	6.33958	6.54675	6.62016		6.59257	6.3841	6.06032	5.72635	5.70037	5.17739		6.24793	6.16993	6.24793	6.12928	6.56986	6.47573
246521_at		8.54007	8.61465	8.67294	8.5444	8.49256	8.45097		8.61716	8.43433	8.3712	8.24197	8.28806	8.00905		8.48382	9.67066	9.62022	9.16239	8.6865	8.49185
246522_at		7.24027	6.30119	5.08085	5.25135	5.81539	6.47035		7.2142	7.71031	6.85059	5.76416	5.50756	5.50051		6.42626	5.80735	5.04439	5	5.67243	5.83289
246523_at		10.8766	8.71414	6.95514	7.34577	7.88056	10.0187		11.2502	11.4539	10.88	10.1223	10.2918	10.2147		11.3208	9.15482	6.71425	7.24793	8.89482	10.568
246524_at		7.92599	6.87946	6.72948	7.08366	7.11337	7.44822		8.10525	8.36778	7.77457	6.94778	7.15641	8.19171		8.56224	7.24793	6.79442	7.62936	7.97154	8.3966
246525_at		6.16178	5.57172	5.59162	6.38569	6.48499	7.05776		6.43256	5.6044	5.32719	5.25896	5.90782	6.01192		5.72792	4.90689	4.9542	5.35755	6.04439	6.71425
246526_at		4.33256	4.22287	4.24439	4.35528	4.37373	4.25824		4.5072	4.68295	4.47295	4.51327	4.37819	4.42309		4.08746	4	4.24793	4.39232	4.16993	4.16993
246527_at		8.6749	9.17	9.1727	8.97968	8.70695	8.53969		8.59383	8.32954	8.21794	8.74834	8.69964	9.40687		7.87036	9.64386	9.783	9.19229	8.49586	7.87652
246528_at		8.241	7.73865	8.54348	8.58584	8.67076	8.44904		8.50771	8.04762	7.85325	7.96107	8.02995	8.23677		8.09276	8.54689	8.88874	8.57365	8.73471	8.3837
246529_at		6.59711	6.5058	6.57658	6.59457	6.92238	6.86691		7.2249	7.14135	7.20009	7.35959	7.32786	7.96364		7.17991	7.46761	7.42626	6.84549	7.83289	7.70044
246530_at		4.54535	4.48234	4.40283	4.31331	4.39561	4.42813		4.54372	4.45589	4.4731	4.59576	4.87394	4.78952		4.32193	4.32193	4.45943	4.52356	4.32193	4.45943
246531_at		4.96664	4.8968	4.91589	5.16091	4.98294	4.89103		5.41325	5.38477	5.38027	5.28934	5.18388	5.57148		5.49185	5.20945	5.04439	5.52356	5.12928	5.24793
246532_at		7.83081	7.18198	7.0514	7.67197	7.40155	7.27677		7.9504	8.63741	9.3578	8.63722	7.78633	7.91284		8.59991	7.7879	7.10852	7.33092	8.41785	8.7211
246533_at		7.86961	7.81775	7.79225	7.70229	7.81148	7.82489		8.01517	8.15794	8.26568	8.16489	7.63194	7.23726		7.91289	8.01681	7.93664	7.91886	8.21432	8.26679
246534_at		4.47694	4.5124	4.50942	4.3576	4.44616	4.36297		4.44468	4.54759	4.54092	4.50085	4.51003	4.43809		4.45943	4.32193	4.16993	4.52356	4.16993	4.16993
246535_at		5.705	5.67593	5.55946	5.72408	5.52804	5.68022		5.91241	5.55056	5.38283	5.41139	5.33837	5.38216		5.55459	5.75489	5.58496	5.90689	5.20945	4.9542
246536_at		6.03131	6.50582	6.09517	5.92814	5.99371	6.20861		5.77121	5.90238	5.7782	5.57546	5.64955	5.61193		6.08746	6.6865	6.39232	6.39232	6.26679	6.16993
246537_at		4.8984	4.9438	4.85913	4.8863	4.90482	4.93941		4.95521	4.84637	4.8977	4.89481	4.80237	4.89187		5.08746	4.45943	4.39232	4.64386	4.32193	4.24793
246538_at		8.53592	8.70808	8.57758	8.74708	8.60489	8.42038		8.53396	8.46709	8.29722	8.26154	8.27211	8.17571		8.59991	8.92184	8.98868	9.13443	8.40939	8.29002
246539_at		8.87603	8.61961	8.58166	8.58244	8.71883	8.68673		8.70615	8.72023	8.47034	8.43113	8.30679	8.27483		8.55075	8.81057	8.71081	8.82655	8.57743	8.45533
246540_at		7.65941	7.15421	6.12223	6.02139	6.32509	7.0189		7.95668	7.90008	7.24145	6.52671	6.39155	6.18707		6.62936	6.24793	5.70044	5.55459	5.61471	5.9542
246541_at		7.83496	8.23645	8.21512	8.08047	8.12383	7.88043		7.57047	7.62994	7.65185	7.66781	7.70409	7.87337		7.8009	8.60363	8.53528	8.06609	8.28077	8.0607
246542_at		6.80175	6.80993	6.62138	6.77923	6.78834	6.91666		6.71912	7.08989	7.6077	7.09726	7.09226	6.61552		7.10852	7.27612	7.19967	6.65821	7.53916	7.42626
246543_at		5.01194	5.13323	5.05422	4.96065	5.06278	4.91878		5.14244	5.0886	5.07348	5.22069	5.09454	5.12405		5.45943	5.20945	5.08746	5.49185	5.08746	5.12928
246544_at		4.85539	4.93491	4.74459	4.60664	4.84452	4.8892		5.06508	4.94604	5.01732	5.12401	5.11571	5.26284		5.55459	5.35755	5.24793	4.80735	5.16993	5.2854
246545_at		4.71877	4.72203	4.62005	4.56572	4.60698	4.70128		4.93095	5.07546	4.94452	5.15809	4.82469	4.82142		5.04439	4.80735	4.80735	4.9542	5	4.80735
246546_at		10.1326	10.796	10.3292	10.2626	10.1087	10.0939		10.0434	10.0333	9.58418	9.20411	9.31838	8.91726		9.52356	11.1196	10.9629	10.3987	10.0808	9.67419
246547_at		10.0497	10.4732	10.5938	10.5848	10.4207	10.3055		10.0262	9.89156	9.69613	9.82181	9.47195	9.06377		10.1649	10.2155	10.6411	10.5401	10.1007	10.2336
246548_at		11.8373	11.7627	11.9954	12.0241	11.9872	11.9382		11.7417	11.5594	11.115	11.0957	10.9472	10.9559		11.1824	11.1674	11.3712	11.5053	11.4959	11.3891
246549_at		8.30389	8.78583	8.89267	8.40072	8.25681	8.35407		8.40298	7.99145	7.68569	7.62613	7.38484	6.63398		7.49185	8.81057	8.96	8.35315	7.89482	7.57743
246550_at		9.67901	8.90876	10.6493	10.4324	10.5602	10.0293		10.217	9.66265	9.96669	11.3953	12.0466	12.1701		9.75154	9.46964	10.3859	9.89482	10.7797	10.7082
246551_at		5.95393	6.02298	6.02421	6.0289	6.16838	6.06312		5.81782	5.69608	5.79167	5.4832	5.87246	5.46257		6.06609	5.78136	5.9542	6.08746	5.88264	5.78136
246552_at		5.27028	5.5705	5.2496	5.4009	5.47273	5.41813		5.39564	5.47049	5.53629	5.33606	5.36646	5.52693		5.35755	5.04439	5.08746	5.35755	5.04439	4.90689
246553_at		8.16522	8.30977	7.8423	7.80611	7.81868	8.00786		7.84055	7.92388	8.02781	7.67947	8.10071	8.37928		8.05528	7.88264	7.29462	8.09803	7.49985	7.74819
246554_at		9.83998	11.0315	9.85421	9.76032	9.69043	9.94892		10.0259	9.92205	8.98844	8.93073	9.27106	9.77334		9.26679	10.8918	10.1874	9.93221	9.17742	9.53722
246555_at		6.74928	6.99535	6.63094	6.89639	6.78038	6.65145		6.84501	7.18622	6.39225	6.21342	6.13169	5.90522		5.39232	7.45943	7.18982	6.14975	6.62936	6.2854
246556_at		4.30713	4.38882	4.43843	4.37189	4.24001	4.37517		4.42341	4.4026	4.45807	4.40578	4.45596	4.73243		4.52356	4.32193	4.32193	4.45943	4.32193	4.32193
246557_at		5.52763	5.47223	6.28456	6.27465	5.82719	5.60538		5.63739	5.46695	5.46153	5.03385	4.72887	4.70969		5.70044	5.2854	5.93074	6.9542	6.45943	5.88264
246558_at		7.20717	7.37292	7.34292	7.40193	7.54725	7.33971		7.3621	7.50226	7.39976	7.40161	7.84632	7.94547		7.30378	7.16993	7.19967	7.24793	7.24793	7.2854
246559_at		7.93497	8.40362	8.52499	8.53341	7.99398	7.8376		7.93527	7.9993	7.87813	8.09218	8.50509	8.76499		7.41785	9.19967	9.07414	8.54689	7.82018	7.39232
246560_at		5.10543	5.222	5.22642	5.15092	5.24133	5.17244		5.25276	5.2844	5.17413	5.34241	5.19771	5.25732		5.80735	5.64386	5.64386	5.85798	5.49185	5.58496
246561_at		6.87265	6.88572	6.96121	7.06818	6.93168	6.95783		7.1596	7.18705	6.9745	6.96637	7.0752	7.52181		7.09803	7.06609	7.12928	7.12928	7.10852	7.16993
246562_at		7.24338	7.18635	7.15648	6.9152	7.65639	7.65281		7.42039	7.56032	7.87069	7.96568	8.5469	7.05501		6.84549	7.03342	6.75489	6.22882	7.40939	7.2854
246563_at		4.72253	4.23707	4.25753	4.25366	4.55	4.63363		4.7037	4.78625	4.73013	4.70209	4.84742	4.51232		4.70044	4	4.08746	4.16993	4.52356	4.70044
246564_at		8.99317	8.9739	8.94959	8.93524	9.02384	8.94751		9.1792	9.16561	8.92857	8.75328	8.44949	8.55894		8.69349	9.22159	9.11114	8.86728	8.90989	8.96
246565_at		7.41038	7.54965	7.58445	7.63087	7.38268	7.42976		7.3882	7.41955	7.43449	7.37183	6.8763	6.43389		7.10852	7.13955	7.39232	7.61471	7.40939	7.12928
246566_at		6.61071	7.47698	7.36301	6.9415	7.01149	7.10262		6.75924	6.23247	6.52092	6.98569	6.72184	7.25888		6.97728	7.67948	7.2384	7.50779	7.42626	7.2854
246567_at		7.90093	7.72827	7.84144	7.82525	7.89247	8.00191		7.79378	7.6976	7.58667	7.34774	7.61087	7.78184		7.53916	7.7879	7.96578	7.56224	7.87652	7.8009
246568_at		4.866	5.19636	6.04691	5.49683	5.14504	5.04268		5.05515	4.89503	5.09023	5.42452	5.25103	5.48588		4.9542	4.9542	5.75489	5.24793	5	4.90689
246569_at		5.20994	4.98374	5.09655	4.92656	4.93395	4.86915		5.03842	4.82073	4.93802	5.00896	4.9672	5.0716		5.35755	5.20945	5	5.39232	5	5.04439
246570_at		3.80786	3.74833	3.79403	3.75614	3.85143	3.75856		3.81184	3.68705	3.78067	3.76736	3.94287	3.8657		3.58496	3.45943	3.45943	3.70044	3.58496	3.45943
246571_at		5.31447	5.40228	5.46512	5.38944	5.38498	5.28269		5.40631	5.14608	5.30748	5.48216	5.55086	5.41139		5.64386	5.24793	5.39232	5.83289	5.08746	5.20945
246572_at		5.52596	5.54812	5.54483	5.58869	5.60984	5.48561		5.83602	5.51105	5.49201	5.57623	5.60707	5.68049		5.16993	5.83289	5.88264	5.32193	5.49185	5.49185
246573_at		6.08568	6.29103	7.96186	9.00153	7.59712	7.10485		6.29253	5.59146	5.11613	5.18807	5.19515	5.61226		5.32193	5.80735	8.16993	7.67243	6.33985	5.32193
246574_at		6.76491	6.73947	6.89513	6.81565	6.7358	6.68733		6.66012	6.45566	6.62634	6.54666	6.79238	6.61782		6.75489	6.35755	6.39232	6.96578	6.24793	6.16993
246575_at		8.45463	9.05446	9.14883	8.92051	8.41437	8.27452		8.2888	8.08651	7.87435	7.91176	7.94024	7.76512		7.12928	9.63662	9.61655	9.03892	7.60733	7.29462
246576_at		7.92811	7.80746	7.67349	7.96031	7.93918	7.93266		8.04563	8.18214	8.00799	7.69778	7.94503	7.46065		8.40939	8.04985	7.97154	7.87036	8.46761	8.68299
246577_at		4.86019	4.97024	4.97086	4.71414	4.61381	4.60816		5.06731	4.9931	5.30929	5.37305	5.32219	4.84673		5.35755	5.20945	5.12928	5.2854	4.9542	5.04439
246578_at		3.86489	3.92444	3.92899	3.80935	3.9062	3.88291		3.9086	3.90065	3.92771	3.94836	3.97462	3.97125		4.16993	3.80735	3.90689	3.90689	3.70044	3.80735
246579_at		4.32797	4.30988	4.36294	4.25557	4.28541	4.36568		4.17578	4.28522	4.37155	4.37465	4.44933	4.34745		4.16993	3.80735	3.90689	4.16993	3.80735	3.90689
246580_at		7.58888	7.35208	7.27744	7.16849	7.65432	7.62012		7.72631	7.52673	7.04968	7.07441	6.68804	6.95593		7.40088	7.46761	7.67243	7.43463	7.40088	7.21917
246581_at		5.01066	4.93506	4.95766	5.01517	4.81362	4.84462		4.93273	4.86267	4.85722	4.72124	4.90876	4.75338		4.85798	5.08746	5.04439	5.20945	4.70044	4.64386
246582_at		5.25491	5.27912	5.17686	5.37507	5.2081	5.18554		5.14311	4.81274	4.94936	5.14205	5.35266	5.44755		4.70044	4.85798	4.70044	5.08746	4.70044	4.70044
246583_at		7.94456	7.75232	7.62218	7.58416	7.99786	8.11185		8.22197	8.307	8.24082	8.22506	7.89804	7.25819		8.20457	7.79442	7.49985	7.54689	8.01123	8.41363
246584_at		5.0567	4.56758	4.513	4.5435	4.82856	5.0083		5.23094	5.6799	5.57142	5.0204	4.83176	4.74597		5.64386	4.70044	4.64386	4.80735	5.72792	5.58496
246585_at		4.46651	4.34678	4.39961	4.25593	4.30683	4.40381		4.51264	4.35522	4.3783	4.45096	4.4439	4.35194		4.32193	4.08746	4.08746	4.39232	4.08746	4.16993
246586_at		4.67327	4.81469	4.95903	4.77749	4.81831	4.71631		4.83411	4.78867	4.88223	4.84489	4.87241	4.8082		5.04439	5.08746	5	4.9542	4.70044	4.64386
246587_at		5.97869	5.95581	5.98562	5.87909	5.8584	5.97926		6.0854	5.98623	6.05422	6.13726	6.13046	6.0038		7.01123	6.44294	6.35755	6.58496	6.30378	6.67243
246588_at		4.01919	3.8938	3.95922	4.04019	4.01257	3.95693		3.9638	3.9499	3.91964	3.93913	3.96757	3.87274		4.16993	3.70044	3.70044	3.58496	3.70044	3.80735
246589_at		5.42913	5.45821	5.47354	5.37672	5.51694	5.45065		5.29754	5.37359	5.29353	5.26946	5.36906	5.61675		5.72792	5.61471	5.70044	5.75489	5.52356	5.42626
246590_at		4.66336	4.68777	4.61454	4.6361	4.77991	4.69252		4.87937	4.62657	4.68158	4.81176	4.81767	4.79091		5.12928	5.24793	5.12928	5.20945	4.9542	4.9542
246591_at		8.20457	7.95896	7.04217	7.53773	7.5654	7.844		8.22895	8.4969	8.24763	7.84585	7.65835	6.53571		8.49586	8.49586	7.94837	7.77479	8.28077	8.79766
246592_at		4.78898	4.86622	4.77027	4.79429	4.77149	4.77084		5.034	4.96435	5.00377	4.95268	5.49395	5.08186		4.75489	4.75489	4.75489	4.80735	4.70044	4.64386
246593_at		6.93298	7.48022	7.47594	7.47767	7.26867	7.17905		7.17498	7.24866	6.71289	6.27828	6.01199	5.66837		6.39232	8.52356	8.7211	8.12928	7.8009	7.03342
246594_at		9.97215	9.59139	9.59674	9.83979	9.97398	9.9903		10.1465	9.97466	9.79436	9.64354	9.19859	9.18455		9.29002	10.5333	10.2796	9.85175	10.1202	9.92778
246595_at		10.764	10.2877	10.5405	10.488	10.5252	10.5924		11.1172	11.2209	12.3612	12.9588	13.2427	13.3261		11.8834	11.0761	10.4157	10.4284	11.6812	12.2738
246596_at		13.7511	13.4001	13.022	13.4047	13.6889	13.7123		13.9717	13.9359	13.9558	13.9621	13.7703	13.5948		14.0573	13.3746	12.1111	13.3163	13.9679	14.0215
246597_at		9.88106	7.83116	5.95208	6.96723	7.64064	9.04262		9.80478	8.68821	7.20492	6.12921	6.4312	6.33413		8.19476	8.64746	6.78136	7.18982	6.93074	7.32193
246598_at		7.29426	7.36763	7.53594	7.61248	7.66291	7.55391		7.55952	7.65219	7.4312	7.50296	7.30135	7.47717		7.70736	7.55459	7.61471	7.96578	7.48382	7.7211
246599_at		4.28176	4.31764	4.25707	4.2975	4.42112	4.23649		4.4656	4.46195	4.5456	4.47471	4.45828	4.33352		4.70044	4.52356	4.45943	4.45943	4.39232	4.45943
246600_at		5.8054	5.88901	6.28912	6.2356	6.2888	6.14894		6.22106	6.20852	6.79108	6.85201	7.26056	7.93335		7.02237	6.90689	6.97728	6.87036	7.5157	7.37504
246601_at		8.67856	8.93138	8.99105	8.69673	8.53297	8.59003		8.78444	8.45781	8.3759	7.74309	7.45132	7.30902		8.33539	8.34873	8.73471	8.47978	8.45533	8.27146
246602_at		6.79518	6.6657	6.65631	6.36491	6.37804	6.62844		6.78033	6.79329	6.84778	6.3285	5.96138	5.66717		6.64386	6.55459	6.55459	6.22882	6.67243	6.67243
246603_at		7.78249	8.39528	10.3013	11.0733	9.59317	9.06762		7.48625	6.20969	5.7065	6.0222	6.06543	5.86896		6.88264	6.98868	10.102	10.1306	7.90689	6.62936
246604_at		5.79749	5.82765	5.81035	5.73767	5.88476	5.75775		5.9092	5.81312	5.93481	5.93679	6.18248	5.89406		5.97728	6	5.97728	6.02237	5.9542	5.83289
246605_at		4.24878	4.3064	4.39277	4.22246	4.26957	4.34866		4.53375	4.54962	4.51107	4.53375	4.62751	4.54054		4.70044	4.58496	4.70044	4.85798	4.64386	4.64386
246606_at		4.97435	4.87474	4.8976	4.89339	4.83399	4.9295		5.16242	5.00214	5.12294	5.28283	5.24373	5.13238		5.45943	5.04439	5.08746	5.16993	4.9542	5.08746
246607_at		5.58595	5.43758	5.39397	5.45521	5.54446	5.60321		5.76844	5.92138	6.21038	6.11682	6.7346	6.48354		6.35755	6.12928	5.70044	5.45943	6.2854	6.62936
246608_at		4.40249	4.46064	4.48831	4.43934	4.4625	4.32311		4.48423	4.70324	4.57597	4.60992	4.81349	4.67271		4.39232	4.45943	4.39232	4.80735	4.24793	4.24793
246609_at		4.54002	4.54013	4.52831	4.56459	4.61605	4.53327		4.61916	4.58147	4.69541	4.83394	4.80196	4.81165		4.80735	4.70044	4.52356	4.58496	4.39232	4.64386
246610_at		6.56054	6.83655	6.93676	6.85017	6.90796	6.67881		6.55631	6.39728	6.42335	6.51914	6.48387	6.52419		6.59991	7.10852	7.05528	7.07682	6.75489	6.49185
246611_at		9.73532	8.91921	8.95392	8.99568	9.29854	9.53785		9.87637	9.8642	10.1465	10.6491	11.0662	11.9435		10.4388	9.19229	9.22159	9.03892	9.80252	10.5285
246612_at		7.31378	7.13965	7.07838	7.27076	7.26849	7.21529		7.42814	7.49853	7.57918	7.61024	7.55475	8.32182		7.58496	7.5157	7.43463	7.63662	7.56224	7.86419
246613_at		11.2211	11.1023	11.083	11.1393	11.1984	11.1863		11.0855	11.0302	10.9511	11.4246	11.5882	11.6354		11.3264	11.227	11.239	11.1984	11.218	11.3129
246614_at		4.92754	4.90461	5.01903	4.81835	4.9843	4.94405		4.95028	4.88894	5.0554	5.41951	5.85982	6.85916		5.70044	5.64386	5.45943	5.32193	5.85798	5.90689
246615_at		4.88893	4.91221	4.9463	4.82789	4.83079	4.93605		5.11461	4.94557	4.96656	5.14751	5.11357	5.15529		5.20945	4.85798	4.80735	5.04439	4.58496	4.70044
246616_at		4.91582	5.18505	4.92344	4.90272	4.91976	5.04652		4.87963	4.78723	4.77769	5.01381	5.14098	4.82011		5.08746	4.52356	4.58496	5.16993	4.58496	4.58496
246617_at		5.69467	5.99391	5.80571	5.79357	5.75759	5.70802		5.66555	5.67986	5.71866	5.85841	6.13331	6.2505		6.59991	6.52356	6.49185	6.83289	6.47573	6.35755
246618_at		4.25476	4.17391	4.18678	4.28122	4.11899	4.10266		4.2529	4.1586	4.26413	4.26195	4.38427	4.22835		4.16993	3.90689	4	4.45943	4.08746	3.90689
246619_at		9.41648	9.07587	9.13144	9.17941	9.42353	9.32504		9.38344	9.33197	9.25355	8.98562	8.91031	8.24897		9.19967	9.60733	9.64024	9.2738	9.82337	9.42626
246620_at		6.71737	6.23423	6.25237	7.04233	7.1051	6.86221		6.93621	6.93077	6.81644	6.18299	6.21401	7.7898		7.6865	7.5157	6.45943	7.25739	7.44294	7.5157
246621_at		10.5894	10.3793	10.5749	10.5207	10.5422	10.5836		10.4803	10.6863	10.3839	10.4255	10.364	10.1696		10.7723	10.7056	10.7952	10.4929	10.8588	10.9204
246622_at		8.59401	8.22783	8.28803	8.08099	8.58055	8.55433		8.54014	8.79226	8.65744	8.50542	8.44013	8.48951		8.81378	7.77479	7.80735	8.45943	8.50779	8.50779
246623_at		10.4191	11.6313	11.8873	11.4967	10.7687	10.6007		10.4603	10.4017	9.99933	10.5014	10.4441	9.97619		9.03342	11.941	12.1898	11.6303	10.1033	8.80735
246624_at		4.73491	4.87983	4.83012	4.69843	4.85035	4.62809		4.76869	4.69117	4.80478	5.15396	5.19274	5.04386		4.9542	4.85798	4.90689	5	4.90689	4.75489
246625_at		5.91643	5.99327	5.97803	5.9477	6.1053	5.97757		6.03119	5.95897	5.7494	5.90508	5.89972	5.84018		6.02237	5.90689	5.85798	5.90689	5.45943	5.24793
246626_at		6.51511	6.3951	6.53985	6.31818	6.34953	6.3949		6.29877	6.21906	6.48091	6.51445	6.71598	6.48528		6.94251	6.55459	6.44294	6.82018	6.44294	6.52356
246627_s_at		10.4082	10.5119	10.1889	10.2161	10.1905	10.2283		10.2066	9.93379	9.77593	9.60642	9.51736	9.76985		9.43463	10.6466	10.3387	10.3106	10.0028	9.74987
246628_at		9.11027	9.5261	9.56756	9.32118	9.3329	9.27775		9.46011	9.37549	9.43369	9.68483	9.50731	9.92682		9.34651	10.0196	9.93517	9.60177	9.72281	9.70736
246629_at		4.33907	4.42271	4.37125	4.26919	4.32636	4.44937		4.43565	4.56086	4.50161	4.44175	4.50976	4.50704		4.52356	4.39232	4.32193	4.58496	4.32193	4.32193
246630_at		9.81246	9.73964	9.54158	9.43026	9.50073	9.68971		9.48148	9.33062	9.2446	9.08203	8.85277	8.92412		9.70736	9.0634	8.74483	9.2854	9.17493	9.44501
246631_at		8.50293	8.16026	8.69003	9.05705	8.77959	8.51436		8.65556	8.92673	9.58661	9.32616	9.24388	9.66966		9.59805	9.19967	8.85487	8.93074	9.92926	9.69349
246632_at		5.38681	5.30891	5.26091	5.51078	5.35687	5.47731		5.6555	5.39476	5.51636	5.33136	5.3221	5.8431		5.75489	5.83289	5.83289	6.16993	5.88264	5.88264
246633_at		9.41866	8.62054	7.71909	8.29693	8.86148	8.96685		9.3761	9.67824	7.62692	5.45618	5.2222	5.34769		8.79442	8.39232	7.93664	7.42626	8.66888	8.62936
246634_at		8.76183	8.86173	8.86574	8.88737	9.02127	8.92585		8.97669	9.16636	9.17933	8.98555	9.02963	8.11631		8.84235	9.28309	9.1472	8.70044	9.05257	9.33762
246635_at		5.99906	5.88183	5.99126	5.76677	5.78425	5.72184		5.90467	5.75505	5.93721	6.04078	6.15147	6.15137		6.37504	6.06609	6.12928	6.26679	5.83289	5.93074
246636_at		11.0068	10.6575	10.4584	10.6724	10.678	10.8376		11.1973	11.3126	11.0102	11.0604	10.8775	10.984		10.8819	10.5421	10.5187	10.388	11.0808	11.1196
246637_at		5.57705	5.33899	5.3976	5.5425	5.43633	5.49572		5.59116	5.55807	5.54335	5.34682	5.48366	5.38765		5.75489	4.9542	4.90689	5.49185	4.85798	5.12928
246638_at		4.44928	4.42578	4.59933	4.3719	4.57214	4.44169		4.7006	4.60663	4.56785	4.60423	4.52803	4.60663		4.9542	4.70044	4.64386	4.90689	4.58496	4.80735
246639_x_at		4.22774	4.34567	4.50309	4.3852	4.36231	4.33696		4.68735	4.10683	4.66562	4.83684	4.79542	4.79419		4.9542	4.75489	4.80735	6.16993	4.90689	4.90689
246640_x_at		7.41344	7.68969	7.54393	7.18989	7.25385	7.34531		7.86768	7.65318	7.75214	8.13653	8.15301	7.80731		8.37069	7.78136	8.07146	8.44708	7.89482	7.65105
246641_s_at		3.96947	4.02913	4.04105	3.89101	3.90169	3.82809		4.13806	3.83293	4.055	4.22182	4.33369	4.02504		4	3.90689	4	4.39232	4	4
246642_s_at		4.25637	4.22825	4.21917	4.11959	4.03441	4.1225		4.32623	4.06535	4.36985	4.25876	4.60651	4.19793		3.90689	4.08746	4	4.24793	4	3.90689
246643_s_at		3.57853	3.51196	3.57803	3.61144	3.56711	3.58784		3.56951	3.58035	3.59806	3.6139	3.58726	3.66108		3.32193	3.32193	3.32193	3.45943	3.16993	3.16993
246644_at		9.62629	9.54359	9.49536	9.46751	9.53736	9.50061		9.62082	9.89026	10.0369	10.1041	9.90824	9.65465		9.40727	9.18488	9.19229	8.89178	9.37287	9.54303
246645_at		7.84746	7.63794	7.74166	7.98078	7.69008	7.79658		7.85464	7.81686	8.04305	8.05964	7.56946	7.86933		7.41785	8.2854	8.02237	7.78136	7.88264	7.69349
246646_at		5.18703	5.2597	5.29702	5.23895	5.23816	5.26577		5.53193	5.31219	5.4737	5.43841	5.42932	5.399		5.24793	4.90689	5	5.49185	5.08746	4.9542
246647_at		4.24592	4.26628	4.28226	4.21259	4.19092	4.22144		4.30973	4.21414	4.27724	4.2344	4.24009	4.13731		4.16993	4.08746	4.08746	4.45943	4.08746	4.08746
246648_at		4.19967	4.3866	4.20983	4.22641	4.30869	4.18904		4.37821	4.3902	4.43188	4.46488	4.42491	4.49967		4.52356	4.32193	4.39232	4.45943	4.32193	4.32193
246649_at		4.95613	5.04185	4.91695	4.86372	4.91664	4.9267		4.96471	4.91143	4.8974	4.9698	5.03946	5.0443		5.49185	5.2854	5.12928	5.2854	5.20945	5.20945
246650_at		9.44676	9.67019	9.55818	9.53171	9.52417	9.42713		9.58648	9.46821	9.33174	9.2028	9.16185	8.8908		9.3966	9.86728	9.89482	9.57175	9.50978	9.31741
246651_at		10.1641	10.3927	10.4069	9.9754	9.99724	10.0919		10.2618	10.2319	9.92091	9.52839	8.70572	7.92769		9.89482	10.0279	9.77479	9.34651	9.81698	10.1202
246652_at		4.34869	4.43365	4.51648	4.65828	4.7362	4.55328		4.4049	4.35776	4.34728	4.36282	4.3191	4.35137		4.32193	4.08746	4.08746	4.24793	4.24793	4.16993
246653_at		8.36347	8.20882	8.2404	8.30941	8.3359	8.30148		8.62443	8.96815	9.24816	9.5959	9.62278	9.8352		9.76155	8.59246	8.45533	8.32643	9.44501	9.82177
246654_s_at		9.77403	9.96449	9.90251	10.1183	10.0002	10.0246		9.88007	9.87302	9.54839	9.36765	9.95015	9.92437		9.26913	9.86882	9.8933	9.62753	9.45943	9.69697
246655_at		4.54642	4.61645	4.6021	4.59352	4.60022	4.66189		4.81803	4.7149	4.68768	4.7636	4.65399	4.87807		4.70044	4.52356	4.52356	4.90689	4.58496	4.52356
246656_at		4.02029	4.03706	4.01555	4.06691	4.08317	4.10268		4.02504	3.88601	3.99467	4.14697	4.29891	4.22434		4.08746	4.08746	4	4.16993	4	4.08746
246657_at		3.76679	3.79516	3.85965	3.78643	3.81647	3.85071		3.90397	3.83343	3.8262	3.89382	3.94822	3.79931		3.45943	3.58496	3.58496	3.70044	3.58496	3.70044
246658_at		3.69567	3.69398	3.77108	3.71079	3.75315	3.7373		3.72677	3.68858	3.78602	3.80254	3.85522	3.8159		3.45943	3.45943	3.45943	3.45943	3.45943	3.58496
246659_at		4.02119	4.02838	4.06947	4.02823	4.10965	4.0462		4.10294	3.9827	4.09547	4.03621	4.03562	4.03037		4.16993	3.80735	3.80735	3.90689	3.90689	3.90689
246660_at		9.21558	9.57158	9.46699	9.43758	9.27158	9.32686		9.18355	9.22668	9.00473	8.88499	9.2754	9.27887		9	9.633	9.47776	9.5157	9.28077	9.17742
246661_at		3.59553	3.55405	3.59564	3.65757	3.61068	3.69322		3.73264	3.71307	3.73027	3.72328	3.74004	3.76658		3.32193	3.32193	3.32193	3.45943	3.32193	3.32193
246662_at		4.45045	4.55189	4.49736	4.5246	4.50688	4.39691		4.50508	4.41242	4.5615	4.63879	5.02467	4.80181		4.85798	4.85798	4.80735	4.64386	4.64386	4.52356
246663_at		6.56259	6.59357	6.6056	6.65679	6.51055	6.5734		6.59952	6.69715	6.55099	6.54449	6.57302	6.69355		6.79442	6.37504	6.42626	6.93074	6.06609	6.2854
246664_at		4.37294	4.54318	4.41458	4.31908	4.45377	4.47265		4.47276	4.68475	4.5422	4.49754	4.55366	4.25325		4.45943	4.52356	4.45943	4.39232	4.32193	4.39232
246665_s_at		7.10812	7.23091	7.21081	7.22302	7.21021	7.11353		7.21823	7.09492	7.21437	7.38321	7.84697	7.43169		6.87036	6.90689	6.97728	7	6.64386	6.64386
246666_at		5.32509	5.30775	5.29386	5.18405	5.21684	5.27359		5.19574	5.20127	5.32958	5.26781	5.44702	5.38365		5.20945	5	5	5.20945	5.08746	5.12928
246667_at		4.39212	4.37954	4.40977	4.33223	4.38888	4.43818		4.39007	4.27085	4.38255	4.42677	4.60644	4.59065		4	4.24793	4.16993	4.52356	4.08746	4
246668_at		4.01641	4.06034	4.0675	4.0013	4.06972	4.12454		4.10599	4.1535	4.0969	4.06944	4.07377	4.02123		3.90689	3.80735	3.80735	4	3.80735	3.80735
246669_at		5.39165	5.46534	5.31061	5.36464	5.30648	5.40529		5.48448	5.70408	5.39436	5.46654	5.3608	5.27413		5.83289	5.2854	5.42626	5.70044	5.32193	5.32193
246670_at		3.95057	3.90671	3.95424	3.96313	3.93591	3.88862		3.96042	3.86225	3.91585	3.93143	4.00588	3.99154		3.45943	3.45943	3.45943	3.70044	3.58496	3.58496
246671_at		4.30663	4.40488	4.32268	4.17714	4.29657	4.40926		4.36476	4.2961	4.19589	4.2069	4.3632	4.25966		4.24793	4.24793	4.24793	4.32193	4.16993	4.16993
246672_at		4.17356	4.15428	4.15053	4.12906	4.16193	4.27313		4.24962	4.30079	4.27849	4.28776	4.25432	4.218		4.08746	4.16993	4.24793	4.32193	4.16993	4.24793
246673_at		12.7315	12.6804	12.7651	12.8991	12.9762	12.9068		12.7047	12.5179	12.2733	11.8978	10.9988	10.9684		12.3351	12.268	12.3284	12.4689	12.605	12.5857
246674_at		6.53624	6.49197	6.52015	6.6727	6.52147	6.45768		6.66181	7.0637	6.95044	7.31093	7.07293	7.98413		6.65821	6.79442	6.82018	7.06609	7.22882	7.14975
246675_at		5.30156	5.33508	5.21113	5.15659	5.17538	5.18847		5.15575	5.08305	5.09651	5.09233	5.33928	5.21971		5.2854	5	4.9542	5.2854	5.08746	5.08746
246676_at		4.29224	4.30636	4.29863	4.20686	4.2305	4.22701		4.34065	4.20886	4.33448	4.30476	4.21354	4.37444		4.16993	4	4	4.08746	3.80735	3.90689
246677_at		4.30758	4.27802	4.2787	4.35781	4.45149	4.16823		4.29211	4.20879	4.24066	4.24042	4.27191	4.29198		4.08746	3.90689	3.90689	4.16993	3.90689	4
246678_at		4.1162	4.04629	4.08066	4.09265	4.10021	4.07063		4.07061	4.17566	4.0842	4.09278	3.9952	4.35772		4	3.80735	3.90689	4	3.80735	3.90689
246679_at		4.09605	4.12236	4.07651	4.14043	4.08427	4.12904		4.15296	4.12875	4.13084	4.21942	4.09734	4.21217		4	3.90689	4.08746	3.90689	3.90689	3.80735
246680_at		5.98959	6.14856	6.12543	6.04189	6.00141	5.97732		6.15866	6.09657	6.15547	6.32394	6.14213	6.31418		6.30378	6.10852	5.97728	6.56986	6.02237	6.04439
246681_at		8.43768	8.37566	8.39472	8.63621	8.62212	8.53172		8.51435	8.19334	8.18125	8.22964	8.70911	8.80629		8.62936	8.17991	8.14975	8.52748	8.2854	8.40514
246682_at		6.95888	7.1229	7.83016	8.10469	8.21962	7.61666		7.35256	6.82725	6.47464	6.70795	6.68029	7.99564		7.73471	8.50383	9.37938	9.02791	8.20457	7.80735
246683_at		5.0687	5.20113	5.48415	5.39467	5.33212	5.28733		5.18351	5.20148	5.12398	5.06689	4.91953	5.02684		5.49185	5.2854	5.83289	5.58496	5.55459	5.2854
246684_at		4.33482	4.47624	4.48895	4.34855	4.41877	4.37705		4.55566	4.46044	4.64084	4.72844	4.59894	4.74072		4.52356	4.24793	4.08746	4.45943	4.24793	4.16993
246685_at		6.084	6.31535	6.03619	6.05312	6.09027	6.02239		6.11115	5.97732	6.16878	6.22228	6.26259	6.06954		6.24793	5.97728	5.90689	6.02237	5.83289	6.10852
246686_at		5.39569	5.47539	5.40931	5.39848	5.36003	5.42873		5.39922	5.56354	5.53758	5.66853	6.04724	5.68565		5.32193	5.24793	5.24793	5.72792	5.04439	5.32193
246687_at		7.3991	7.55928	7.59725	7.48772	7.47324	7.47224		7.93108	7.63018	7.17529	6.09869	6.38627	6.35869		6.2854	6.2854	7.26679	7.7211	6.88264	5.85798
246688_at		3.79577	3.8058	3.77163	3.83188	3.78879	3.78943		3.91162	3.81443	3.82637	3.89816	3.85054	3.79736		4	3.80735	3.80735	3.80735	3.90689	3.80735
246689_at		4.02618	4.09856	4.0228	4.0193	4.00592	4.04711		4.02679	4.09079	4.17126	4.21507	4.17849	4.12956		3.70044	3.90689	3.70044	3.90689	3.70044	3.58496
246690_at		5.27766	5.30177	5.33045	5.32147	5.24443	5.23442		5.47339	5.45413	5.43566	5.44713	5.33187	5.3636		5.2854	5.2854	5.20945	5.55459	5.12928	5.16993
246691_at		5.40069	5.49185	5.44346	5.47751	5.37167	5.3316		5.86479	5.81476	5.77185	5.70795	5.89423	5.88742		5.93074	5.61471	5.58496	6.10852	5.58496	5.83289
246692_at		3.83671	3.7554	3.76453	3.82741	3.80207	3.77534		3.82013	3.81464	3.86545	3.90072	3.7654	4.02704		3.58496	3.58496	3.58496	3.70044	3.58496	3.58496
246693_at		4.67943	4.72446	4.71708	4.72459	4.74977	4.65402		5.06337	5.18041	5.09932	4.97574	4.91104	5.10677		5.20945	5.08746	5.12928	5.08746	5.04439	5.24793
246694_at		4.17322	4.16714	4.15942	4.16596	4.2543	4.23088		4.26565	4.24483	4.23889	4.20818	4.38536	4.32387		4.16993	4	4	4.16993	4.16993	4
246695_at		6.19224	6.34662	6.37281	6.23399	6.09624	6.13838		6.1758	5.99614	6.19321	6.53095	6.70781	6.22764		6.22882	6.37504	6.37504	5.93074	6.02237	6.12928
246696_at		4.75041	4.71779	4.5904	4.55418	4.61956	4.59708		4.72572	4.79042	4.89484	4.82844	4.9893	4.72117		5.20945	4.58496	4.45943	4.90689	4.64386	4.70044
246697_at		5.594	5.58185	5.60225	5.49199	5.41822	5.35815		5.51225	5.46715	5.63864	5.64682	5.81624	5.59919		5.49185	5.12928	5.08746	5.55459	4.9542	5
246698_at		4.48817	4.37633	4.55247	4.43731	4.49782	4.44795		4.43814	4.32114	4.3148	4.54403	4.38738	4.46474		4.32193	4.24793	4.39232	4.24793	4.16993	4.24793
246699_at		8.7895	8.83506	8.69817	8.59176	8.44726	8.40833		8.6933	8.82246	8.87918	9.25194	9.59185	9.64018		8.5812	9.08746	9.00843	8.84549	8.29921	8.46761
246700_at		5.53681	6.96477	5.89107	5.60351	5.52464	5.59386		5.3587	5.2877	5.57694	5.98144	5.65996	5.21232		5.20945	6.76818	5.72792	5.55459	5.20945	5.16993
246701_at		9.44882	9.28879	8.68593	7.67653	8.50961	8.86353		9.51052	9.67585	9.46697	9.48121	9.28968	9.23955		7.90087	8.26209	7.7879	6.85798	7.88264	8.07146
246702_at		10.3737	9.91788	9.68068	10.1615	10.2549	10.3483		10.3589	10.6266	12.0005	12.032	11.9071	12.7118		11.4226	9.8933	9.61287	10.0566	11.7912	12.2597
246703_at		5.81894	5.88517	5.89463	5.64538	5.82393	5.77904		5.83103	5.94593	5.68056	5.85659	5.73374	5.6256		5.70044	5.67243	5.83289	6.04439	5.64386	5.61471
246704_at		4.49948	4.42089	4.40417	4.4113	4.46078	4.54387		4.58167	4.54306	4.65575	4.64086	4.56836	4.6181		4.58496	4.32193	4.32193	4.52356	4.32193	4.52356
246705_x_at		4.40709	4.32626	4.29987	4.12834	4.23128	4.29231		4.34134	4.29529	4.62195	4.74159	4.85911	4.47054		4.58496	4.08746	4.16993	4.08746	4.16993	4.16993
246706_at		4.16291	4.13927	4.09404	4.18057	4.14181	4.05213		4.29678	4.13588	4.21637	4.16192	4.17529	4.26623		4.08746	3.80735	3.80735	4	3.90689	3.90689
246707_at		5.21174	5.38131	5.214	5.236	5.24108	5.23555		5.29124	5.26124	5.2703	5.30325	5.20466	5.40257		5.39232	5.45943	5.45943	5.67243	5.35755	5.45943
246708_at		8.68812	8.65755	8.76774	8.72834	8.71721	8.57816		8.48036	8.2635	7.91149	7.80133	7.806	7.77159		8.18488	8.64024	8.55075	8.85487	8.13443	7.83289
246709_s_at		3.58316	3.50791	3.50922	3.53119	3.59822	3.55143		3.59659	3.62906	3.65246	3.63543	3.5969	3.67295		3.32193	3.16993	3.32193	3.32193	3.32193	3.32193
246710_at		3.9906	3.97507	4.14287	4.01824	4.03676	4.05274		4.2711	4.1047	4.20094	4.38245	4.20638	4.23057		4.08746	4.08746	4.08746	5.04439	4.08746	4.16993
246711_at		5.3151	5.29343	5.23699	5.15557	5.23004	5.2283		5.21795	5.40917	5.23963	5.21999	5.37052	5.20538		5.42626	4.80735	4.80735	5.35755	4.85798	4.75489
246712_at		4.92035	4.87502	4.95668	4.93639	4.86894	4.82967		4.73789	4.87363	4.88017	4.87138	4.69354	4.63259		4.58496	4.16993	4.32193	4.52356	4.08746	4.24793
246713_at		5.07012	5.08093	4.92771	5.00251	5.06367	4.91866		4.94332	4.85054	4.94978	5.02779	5.05429	5.10441		5.04439	5.12928	5.16993	5.35755	5	5.16993
246714_at		6.4922	6.68675	6.84184	7.02249	6.98169	6.85891		6.3936	6.02272	6.25004	6.13454	6.22072	6.61204		6.45943	7.33092	7.25739	7.36632	6.9542	6.89482
246715_at		5.45341	5.50868	5.41148	5.55491	5.56074	5.41802		5.54594	5.54535	5.48789	5.46836	5.44921	5.57621		5.55459	5.45943	5.58496	5.61471	5.24793	5.39232
246716_s_at		4.18261	4.39778	4.55706	4.34675	4.23504	4.26512		4.18893	4.18269	4.13923	4.18591	4.16208	4.04357		4	4	4.58496	4.16993	3.90689	3.90689
246717_at		6.12974	5.98863	5.9604	5.91871	5.9197	5.99161		6.28083	6.33095	6.25175	6.27439	6.22019	6.22245		6.53916	5.88264	5.78136	6.39232	5.78136	5.64386
246718_at		5.8213	5.75135	5.84642	5.83886	5.79161	5.79856		5.93788	5.9407	5.98608	6.32405	6.15965	6.11905		6.02237	5.9542	6.04439	6.22882	5.88264	5.93074
246719_at		4.53218	4.56673	4.48763	4.70161	4.66841	4.59306		4.67286	4.55407	4.69673	4.63203	4.59727	4.61593		4.75489	4.52356	4.58496	4.90689	4.64386	4.64386
246720_at		3.89695	3.92485	3.96907	4.04907	3.97247	3.94643		4.09467	3.96442	4.08986	4.15933	4.06034	4.07195		4	4	4	3.90689	4	3.90689
246721_at		4.41368	4.37964	4.39001	4.35037	4.45282	4.27824		4.47875	4.48719	4.54688	4.6827	5.22454	4.69799		4.32193	4.32193	4.32193	4.24793	4.45943	4.08746
246722_at		4.82452	4.88296	4.79656	4.88689	4.82675	4.61418		4.9817	4.98297	5.05568	5.13899	5.38246	5.02119		4.90689	4.90689	4.80735	5.12928	4.90689	4.70044
246723_at		4.47731	4.37611	4.40047	4.53332	4.56295	4.41614		4.75684	4.47025	4.60362	4.51707	4.50432	4.65744		4.85798	4.45943	4.45943	4.58496	4.52356	4.45943
246724_at		6.58719	5.93106	5.86622	6.3153	6.48899	6.71826		6.42413	5.8032	5.83422	5.9251	6.22053	7.18404		6.08746	6.40939	6.37504	6.37504	6.37504	6.32193
246725_at		5.43693	5.42533	5.42234	5.33852	5.3122	5.279		5.40304	5.29762	5.45957	5.53807	5.61725	5.45069		5.49185	4.90689	5.12928	5.61471	5.04439	5.08746
246726_at		4.42646	4.41405	4.28615	4.27889	4.32897	4.42399		4.50988	4.50263	4.56992	4.56925	4.61413	4.62436		4.58496	4.58496	4.70044	4.75489	4.52356	4.39232
246727_at		5.39959	5.16817	5.27301	5.3618	5.5021	5.52233		5.64488	5.51136	5.52011	5.84947	5.95021	6.47532		5.85798	5.49185	5.39232	5.64386	5.97728	5.9542
246728_at		7.96412	7.8955	7.87067	7.96673	7.84985	7.78012		8.36545	8.3707	8.55756	8.28523	8.47484	8.11763		8.13955	8.49185	8.45533	7.77479	8.36194	8.35755
246729_at		3.92075	3.89213	3.92374	3.88355	3.86444	3.86559		3.87027	3.85963	3.92344	3.94218	3.84368	4.0381		3.70044	3.58496	3.70044	3.58496	3.70044	3.70044
246730_at		11.5007	11.416	11.3814	11.2089	11.341	11.3225		11.603	11.9614	11.4362	11.5801	11.6571	11.6928		10.8392	10.9751	11.1668	10.7356	10.8478	10.7288
246731_at		5.29727	5.22054	5.27182	5.34144	5.24982	5.39678		4.92136	5.12509	4.92894	4.95654	5.05216	4.68544		4.39232	4.52356	4.75489	4.64386	4.75489	4.52356
246732_at		6.99665	6.66067	6.90371	6.94124	7.00889	7.09812		7.27074	7.64436	7.57421	7.39963	7.65173	7.26439		7.03342	6.71425	6.58496	6.78136	7	7.10852
246733_at		5.52322	5.7019	5.69572	5.64654	5.6554	5.68054		5.61274	5.51979	5.61725	5.64078	5.63913	5.41784		6.14975	6.24793	6.42626	6.62936	6	5.85798
246734_at		4.44394	4.43252	4.37015	4.48802	4.44464	4.31594		4.36871	4.23577	4.31065	4.22439	4.33203	4.20539		4.52356	4.64386	4.52356	4.52356	4.32193	4.16993
246735_at		9.41617	9.61871	9.83147	9.92825	9.80281	9.65082		9.43451	9.31181	8.96842	9.07392	9.24087	9.64243		9.05799	8.93958	9.85019	9.64024	9.66534	9.32418
246736_at		10.3237	10.3949	10.4493	10.4078	10.473	10.4228		10.2659	9.90755	9.59472	9.44282	8.85206	9.06869		10.1202	10.0808	10.2095	10.2808	10.014	10.1923
246737_at		8.063	7.70203	7.75516	8.0611	8.10109	8.0904		7.91048	7.74594	7.63134	7.85799	7.68244	8.20731		7.7879	7.62205	7.56986	8.10852	7.85798	7.84549
246738_at		8.05232	8.11944	8.04194	8.03592	8.14875	8.06544		8.15899	8.06415	8.01537	8.03137	7.24678	7.38314		7.52356	8.19476	8.40939	7.45121	8.58871	8.44708
246739_at		4.49233	4.46653	4.49	4.36868	4.46775	4.31523		4.51645	4.45933	4.57212	4.70216	4.78467	4.65271		4.52356	4.39232	4.45943	4.52356	4.32193	4.39232
246740_at		4.23295	4.18735	4.16702	4.1777	4.21709	4.22563		4.34954	4.25925	4.23847	4.24778	4.319	4.37754		4.24793	4.08746	4.08746	4.24793	3.90689	3.90689
246741_at		9.09954	9.16255	9.25333	9.533	9.35504	9.20118		9.11622	8.99085	9.09589	9.47018	9.78618	10.4183		9.81378	9.77808	9.76155	9.41363	9.85175	9.82337
246742_at		8.53833	8.46279	8.41657	8.53966	8.37689	8.43902		8.61092	9.00657	9.17855	8.92798	8.88202	8.8875		8.81057	8.42626	8.64024	8.09803	9.03067	9.08746
246743_at		6.12322	5.81849	6.0088	6.01366	6.08973	6.05124		6.02744	6.17064	6.03554	6.00805	6.0544	6.21077		5.20945	6.02237	6.08746	5.55459	6.02237	6.14975
246744_at		9.96122	9.67736	9.65816	10.1813	10.1896	10.1081		9.76813	9.38418	9.86197	9.85981	9.69518	10.3949		11.056	10.1215	10.0634	10.6944	10.8455	10.7296
246745_at		11.7698	11.8224	11.7262	11.6944	11.7883	11.6363		11.5238	11.6329	11.2941	11.0598	11.2347	10.7199		11.1235	11.683	11.8677	11.6551	11.3869	11.1098
246746_at		8.70641	8.72516	9.17485	9.21719	8.95753	8.79668		8.43425	8.06246	7.84563	7.72678	7.35401	7.58202		7.90087	8.25739	9.11634	8.99152	8.40939	8.01123
246747_at		12.027	11.9833	11.9985	11.9856	11.9681	11.9325		12.1237	12.3959	12.1435	12.2707	12.6201	12.8186		11.9676	12.4424	12.476	11.964	12.2444	12.1548
246748_at		8.40878	8.2099	8.39193	8.21689	8.50927	8.46082		8.31532	8.43258	8.35244	8.55924	8.26772	8.35602		8.71768	8.04985	8.22882	8.15482	8.36194	8.76818
246749_at		8.01488	7.93968	8.14655	8.38719	8.29915	8.0651		8.19527	8.2759	8.44776	8.82617	8.47497	8.87095		8.75822	8.56605	8.26209	8.38802	8.59991	8.58496
246750_at		5.67211	5.75121	6.12115	6.07979	6.07536	5.92664		5.88216	5.97854	5.93525	6.01848	6.0788	6.80845		6.16993	6.56986	7.11894	6.33985	6.74147	6.52356
246751_at		4.74857	4.59092	4.70307	4.75966	4.67701	4.64974		4.84356	4.62899	4.70666	4.68403	4.85848	4.66906		4.9542	4.24793	4.24793	4.70044	4.16993	4.08746
246752_at		4.98216	4.93313	4.91441	4.92548	5.2722	5.11113		4.95194	5.07456	5.01366	5.04392	5.23351	4.92889		5.83289	5.32193	5.42626	5.61471	5.61471	5.70044
246753_at		5.07532	5.2874	4.9905	4.96334	4.9609	4.97831		5.13658	4.7422	5.01003	4.84033	4.89952	5.09287		4.75489	4.39232	4.45943	5.12928	4.45943	4.52356
246754_at		6.37589	6.34178	6.33601	6.38262	6.44429	6.52503		6.43431	6.26784	6.45763	6.29633	6.35479	6.17302		6.72792	5.85798	5.75489	6.53916	5.88264	6
246755_at		7.03651	6.64817	6.79926	6.75196	6.73036	6.80235		7.09007	8.26384	10.3848	9.34053	9.18474	8.64199		8.94544	7.35755	7.14975	7.59991	10.0485	9.18735
246756_at		6.63182	7.59625	8.87297	8.44189	7.18758	7.24355		6.86536	6.55108	6.63369	7.81248	8.82331	9.49418		7.27612	7.71425	9.20212	8.26209	7.44294	7.64386
246757_at		6.62997	6.7657	6.64221	6.71727	6.58863	6.67689		6.59781	6.56011	6.59656	6.48282	6.46627	6.72453		6.85798	6.47573	6.39232	7.04439	6.37504	6.56986
246758_at		12.0249	12.2032	12.2476	12.2097	12.2108	11.9677		12.1417	12.3706	12.1955	12.2271	11.8621	11.8761		11.6138	12.239	12.5899	12.2735	12.258	11.9986
246759_at		7.3665	7.43715	7.53873	7.39402	7.31701	7.59224		7.2968	7.99344	8.12655	8.70789	9.12302	9.61839		8.09276	7.44294	7.42626	7.21917	7.92481	8.46352
246760_at		7.73619	7.92247	7.95777	7.97208	7.85726	7.95234		7.6878	7.6838	7.6035	7.63472	7.73252	7.48434		7.75489	8.3837	8.27146	8.05528	7.90689	7.92481
246761_at		5.08659	5.29629	5.407	5.29557	5.19465	5.2917		5.08426	5.06033	5.18581	5.3555	5.3658	5.2177		5.12928	5	5	5.20945	4.9542	4.9542
246762_at		6.33086	6.73304	6.64042	6.57954	6.33894	6.10333		6.36569	6.5659	5.8876	5.53299	5.36584	5.52432		5.45943	7.27612	7.07682	6.12928	5.88264	5.32193
246763_at		9.8962	9.55377	9.27901	9.75634	10.0373	9.9535		9.73009	9.52436	9.29694	8.88949	9.29703	9.53723		9.53722	9.75154	9.41996	9.82655	9.78953	9.49985
246764_s_at		4.00529	3.96734	3.99778	4.02729	4.02427	3.98206		3.98279	4.01353	4.13128	3.9353	4.05047	4.03771		4	3.58496	3.70044	4.08746	3.58496	3.58496
246765_at		5.40511	5.99024	6.18351	5.79387	5.44923	5.40005		5.53812	5.35637	5.15252	5.06014	5.1178	5.17054		4.9542	6.22882	6.85798	5.72792	5.08746	4.90689
246766_at		5.2711	5.36113	5.20602	5.14161	5.23295	5.08099		5.44373	5.56802	5.40711	5.63769	5.82827	5.43251		5.49185	5.08746	5.35755	5.2854	5.12928	5.42626
246767_at		6.89996	7.50732	7.84663	7.97198	7.43071	7.07185		6.94499	6.64717	6.37545	6.51538	6.30867	6.90364		5.78136	7.65105	8.33539	8.0607	6.40939	5.49185
246768_at		9.53431	8.27005	8.58077	8.53659	9.04086	9.15961		9.62288	9.68044	9.57935	9.54795	8.7029	8.43269		9.71939	8.38802	8.42206	8.48784	9.01123	9.47776
246769_at		5.62308	5.61932	5.69894	5.68884	5.65107	5.41499		5.46699	5.16374	5.10827	5.16324	5.48725	5.46297		5.83289	5.52356	5.83289	5.72792	5.32193	5.58496
246770_at		6.97822	6.84436	6.81171	6.73209	6.84875	6.8185		6.88464	7.14156	7.64249	7.8397	7.73916	8.52721		7.17991	7	6.75489	6.64386	7.18982	7.08746
246771_at		3.69494	3.64487	3.66791	3.69446	3.71581	3.69469		3.78111	3.735	3.78117	3.7205	3.85541	3.77189		3.58496	3.32193	3.45943	3.58496	3.32193	3.45943
246772_at		7.62905	7.89629	7.98061	8.07266	7.75041	7.76158		7.57417	7.61419	7.14672	6.81315	6.54994	6.27836		7.59991	8.41785	8.54303	8.33985	7.74819	7.3837
246773_at		5.69123	5.78661	5.77412	5.7789	5.74273	5.6335		5.7731	5.92403	5.85474	5.86399	5.67303	6.02576		5.75489	5.55459	5.32193	5.61471	5.39232	5.52356
246774_at		4.87967	4.95029	4.90636	4.82551	4.79136	4.77268		5.01179	5.02864	5.15919	5.13096	5.05893	5.14334		5.2854	5.39232	5.16993	5.08746	5.24793	5.2854
246775_at		8.40906	8.72702	8.79811	8.84849	8.70713	8.64675		8.59806	8.44798	8.47964	8.63372	8.66443	9.16942		8.02791	8.86109	8.87036	9.00282	8.5157	8.40088
246776_at		7.02973	7.01188	7.2237	7.14172	7.13886	7.06148		7.29356	7.2063	7.21	7.12104	7.17797	7.09718		7.55459	7.10852	7.40088	7.74147	7.2384	7.29462
246777_at		4.94827	4.81332	5.01598	5.11312	5.05841	4.89014		5.45417	5.37815	6.56515	6.73904	6.34371	7.352		8.08215	6.58496	6.30378	6.37504	7.83289	8.54689
246778_at		8.00671	7.72667	7.80175	8.02676	7.91308	8.00134		7.53952	7.62577	7.73489	7.08474	7.02214	6.55973		7.7879	7.70044	7.8392	7.62936	7.98868	7.8009
246779_at		7.0655	6.82131	7.19607	7.28844	7.22823	7.2391		7.02477	7.15769	7.71581	7.88035	7.9455	8.9309		7.46761	6.72792	6.98868	7.59246	7.93074	7.8009
246780_at		10.389	10.8283	10.7928	10.6805	10.672	10.5423		10.4706	10.4857	10.4874	10.5402	10.4828	10.968		9.98726	10.6184	10.5821	10.3761	10.2408	10.0688
246781_at		9.54404	9.17422	8.57043	8.05933	9.54594	9.23131		9.61075	9.78038	9.15682	8.54687	8.97693	9.55479		8.89482	8.81057	8.47573	8.13443	9.33985	9.11894
246782_at		5.85904	5.76712	5.98468	5.60282	5.97113	5.92981		6.58167	6.76679	6.92392	7.72388	7.83419	8.24892		6.87036	6.24793	7.06609	6.06609	7.40088	7.54689
246783_at		7.66592	7.46865	6.84638	6.30088	6.90356	6.94761		7.70226	7.86587	7.4433	6.58709	6.78494	6.95728		7	7.2854	6.65821	6.65821	6.67243	6.39232
246784_at		8.82966	8.50065	8.68603	8.86154	9.05161	8.84889		8.87059	8.97874	8.67979	8.84046	8.08299	8.39747		8.66534	8.66534	8.68299	8.81057	9.09276	8.95128
246785_at		9.30062	8.99152	9.81191	9.69963	9.83802	9.66273		9.55671	9.74938	9.82252	9.77447	9.36408	9.71989		9.65821	9.15987	9.94983	9.28309	10.2396	10.1523
246786_at		6.29547	6.38902	6.42818	6.43313	6.34359	6.32885		6.48432	6.56469	6.43528	6.75493	6.75603	7.12554		6.87036	6.90689	6.59991	6.71425	6.71425	7.02237
246787_s_at		3.8411	3.7581	3.75457	3.79267	3.77797	3.72182		3.93925	3.89261	3.96692	3.91555	3.90842	3.9596		3.70044	3.90689	3.58496	3.70044	3.58496	3.70044
246788_at		4.052	4.02891	4.07821	4.00281	4.06548	4.04926		4.11379	4.06261	4.10847	4.15966	4.18004	4.21286		3.90689	3.90689	4.08746	4.08746	3.90689	3.90689
246789_at		6.21956	5.90559	5.93207	6.22111	6.34506	6.07131		6.61919	6.83775	7.1544	7.04507	6.5743	7.18047		7.88874	7.13955	6.91886	7	7.59991	7.59991
246790_at		4.91831	4.86521	4.87728	4.91951	4.6555	4.76188		4.67331	4.67835	4.78214	4.96505	4.81855	4.67851		4.9542	4.85798	4.85798	4.64386	4.85798	4.90689
246791_at		8.30556	9.00965	10.3686	9.97538	9.63943	9.20746		8.56532	8.2159	9.17245	10.5925	9.95724	10.1977		8.80735	8.98584	10.2491	9.70563	9.70908	9.36194
246792_at		9.58952	9.19511	9.24398	9.41399	9.74344	9.78356		9.70045	9.50762	9.28694	8.0261	6.85233	6.19427		8.8392	8.61839	8.46761	8.27612	9.29921	9.27146
246793_at		6.92492	6.82561	6.89698	6.83053	6.8849	6.89353		6.95465	6.98952	7.17176	7.00532	7.01407	6.70372		6.85798	6.85798	7.02237	6.79442	6.97728	7.01123
246794_s_at		5.41803	5.53927	5.54538	5.69967	5.61581	5.62386		5.21923	5.04381	4.99751	5.11205	5.3204	5.92513		5.20945	5.93074	5.85798	5.20945	5.24793	5.55459
246795_at		4.74265	4.74564	4.78428	4.80464	4.85709	4.81569		4.91727	4.60628	4.90802	4.93891	4.97933	5.04371		4.80735	5	4.90689	4.85798	4.75489	4.9542
246796_at		6.00075	5.62175	5.9699	5.89617	6.03282	5.84		5.87444	5.96766	6.25228	6.88183	7.14697	7.76655		6.24793	5.90689	5.78136	5.93074	5.72792	5.90689
246797_at		5.75237	5.77111	5.79641	6.07591	5.69266	5.74483		5.83113	5.66374	5.42648	5.57831	6.06461	5.44336		6.02237	6.70044	7.42626	6.62936	5.72792	5.64386
246798_at		4.97191	5.11421	4.9302	4.97654	5.10752	5.05228		5.20329	5.50561	5.34087	5.42247	5.37885	5.6296		6.10852	5.75489	5.70044	6.02237	5.61471	5.72792
246799_at		8.2374	8.13629	8.16528	8.38384	8.41821	8.3494		8.01773	8.0192	8.21999	8.3314	8.27939	8.8002		8.72792	8.09276	8.03342	8.3443	8.2384	8.37504
246800_at		9.17622	9.48186	9.3237	9.53723	9.43936	9.34436		9.1637	8.83055	8.26851	8.05916	7.80546	7.38499		7.9542	9.46352	9.50978	9.16993	8.87652	8.03342
246801_at		8.54736	9.01815	9.12919	8.87897	8.7547	8.70853		8.40199	8.59098	8.45528	7.9726	8.06604	7.80164		8.8009	10.1599	10.1163	9.11634	9.47168	8.99152
246802_at		4.80075	4.8307	4.82132	4.84792	4.87129	4.61145		4.76276	4.70316	4.69369	4.64222	4.66672	4.51064		4.52356	4.52356	4.45943	4.70044	4.45943	4.32193
246803_at		5.14181	4.913	5.17583	5.18467	5.22311	5.2667		5.36362	5.55302	5.67454	6.16893	6.23966	7.06062		5.2854	5.39232	5.39232	5.04439	5.55459	5.90689
246804_at		4.63569	4.68325	4.51878	4.63205	4.65922	4.53318		4.50443	4.44646	4.50737	4.56321	4.59881	4.60441		4.85798	4.45943	4.39232	4.64386	4.45943	4.58496
246805_at		5.2091	5.23018	5.20055	5.19206	5.22456	5.18411		4.88644	4.77978	4.93659	4.98882	5.12142	5.10045		4.64386	4.64386	4.75489	4.75489	4.70044	4.58496
246806_at		3.78753	3.84245	3.81049	3.7972	3.87484	3.8268		3.96084	3.87995	3.91719	3.89624	3.89706	4.13471		3.90689	3.70044	3.58496	3.90689	3.70044	3.70044
246807_at		6.76046	6.71178	6.50793	6.33932	6.61272	6.51641		6.54795	6.50361	6.54819	6.67848	6.57659	6.65592		6.49185	6.10852	5.9542	6.67243	5.72792	6
246808_at		5.51808	5.65204	5.90646	5.87621	5.72523	5.8004		5.69444	5.57481	5.35388	5.56855	5.70703	5.6655		5.45943	5.64386	6.12928	5.97728	5.49185	5.35755
246809_s_at		8.24911	8.94653	8.82026	8.75571	8.22786	8.17221		8.32054	8.25633	8.15372	7.93738	8.07342	7.9926		7.2384	9.41785	9.60918	8.52748	7.85798	7.30378
246810_at		4.01205	4.03502	4.10326	3.99102	4.02327	4.04329		4.05818	3.93796	4.03282	4.21521	4.23726	4.27419		4.08746	3.90689	4	4	3.90689	4
246811_at		4.53681	4.52847	4.55459	4.53584	4.52929	4.50328		4.43288	4.39339	4.41701	4.34497	4.36157	4.43571		4.80735	4.32193	4.32193	4.58496	4.16993	4.16993
246812_at		3.64916	3.64486	3.70178	3.63091	3.69663	3.74911		3.77268	3.74887	3.78376	3.82067	3.81878	3.82408		3.58496	3.45943	3.45943	3.45943	3.45943	3.45943
246813_at		3.66812	3.70356	3.74446	3.71048	3.74075	3.64265		3.72045	3.6849	3.738	3.74542	3.63576	3.7328		3.90689	3.58496	3.32193	3.70044	3.45943	3.45943
246814_at		6.13702	6.00824	6.13058	6.07916	6.05673	6.048		6.04465	6.09305	6.11682	6.06556	6.06277	6.08856		6.32193	6.02237	6.04439	6.26679	5.9542	6.06609
246815_at		6.12395	6.21337	6.00051	5.93696	6.0338	5.94642		5.95066	5.91338	5.80443	6.05991	6.21859	6.18693		5.90689	5.64386	5.78136	5.78136	5.42626	5.55459
246816_at		4.21974	4.25691	4.25857	4.26444	4.26532	4.30368		4.44117	4.26893	4.33341	4.37248	4.51868	4.44914		4.70044	4.16993	4.24793	4.58496	4.24793	4.24793
246817_at		4.8018	4.99581	4.83325	4.90207	5.03779	5.08989		4.67654	4.93205	4.90297	4.83044	4.78444	4.59153		4.75489	5.04439	5.20945	4.64386	5.08746	5.2854
246818_at		7.66514	7.82516	7.98775	7.92441	7.87426	7.99569		7.9241	7.71531	7.72234	7.87621	7.81153	7.76403		7	7.29462	7.70736	7.47573	7.43463	7.49185
246819_at		3.53401	3.52274	3.51614	3.52851	3.5562	3.53412		3.5755	3.64126	3.51669	3.5577	3.50179	3.6392		3.32193	3.16993	3.16993	3.16993	3.16993	3.16993
246820_at		6.98359	7.02667	7.00343	6.76671	6.97671	7.09997		7.06028	7.16507	7.4835	7.63341	7.54902	6.87087		6.84549	7.12928	6.97728	6.84549	6.90689	6.88264
246821_at		5.90387	5.77507	5.72529	5.83251	6.23672	5.92214		6.11109	6.74067	7.76091	7.26572	6.85617	7.30333		9.34207	8.08215	7.11894	7.71425	8.92184	9.21432
246822_at		6.9898	7.10605	7.11093	7.12281	7.14462	6.99725		7.25173	7.6134	7.64855	7.66888	7.95176	7.64129		7.22882	7.48382	7.45943	7.46761	7.40939	7.48382
246823_at		3.73338	3.70984	3.77938	3.74724	3.7545	3.72186		3.80445	3.78171	3.79753	3.75631	3.67736	3.80315		3.70044	3.58496	3.45943	3.58496	3.58496	3.58496
246824_at		8.71437	8.55941	8.49155	8.55603	8.60651	8.66519		8.84742	8.9334	8.9594	8.54808	8.45591	8.58651		8.93664	8.7879	8.62205	8.89785	8.95128	8.83289
246825_at		4.40466	4.44414	4.35152	4.30746	4.37929	4.42046		4.44394	4.34898	4.50835	4.47351	4.54016	4.50042		5	4.9542	4.75489	4.70044	5.08746	4.90689
246826_at		6.28713	6.26368	6.33048	6.28372	6.17084	6.18786		6.3773	6.3824	6.42876	6.58349	6.67325	6.59308		6.64386	6.30378	6.45943	6.45943	6.06609	6.2854
246827_at		6.65781	6.82516	6.4372	6.59674	6.4759	6.65581		6.28498	6.07954	5.42017	5.48095	5.62681	4.96396		5.35755	5.90689	5.83289	5.58496	5.45943	5
246828_at		4.86433	4.96791	4.95928	4.91438	4.96748	4.93807		5.07052	4.93005	5.04822	5.32212	5.32751	5.23879		5.16993	4.90689	4.85798	4.64386	4.90689	4.9542
246829_at		9.36647	8.58469	10.7972	10.9607	10.4505	10.1709		9.40767	8.63244	8.08811	8.73838	10.1861	9.93586		8.80413	8.33092	10.8273	10.7781	10.1344	9.91588
246830_at		8.81179	9.04721	9.11335	9.14787	9.11602	9.04286		9.1678	9.45175	8.93703	8.66975	8.70426	7.73305		8.19967	8.9629	9.50383	8.77808	8.87652	8.59991
246831_at		5.76153	6.52293	8.88401	7.34966	6.13216	5.91769		6.11353	6.59331	8.3532	9.07518	7.85973	9.51243		9.10591	8.29462	9.02514	7.70044	9.78463	9.71939
246832_at		8.21991	8.30085	8.09585	8.35876	8.14624	8.11557		8.35435	8.60313	8.61137	8.41937	8.82493	8.66149		8.40088	8.32643	8.07146	8.45943	8.64386	8.59991
246833_at		3.90994	3.80536	3.86271	3.83803	3.90319	3.81507		3.91928	3.89668	3.89175	3.92778	4.21272	4.06893		3.90689	3.90689	3.80735	4	3.80735	3.70044
246834_at		5.56194	5.67783	5.71192	5.63465	5.76709	5.57823		5.82641	5.92115	5.76319	5.83183	5.68229	5.8722		6	6	6.20945	6.02237	5.9542	6
246835_at		6.10408	6.09307	6.19807	6.23677	6.03612	5.99506		6.42287	6.28535	6.44674	6.38215	6.13274	6.47767		6.35755	5.83289	5.72792	6.26679	5.75489	5.72792
246836_s_at		4.30131	4.3252	4.32824	4.31257	4.36934	4.4127		4.58049	4.4504	4.58026	4.56695	4.52581	4.67773		4.9542	4.80735	4.80735	4.80735	4.70044	4.80735
246837_at		7.82395	8.01692	7.66661	7.3747	7.32649	7.78843		7.67849	7.02277	6.89572	6.39167	6.36413	6.36536		6.56986	7.33092	7.40939	7.46761	6.61471	6.39232
246838_at		7.21787	7.46076	7.64154	7.37201	7.33793	7.14145		7.05424	7.06795	6.90199	7.03509	6.92314	6.97693		7.48382	7.39232	7.65821	7.67948	7.03342	6.96578
246839_at		6.61364	6.62825	6.54737	6.42425	6.52983	6.56351		6.72654	6.71714	6.65965	6.75656	6.89084	6.85433		6.87036	7.11894	6.84549	6.65821	7	6.88264
246840_at		7.33319	7.79906	7.92185	7.68232	7.76982	7.63372		7.62707	7.54269	7.82658	8.25357	8.64211	9.0608		8.37938	8.25267	8.11894	8.16491	7.88874	8.26209
246841_at		4.9042	4.785	4.84443	4.9399	4.89613	4.89868		4.68226	4.80567	4.81724	4.83569	4.84718	4.6925		4.52356	4.45943	4.24793	4.39232	4.32193	4.16993
246842_at		5.19014	5.13692	5.19092	5.62764	5.46611	5.38731		5.25148	5.20147	5.29886	5.20889	5.39497	6.14802		5.32193	5.42626	5.67243	5.85798	5.97728	5.83289
246843_at		8.87194	8.26223	8.40003	8.3501	8.6175	8.63048		8.82337	9.4225	10.564	10.6861	10.6833	10.9057		9.55651	8.45943	8.51175	8.91588	10.1163	10.0182
246844_at		5.50285	5.55418	5.3543	5.43035	5.49368	5.65641		5.66623	5.83757	5.49083	5.5409	5.5741	5.33443		6.02237	5.42626	5.52356	5.72792	5.12928	5.20945
246845_at		9.98937	10.2411	10.1525	10.2356	10.0952	10.0833		10.1989	10.1747	10.0315	9.94121	9.69156	9.86526		9.35094	10.2597	10.0875	10.0238	9.64926	9.63481
246846_at		8.65246	8.38994	8.3554	8.33068	8.5387	8.61124		8.93959	8.99304	8.88146	8.50825	8.42685	8.35073		8.60363	8.59991	8.48382	8.19476	8.66888	8.83605
246847_at		10.1009	9.78871	9.61727	9.59562	9.87512	10.1167		10.2108	10.3667	9.78296	9.01585	8.96453	8.60029		10.2324	9.38802	9.08481	9.46352	9.90388	10.1267
246848_at		5.13711	5.0354	5.08056	5.1134	5.11276	5.00137		5.2595	5.29082	5.3679	5.61852	5.69867	5.70163		5.49185	5.08746	5.08746	5.20945	5.08746	5.20945
246849_at		8.91481	8.87512	8.98936	8.89377	8.97458	9.04392		8.95342	9.26092	9.21694	8.98746	9.11726	7.91525		8.0607	8.26209	8.82655	8.29462	8.99435	8.62571
246850_at		5.70194	6.22443	6.34333	6.6743	6.31867	6.01882		5.80802	6.02957	5.57112	5.22938	5.30642	5.29505		5.32193	6.24793	7.32193	6.2854	6	5.2854
246851_at		3.79361	3.75601	3.73303	3.84314	3.73096	3.81793		3.8645	3.81223	3.80105	3.85391	3.85551	3.95455		3.70044	3.58496	3.45943	3.70044	3.58496	3.58496
246852_at		10.3975	9.13952	9.91121	10.0368	10.2219	10.3434		10.4396	9.87435	9.37682	9.84183	9.47396	9.26957		9.77149	9.10066	9.93369	9.99718	9.76155	9.79442
246853_at		4.68185	4.71801	4.71234	4.7077	4.71064	4.61465		4.70663	4.80727	4.79056	4.88904	4.91852	4.89451		5.08746	4.70044	4.75489	4.75489	4.70044	4.80735
246854_at		7.86796	6.16179	5.3832	5.09956	5.92656	7.00436		7.50243	6.8405	6.31786	6.35072	5.69864	5.35886		6.14975	5.49185	4.90689	5.08746	5.49185	6
246855_at		4.53188	4.19414	4.17793	4.05613	4.25024	4.28166		4.34206	4.50863	4.77632	4.94109	4.27923	4.60827		4.58496	3.90689	3.90689	4.24793	4.39232	4.75489
246856_at		9.33767	9.11614	8.97435	9.04232	9.13112	9.10398		9.6482	9.85236	9.96031	9.91629	10.0206	9.93009		10.151	9.13699	8.89178	9.27146	8.99152	9.57175
246857_at		4.07666	4.09657	4.18308	4.08809	4.22213	4.12949		4.37669	4.23093	4.32072	4.37072	4.32448	4.34086		4.16993	4.08746	4.16993	4.08746	4	4
246858_at		6.33246	6.22686	6.42239	6.57712	6.68074	6.31195		6.91628	7.05579	7.72918	7.06266	6.61193	8.26329		7.47573	7.49985	6.9542	6.89482	7.9542	8.01123
246859_at		4.30416	4.24777	4.19064	4.24502	4.26488	4.28612		4.37935	4.24163	4.3259	4.42993	4.46418	4.22377		4.24793	4.16993	4.08746	4.08746	4.08746	4.16993
246860_at		8.35633	8.13658	8.27423	8.31844	8.13848	8.25693		8.54002	8.67471	8.7975	8.84795	8.36338	8.12216		7.9542	8.03892	7.98299	7.41785	7.9542	8.18488
246861_at		8.33784	7.75396	7.93565	8.36421	8.50591	8.40591		8.48523	8.11986	7.12336	7.13973	7.99414	8.49637		8.47573	7.30378	7.42626	7.82655	8.19967	8.37069
246862_at		8.90928	8.78268	9.00306	8.97067	9.00215	8.91262		8.86657	8.79974	9.02969	9.06416	9.30975	9.33232		9.62022	9.29002	9.40727	9.31515	9.43879	9.47776
246863_at		9.12126	8.89514	9.0383	9.3334	9.45248	9.30176		9.17237	8.96439	9.19269	9.30575	9.37939	9.94449		9.59059	9.47776	9.46148	9.70736	9.53528	9.4818
246864_at		8.63539	8.68442	8.49139	8.10155	8.39294	8.49508		8.60631	9.11585	9.60216	9.8255	9.18188	9.09411		9.04439	8.43463	8.29921	8.32643	8.8392	9.07948
246865_s_at		8.45576	9.07663	8.78769	8.8503	8.61755	8.5416		8.81762	8.91901	8.89615	9.01207	8.847	8.78986		7.73471	9.19967	9.16993	8.22882	8.59619	8.46761
246866_at		4.46341	4.51177	4.53095	4.54419	4.42945	4.46628		4.62824	4.53666	4.5873	4.6201	4.48987	4.67271		4.80735	4.58496	4.58496	4.80735	4.58496	4.58496
246867_at		4.37936	4.35605	4.4622	4.40684	4.32712	4.35581		4.43778	4.31703	4.3954	4.56301	4.5362	4.60253		4.32193	4.32193	4.32193	4.39232	4.16993	4.45943
246868_at		5.47403	5.42493	5.33226	5.34595	5.32399	5.43588		5.36273	5.25392	5.18338	5.3364	5.54747	5.48264		5.58496	5.2854	5.12928	5.49185	5.32193	5.04439
246869_at		5.09191	5.24573	5.14496	5.02687	5.15171	5.20269		5.27356	5.24445	5.19986	5.32189	5.16535	5.28246		5.55459	5.24793	5.49185	5.24793	5.2854	5.35755
246870_at		8.66606	8.57307	8.48685	8.94499	8.79647	8.64647		8.68833	8.53845	8.59081	8.02196	7.97924	7.10676		8.90087	9.40088	8.98014	9.47776	8.91588	8.46352
246871_at		4.06771	4.18531	4.24698	4.25099	4.07624	4.08435		4.08416	4.08	4.0109	4.0367	3.96169	3.98369		4	3.80735	3.90689	4.24793	3.70044	3.80735
246872_at		4.19284	4.22897	4.27085	4.19017	4.26922	4.18898		4.52942	4.7482	4.4459	4.51122	4.11228	4.32082		4.52356	4.16993	4.24793	4.64386	4.16993	4.24793
246873_at		4.81081	4.82462	4.74925	4.58413	4.67438	4.6071		4.83412	4.87308	4.90608	5.0032	4.77114	4.75974		5.08746	5	4.70044	4.70044	4.80735	4.9542
246874_at		5.89812	6.10084	6.01415	5.79201	5.99859	5.93362		6.06918	6.12829	6.14522	5.83455	5.77209	5.59869		5.93074	5.35755	5.55459	5.93074	5.35755	5.64386
246875_at		4.4659	4.4369	4.30121	4.36041	4.44141	4.35894		4.61091	4.51301	4.50648	4.59286	4.75998	4.56462		4.70044	4.45943	4.58496	4.45943	4.39232	4.39232
246876_at		4.41376	4.46499	4.42418	4.47732	4.47286	4.33695		4.54956	4.44187	4.50842	4.63524	4.53488	4.40394		4.70044	4.64386	4.64386	5.12928	4.58496	4.70044
246877_at		5.79666	5.74596	5.7028	5.75216	5.87747	5.71744		5.63247	5.66439	5.5499	5.66546	5.65357	5.62325		5.32193	4.75489	4.80735	5.35755	4.90689	4.85798
246878_at		4.34597	4.39551	4.39931	4.29006	4.38992	4.30953		4.42435	4.61448	4.48679	4.40506	4.44926	4.54254		4.52356	4.08746	4.08746	4.32193	4.08746	4.16993
246879_at		7.39545	7.36464	7.35222	7.65123	7.59286	7.36597		7.69263	8.00824	7.80036	7.76274	7.85908	7.94597		7.52356	8.14975	7.91886	7.43463	7.9542	7.88264
246880_s_at		13.1798	13.3466	13.1899	12.8798	13.1697	13.1889		13.166	13.6009	13.2406	13.3613	13.1812	12.7397		12.848	12.6239	12.7402	12.7415	12.744	12.6089
246881_at		5.98756	6.34148	6.91497	6.55348	6.41968	6.33185		6.22581	5.80197	6.55305	7.11239	6.84303	6.78221		6.6865	6.18982	6.93074	6.74147	6.14975	6.24793
246882_at		8.02879	8.3318	8.33833	8.22753	8.14886	7.9917		7.96512	7.71987	7.80819	7.91485	7.96718	8.01294		7.65821	8.25267	8.47168	8.48784	7.41785	7.50779
246883_at		6.35213	6.50087	6.37417	6.38771	6.4961	6.43577		6.1192	5.72834	6.03867	6.32895	6.23427	6.35499		6.32193	6.10852	6.16993	6.56986	6.10852	6.10852
246884_at		6.15198	7.24707	7.47115	7.10899	8.29372	6.78274		6.2995	6.07828	5.95915	5.92762	5.68118	5.43517		6.30378	9.51175	9.19722	8.57365	6.75489	5.83289
246885_at		6.20135	6.47838	6.95974	7.10115	6.61439	6.22013		6.37942	6.09798	6.10816	6.2844	6.6021	5.94648		5.75489	6.35755	7.21917	6.94251	6.22882	6.06609
246886_at		7.29803	7.49856	7.5877	7.24813	7.54104	7.51681		7.16301	6.97857	7.17389	8.02286	8.44801	9.02473		8.02791	7.96578	7.91886	8	7.70044	7.90087
246887_at		5.42802	5.53146	5.48339	5.41747	5.30087	5.32097		5.52443	5.67794	5.63665	5.87325	6.06856	5.90581		5.24793	5.70044	5.42626	5.52356	5.49185	5.32193
246888_at		6.21009	6.2179	6.04578	6.06042	6.20255	6.24908		6.38504	6.36894	6.23854	6.35312	6.46954	6.06873		7.09803	6.96578	7	7.09803	6.9542	6.79442
246889_at		5.10977	5.09318	4.98577	5.02386	5.01514	5.15524		5.26074	5.196	5.24854	5.17659	5.6324	5.95662		5.49185	5.70044	5.42626	5.49185	5.64386	5.70044
246890_at		4.93587	4.96973	4.92269	4.86419	4.876	4.92759		5.07696	5.10064	5.09055	5.13574	5.32645	5.03604		5.12928	4.90689	4.90689	5.04439	4.9542	5.04439
246891_at		6.48733	6.16879	6.3245	6.24391	6.49165	6.4746		6.75153	6.9896	7.13357	7.13578	7.19208	6.55433		7.02237	6.62936	6.55459	6.61471	6.94251	7.14975
246892_at		6.25917	6.29758	6.46041	6.71638	6.42056	6.27615		6.46476	6.12731	6.40297	6.11465	6.36813	6.81507		5.78136	6.08746	6.70044	6.53916	6.10852	5.85798
246893_at		8.07902	8.26407	8.11473	8.1897	7.96469	8.16234		8.12728	8.42704	8.33202	7.90325	8.01268	8.34894		7.8009	7.97728	8.04439	8.08215	8.26679	8.18982
246894_at		5.0295	5.10776	5.05815	5.19559	5.2066	5.11364		5.07184	5.17542	5.17026	5.13745	5.17644	5.11946		5.04439	4.75489	4.75489	4.80735	4.80735	4.58496
246895_at		8.88158	8.95491	9.31687	9.52896	9.24093	8.99948		8.81568	9.06135	9.23966	9.30968	9.30777	9.35037		9.40514	9.31061	9.18735	9.33092	9.38586	9.3015
246896_at		4.93582	5.03157	5.0069	4.97023	4.97708	4.96102		4.91497	4.87968	5.08366	4.94385	4.83271	5.00942		4.80735	4.75489	4.52356	4.75489	4.58496	4.52356
246897_at		9.32005	9.11275	9.15262	9.2061	9.54231	9.58383		9.36682	9.80433	9.8118	10.2347	10.7571	11.0964		10.1749	9.39017	9.28309	9.48985	9.62205	10.0471
[truncated: 20,749 more rows]
