# Supplementary material for: Integration of metabolite with transcript and enzyme activity profiling during diurnal cycles in Arabidopsis rosettes
Source: Genome Biol. 2006 Aug 17;7(8):R76. doi: 10.1186/gb-2006-7-8-r76 (PMC1779593; doi:10.1186/gb-2006-7-8-r76)
Supplement: Additional data file 3 — Transcript levels were determined using the Affymetrix ATH1 array [file gb-2006-7-8-r76-S3.xls]

## Sheet: Metabolites
			WT - diurnal cycle																																								WT - extended night
			0			2h			4h			6h			8h			10h			12h			14h			16h			18h			20h			22h			24h				0			2h			4h
Glycerolipids	Glycerol (polar fraction)		0.986603	±	0.192017	1.05068	±	0.25051	1.03569	±	0.214435	1.09935	±	0.0619728	1.15267	±	0.315705	1.32906	±	0.268515	1.0379	±	0.0122818	1.47493	±	0.461134	0.984102	±	0.123289	1.06848	±	0.318089	0.930008	±	0.178837	1.1589	±	0.134104	0.933818	±	0.194507		1.1546	±	0.511439	0.805569	±	0.0526465	0.873435
	Glycerol-3-P (polar fraction)		0.985524	±	0.161023	0.753817	±	0.149103	1.01971	±	0.324693	1.07363	±	0.17657	1.19929	±	0.332284	1.07295	±	0.290144	1.38609	±	0.387707	1.15429	±	0.482355	1.13868	±	0.392113	1.20015	±	0.239299	1.26302	±	0.143741	0.963144	±	0.278	1.00795	±	0.231965		0.666977	±	0.133611	1.70306	±	0.218119	0.739902
	Glycerol (lipid fraction)		1.13235	±	0.104356	1.09155	±	0.114582	1.26318	±	0.0830622	1.26028	±	0.0825788	1.26616	±	0.145634	1.23549	±	0.083242	1.2755	±	0.0870392	1.28972	±	0.164217	1.23923	±	0.233823	1.20819	±	0.0528091	1.32415	±	0.0875168	1.1605	±	0.0754599	1.23035	±	0.143225		1.07256	±	0.0559122	1.12203	±	0.150099	1.00565
	Glycerol-3-P (lipid fraction)		1.08934	±	0.121066	0.995542	±	0.1197	1.15064	±	0.0641386	1.10149	±	0.111807	1.02007	±	0.175783	1.12806	±	0.138882	1.24175	±	0.116948	1.17642	±	0.0738237	1.21356	±	0.226227	1.04171	±	0.286874	1.27996	±	0.10734	1.11768	±	0.120476	1.14327	±	0.104154		1.08018	±	0.832085	1.00631	±	0.966617	0.891297
	Palmitate (C16:0)		1.11854	±	0.10739	1.06565	±	0.153735	1.1504	±	0.051165	1.18956	±	0.0813105	1.24583	±	0.0392132	1.24905	±	0.154509	1.35157	±	0.0832901	1.2697	±	0.0607789	1.17029	±	0.17908	1.18709	±	0.133414	1.30908	±	0.0583881	1.12863	±	0.0883525	1.1962	±	0.124917		1.04829	±	0.0503639	1.13444	±	0.12303	0.971288
	2-hydroxy-Palmitate (C16:0)-OH		1.11027	±	0.0764615	1.03511	±	0.162089	1.12883	±	0.0500436	1.14007	±	0.0592536	1.18605	±	0.0518209	1.23438	±	0.139813	1.23788	±	0.0848617	1.2026	±	0.0847172	1.02376	±	0.115278	1.08804	±	0.0944738	1.17291	±	0.0913714	1.13099	±	0.0253614	1.20845	±	0.0954119		1.1357	±	0.107645	1.05293	±	0.096973	1.03306
	Palmitolenate (C16:2)		1.2104	±	0.0864691	1.38615	±	0.290714	1.70245	±	0.0600364	2.07001	±	0.142926	2.3154	±	0.174648	2.71594	±	0.330183	2.76873	±	0.179433	2.42722	±	0.0857286	1.92835	±	0.389496	1.9149	±	0.0940291	1.78727	±	0.0707405	1.41737	±	0.220288	1.24693	±	0.154808		1.13403	±	0.074995	0.978634	±	0.155474	0.826132
	Hexadecatrienoate (C16:3)		1.35339	±	0.125031	1.29215	±	0.210733	1.40523	±	0.119831	1.44602	±	0.0740604	1.42988	±	0.0247	1.43232	±	0.105789	1.50109	±	0.0613766	1.4959	±	0.0839607	1.27569	±	0.25995	1.44861	±	0.15544	1.50846	±	0.0375732	1.38826	±	0.1509	1.39007	±	0.110259		1.16901	±	0.0963176	1.21636	±	0.130677	1.22903
	Heptadecanoate (C17:0)		0.962584	±	0.0889968	1.05927	±	0.191604	1.07012	±	0.119488	0.972416	±	0.180886	1.09001	±	0.132561	1.08171	±	0.13679	1.06736	±	0.117472	1.09273	±	0.0675006	1.01736	±	0.0813733	1.10673	±	0.12642	1.06244	±	0.144082	1.14937	±	0.0961257	0.996041	±	0.127365		1.12606	±	0.0488864	1.19063	±	0.3166	1.06478
	Stearate (C18:0)		0.892354	±	0.0614317	0.894965	±	0.144492	1.03086	±	0.132481	1.0409	±	0.0965819	1.16882	±	0.104148	1.13774	±	0.163452	1.25141	±	0.0345552	1.14165	±	0.0569486	1.09546	±	0.131002	1.03192	±	0.057494	1.10851	±	0.0697448	0.941606	±	0.111037	0.860273	±	0.0536319		0.896935	±	0.0720588	0.972203	±	0.126167	0.828313
	Linoleate (C18:cis[9,12]2)		1.16591	±	0.091362	1.12289	±	0.149515	1.2229	±	0.0525895	1.29653	±	0.145485	1.37575	±	0.0869766	1.42607	±	0.157411	1.48995	±	0.11477	1.47332	±	0.0789827	1.29447	±	0.144751	1.37609	±	0.0596568	1.39527	±	0.0617642	1.18044	±	0.121984	1.23379	±	0.09135		1.10954	±	0.112994	1.19834	±	0.136487	1.02822
	Linolenate (C18:cis[9,12,15]3)		1.2726	±	0.104853	1.19424	±	0.183675	1.26684	±	0.0463587	1.29072	±	0.10195	1.32606	±	0.0549196	1.34431	±	0.124229	1.41516	±	0.0561399	1.36104	±	0.0642922	1.17832	±	0.272693	1.35314	±	0.13768	1.41412	±	0.0840858	1.25681	±	0.135976	1.36961	±	0.129283		1.10694	±	0.07999	1.19484	±	0.161121	1.12389
	Eicosanoate (C20:1)		0.939195	±	0.439051	1.22699	±	0.641717	1.62152	±	0.50285	1.32565	±	0.262737	1.43103	±	0.438014	1.19522	±	0.119032	1.40316	±	0.145766	1.445	±	0.477674	1.93586	±	2.11624	1.80791	±	1.09523	1.65489	±	0.864847	1.72437	±	1.07988	0.923131	±	0.136032		0.713616	±	0.0612588	0.775817	±	0.169502	0.755428
	Lignocerate (C24:0)		0.934606	±	0.159352	0.84183	±	0.219942	0.856464	±	0.107942	0.911309	±	0.0906613	1.04855	±	0.155716	0.847806	±	0.0847458	1.07805	±	0.182429	1.04493	±	0.168531	0.891153	±	0.305338	0.963913	±	0.130359	0.876894	±	0.233385	1.01449	±	0.0922517	0.720336	±	0.201114		0.912479	±	0.117123	0.667875	±	0.138904	0.675666
	Nervonate (C24:1)		1.35827	±	0.202077	1.34233	±	0.291241	1.43625	±	0.127069	1.4841	±	0.171157	1.4706	±	0.10633	1.64611	±	0.175745	1.67709	±	0.0637302	1.57282	±	0.0608659	1.31987	±	0.131486	1.50243	±	0.104518	1.51667	±	0.136284	1.41642	±	0.109524	1.54257	±	0.10564		1.33923	±	0.168634	1.17863	±	0.151105	1.06781
	Hexacosanoate (C26:0)		0.78828	±	0.205212	0.810319	±	0.444407	0.649112	±	0.268175	0.712096	±	0.215279	0.712246	±	0.339763	0.778147	±	0.115049	0.882119	±	0.13644	0.969365	±	0.171916	0.805333	±	0.0589924	1.1447	±	0.761741	0.581094	±	0.384426	1.28484	±	0.738874	0.601769	±	0.357397		0.719897	±	0.0278975	0.504644	±	0.265645	0.579252
	Melissate (C30:0)		0.875512	±	0.120293	0.827769	±	0.0863444	0.823799	±	0.0913771	0.921267	±	0.110626	0.901746	±	0.118299	0.81645	±	0.125216	0.819619	±	0.155752	0.891757	±	0.10311	0.821039	±	0.198908	0.712828	±	0.0938945	0.876988	±	0.187702	0.85973	±	0.103531	0.970795	±	0.283561		0.95372	±	0.0708887	1.00969	±	0.16407	0.939447
Inositol			0.923417	±	0.101227	0.883691	±	0.195098	0.952503	±	0.106321	0.961694	±	0.0960632	0.983957	±	0.0418297	1.05517	±	0.103156	0.971857	±	0.087847	1.08123	±	0.0792818	0.891137	±	0.347366	1.14731	±	0.0903226	1.10537	±	0.0727031	1.11914	±	0.212436	1.1226	±	0.117637		0.961942	±	0.108443	0.869911	±	1.45981	0.781617
Isopentenyl-PPi			0.990946	±	0.158049	0.918981	±	0.156551	1.06551	±	0.0647323	1.20931	±	0.206083	1.19725	±	0.113572	1.19777	±	0.247655	1.22608	±	0.134319	1.21424	±	0.0942528	1.00158	±	0.534119	1.23778	±	0.135827	1.14674	±	0.0717546	1.0746	±	0.163966	1.06567	±	0.0972456		0.936068	±	0.160079	3.0954	±	0.477365	0.563068
[truncated: 47 more columns]

## Sheet: Transcripts
						WT - diurnal cycle							WT - extended night							pgm - dirunal cycle
		Array ID	Locus	Description		0	4h	8h	12h	16h	20h		2h	4h	6h	8h	24h	48h		0	4h	8h	12h	16h	20h
Glycerolipids		249366_at	At5g40610	glycerol-3-phosphate dehydrogenase [NAD+] / GPDH strong similarity to SP|P52425 Glycerol-3-phosphate dehydrogenase [NAD+] (EC 1.1.1.8) {Cuphea lanceolata}; contains Pfam profile PF01210: NAD-dependent glycerol-3-phosphate dehydrogenase	-	350.036	417.917	399.595	383.059	434.886	352.735		301.543	250.208	250.426	215.858	141.748	104.419		245.706	276	330.485	359.733	317.46	293.169
		245790_at	At1g32200	glycerol-3-phosphate acyltransferase, chloroplast (ATS1) identical to SP|Q43307|PLSB_ARATH Glycerol-3-phosphate acyltransferase, chloroplast precursor (EC 2.3.1.15) (GPAT) (ATS1) {Arabidopsis thaliana}; contains Pfam profile PF01553: Acyltransferase	-	1080.34	1007.39	1034.92	889.984	904.031	957.35		1025.64	971.286	872.811	706.974	323.514	237.452		608.696	774.698	881.01	741.52	887.494	1020.28
		253624_at	At4g30580	phospholipid/glycerol acyltransferase family protein	-	1136.01	942.095	914.84	826.669	854.403	966.981		1087.2	1181.81	1021.2	1219.4	1330.58	1516.19		844.693	876.223	748.319	627.549	700.88	874.466
		251343_at	At3g60620	phosphatidate cytidylyltransferase family protein contains Pfam profile: PF01148 phosphatidate cytidylyltransferase	-	368.36	375.234	351.083	424.573	436.261	378.542		252.371	219.067	150.389	159.348	142.647	118.442		239.473	333.826	306.248	339.904	294.521	276.234
		266104_at	At2g45150	phosphatidate cytidylyltransferase family protein contains Pfam profile: PF01148 phosphatidate cytidylyltransferase	-	143.953	148.634	133.086	170.835	147.913	137.507		133.485	99.1424	96.0572	77.6063	56.7202	64.3795		79.0086	143.747	134.55	140.447	103.394	92.5027
		253931_at	At4g26770	phosphatidate cytidylyltransferase, putative / CDP-diglyceride synthetase, putative similar to CDP-diacylglycerol synthetase GI:2182104 from [Solanum tuberosum]	-	31.1475	35.1333	31.8136	30.2038	32.453	32.9033		42.9959	34.1327	32.4203	32.5675	35.9037	34.0436		35.5487	27.55	22.715	28.5958	21.7737	27.7877
		266991_at	At2g39290	phosphatidylglycerolphosphate synthase (PGS1) identical to phosphatidylglycerolphosphate synthase GI:13365519 from [Arabidopsis thaliana]	-	435.529	424.666	466.236	482.237	460.965	422.166		302.239	279.026	183.457	201.82	227.43	195.891		220.407	406.729	427.34	448.239	322.601	241.259
		253547_at	At4g30950	omega-6 fatty acid desaturase, chloroplast (FAD6) (FADC) identical to GI:493068	-	6137.61	5527.35	5109.87	4608.69	5290.18	5957.57		5211.65	4599.64	4192.95	3648.67	1327.81	844.113		4141.99	4625.65	4545.24	3954.63	3974.95	4474.6
		256417_s_at	At5g05580;At3g11170	[AT5G05580, omega-3 fatty acid desaturase, chloroplast, temperature-sensitive (FAD8) identical to SP:48622 Temperature-sensitive omega-3 fatty acid desaturase, chloroplast precursor (EC 1.14.19.-) {Arabidopsis thaliana}; contains Pfam profile PF00487: Fa	-	4119.29	3933.21	3006.27	3523.15	4550	4505.29		3786.13	2374.24	1863.92	1186.69	445.569	246.443		3352.26	3037.63	1965.51	2819.82	2932.9	3454.32
		265737_at	At2g01180	phosphatidic acid phosphatase family protein / PAP2 family protein similar to phosphatidic acid phosphatase 2a2 [Cavia porcellus] GI:3641336; contains Pfam profile PF01569 PAP2 superfamily	-	276.49	274.151	289.363	311.184	292.371	274.703		227.347	342.236	233.057	220.795	205.118	199.384		392.228	347.475	284.474	299.58	294.392	289.864
		253489_at	At4g31780	1,2-diacylglycerol 3-beta-galactosyltransferase, putative / monogalactosyldiacylglycerol synthase, putative / MGDG synthase, putative similar to MGD synthase type A from Arabidopsis thaliana [gi:9927297], similar to monogalactosyldiacylglycerol synthase,	-	1309.41	1163.47	1196.12	1201.72	1442.35	1430.43		1173.36	1131.64	980.69	1053.25	882.804	764.98		1595.85	1027.58	971.21	1122.17	1435.18	1945.69
		246075_at	At5g20410	1,2-diacylglycerol 3-beta-galactosyltransferase, putative / monogalactosyldiacylglycerol synthase, putative / MGDG synthase, putative identical to monogalactosyldiacylglycerol synthase [gi:3367638] from Arabidopsis thaliana, similar to MGDG synthase type	-	70.8515	45.5693	39.9666	50.2125	60.6692	64.4958		44.2559	37.7751	32.4136	33.3086	36.9363	37.6569		37.119	57.2713	49.3125	49.9374	36.2837	34.8901
		263391_at	At2g11810	1,2-diacylglycerol 3-beta-galactosyltransferase, putative / monogalactosyldiacylglycerol synthase, putative / MGDG synthase, putative identical to monogalactosyldiacylglycerol synthase type C [gi:9927295] from Arabidopsis thaliana, similar to MGDG syntha	-	53.2363	60.7337	64.9979	56.3451	53.4605	56.0217		51.4524	53.9731	45.3162	56.5202	60.2377	55.8642		54.1943	76.0649	70.4725	79.3923	53.2254	46.6646
		258250_at	At3g15850	fatty acid desaturase family protein similar to delta 9 acyl-lipid desaturase (ADS1) GI:2970034 from [Arabidopsis thaliana]	-	5743.35	4548.69	3117.1	2829.06	3027.84	4710.31		5774.23	5121.28	5061.99	5347.69	3396.69	2903.73		6161.72	3850.35	2038.74	2823.32	3863.27	4925
		259070_at	At3g11670	digalactosyldiacylglycerol synthase 1 (DGD1) / MGDG:MGDG galactosyltransferase / galactolipid galactosyltransferase identical to digalactosyldiacylglycerol synthase (DGD1) GI:5354158 [Arabidopsis thaliana]	-	638.727	885.855	472.845	528.437	360.962	553.772		749.203	554.14	487.891	395.608	369.678	236.066		380.002	912.969	762.002	563.601	270.259	432.74
		255681_at	At4g00550	UDP-galactose:MGDG galactosyltransferase 2 / digalactosyldiacylglycerol synthase 2 (DGD2) identical to digalactosyldiacylglycerol synthase (DGD2) GI:18141112 [Arabidopsis thaliana]	-	69.0708	74.5455	74.5192	86.2036	79.2049	78.8038		49.8372	60.0583	56.3912	52.3771	55.6404	54.94		87.0127	119.304	88.6807	79.1588	95.9084	89.7298
		253386_at	At4g33030	UDP-sulfoquinovose synthase / sulfite:UDP-glucose sulfotransferase / sulfolipid biosynthesis protein (SQD1) identical to gi:2736155	-	1341.09	1559.47	1602.77	2179.82	1754.82	1594.55		1051.4	765.93	763.015	782.791	843.945	740.818		937.774	1741.94	2049.22	2398.5	1360.82	1107.31
		251143_at	At5g01220	UDP-sulfoquinovose:DAG sulfoquinovosyltransferase / sulfolipid synthase (SQD2) identical to GI:20302857	-	256.049	299.486	295.734	423.484	348.689	308.704		240.606	159.768	118.635	88.5601	90.7325	75.3865		167.12	477.739	427.062	310.334	285.078	250.06
		261132_at	At1g19800	expressed protein contains Pfam PF02405: Domain of unknown function DUF140; similar to TOLUENE TOLERANCE PROTEIN TTG2B {Brucella melitensis 16M} (GI:17982923)	-	657.961	974.577	847.99	962.608	833.088	759.738		518.83	519.525	446.095	433.275	407.957	351.681		454.661	972.759	829.46	867.978	553.026	473.049
Inositol metabolism		250471_at	At5g10170	inositol-3-phosphate synthase, putative / myo-inositol-1-phosphate synthase, putative / MI-1-P synthase, putative very strong similarity to SP|Q38862 Myo-inositol-1-phosphate synthase isozyme 2 (EC 5.5.1.4) (MI-1-P synthase 2) (IPS 2) {Arabidopsis thalia	-	322.131	214.696	241.923	259.899	306.931	361.409		174.436	154.241	94.7253	86.1926	66.1881	63.8603		83.8445	89.8237	184.626	253.379	251.074	124.567
		252863_at	At4g39800	inositol-3-phosphate synthase isozyme 1 / myo-inositol-1-phosphate synthase 1 / MI-1-P synthase 1 / IPS 1 identical to SP|P42801 Inositol-3-phosphate synthase isozyme 1 (EC 5.5.1.4) (Myo-inositol-1- phosphate synthase 1) (MI-1-P synthase 1) (IPS 1) {Arab	-	2635.23	3507.35	1420.66	3503.61	2073.95	2497.54		1338.44	1035.33	800.57	787.849	786.094	350.881		613.062	4175.83	2053.17	2927	570.22	558.82
		263433_at	At2g22240	inositol-3-phosphate synthase isozyme 2 / myo-inositol-1-phosphate synthase 2 / MI-1-P synthase 2 / IPS 2 identical to SP|Q38862 Myo-inositol-1-phosphate synthase isozyme 2 (EC 5.5.1.4) (MI-1-P synthase 2) (IPS 2) {Arabidopsis thaliana}	-	404.323	732.968	230.061	199.067	147.488	248.135		479.849	445.748	338.321	274.795	161.708	153.744		221.56	661.982	215.417	194.875	116.592	117.193
		247981_at	At5g56640	expressed protein similar to myo-inositol oxygenase [Sus scrofa] gi|17432544|gb|AAL39076	-	30.8828	36.5988	31.3771	31.0899	30.4739	32.7728		36.6487	36.2876	33.5485	41.3216	38.3461	45.1445		38.351	25.3885	28.5704	35.6059	33.5755	36.6953
		254001_at	At4g26260	expressed protein similar to myo-inositol oxygenase [Sus scrofa] gi|17432544|gb|AAL39076	-	40.9658	40.5872	42.6612	36.237	38.2253	36.7918		62.1808	213.983	397.998	219.358	277.135	506.898		837.327	47.7613	38.0077	44.0938	1193.98	1186.03
		266693_at	At2g19800	expressed protein similar to myo-inositol oxygenase [Sus scrofa] gi|17432544|gb|AAL39076	-	62.1626	41.3826	39.8585	38.5079	48.952	44.9273		506.222	2267.18	2345.57	1332.06	1015.52	706.785		268.153	41.5628	37.4555	41.4382	2899.3	962.734
		246669_at	At5g30500	galactinol synthase, putative similar to galactinol synthase, isoform GolS-1 GI:5608497 from [Ajuga reptans]	-	40.8266	47.0598	40.3947	39.7799	39.3846	41.6635		52.1313	42.0596	39.0398	44.2174	41.0924	38.6964		46.1974	34.6455	36.4781	42.9845	41.0093	37.2397
		256633_at	At3g28340	galactinol synthase, putative	-	96.8086	85.2108	100.351	98.1104	119.982	100.818		94.3855	99.074	90.5785	109.444	103.968	98.3947		137.725	118.332	129.137	120.174	138.398	134.352
		264245_at	At1g60450	galactinol synthase, putative similar to galactinol synthase GI:5608497 from [Ajuga reptans]; contains Pfam profile: PF01501 glycosyl transferase family 8	-	62.3275	61.6148	58.7264	61.7029	63.5651	58.5193		57.8765	59.0435	59.9601	62.9158	59.7329	61.9477		60.3728	58.4786	61.0128	59.734	54.2159	58.1383
		256392_at	At3g06260	galactinol synthase, putative contains Pfam profile: PF01501 glycosyl transferase family 8	-	34.4099	33.749	33.0741	34.9848	33.726	31.061		28.3049	29.6896	23.2212	31.2201	33.1869	32.5714		33.517	24.1988	30.6072	40.2972	26.3952	29.7771
		254000_at	At5g23790;At4g26250	[AT5G23790, galactinol synthase, putative similar to galactinol synthase, isoform GolS-1 GI:5608497 from [Ajuga reptans]; contains Pfam profile: PF01501 glycosyl transferase family 8];[AT4G26250, galactinol synthase, putative similar to galactinol synth	-	21.9112	23.847	21.6981	22.2273	23.6167	23.5561		24.1377	23.478	22.2064	23.2158	29.3106	23.2453		24.5738	22.1969	22.2711	24.3118	21.9554	20.7445
		245627_at	At1g56600	galactinol synthase, putative similar to galactinol synthase, isoform GolS-1 GI:5608497 from [Ajuga reptans]	-	71.6969	111.013	119.123	123.338	49.2294	54.1036		63.7124	81.963	73.6955	98.3044	152.823	129.409		60.991	70.6989	62.1973	60.3241	37.5704	52.8406
		249804_at	At4g26250;At5g23790	[AT4G26250, galactinol synthase, putative similar to galactinol synthase, isoform GolS-1 [Ajuga reptans] GI:5608497; contains Pfam profile: PF01501 glycosyl transferase family 8];[AT5G23790, galactinol synthase, putative similar to galactinol synthase,	-	21.3428	22.2682	21.8681	22.145	22.3298	22.4667		21.6867	22.1548	20.8665	21.2209	20.8956	21.462		21.842	17.4452	24.4648	22.4541	19.672	19.4495
		263320_at	At2g47180	galactinol synthase, putative similar to galactinol synthase, isoform GolS-1 GI:5608497 from [Ajuga reptans]	-	156.093	430.42	148.254	69.9419	53.5641	63.0096		289.574	399.668	407.367	395.335	276.049	756.691		539.853	585.888	123.617	84.9977	77.5653	150.113
		264940_at	At1g60470	galactinol synthase, putative similar to galactinol synthase GI:5608497 from [Ajuga reptans]	-	61.1223	66.9416	72.7131	63.8256	60.184	61.813		56.2567	63.0323	62.2955	61.1345	66.44	75.2742		69.8225	69.5731	63.5776	70.7512	56.9546	60.5116
		264511_at	At1g09350	galactinol synthase, putative contains Pfam profile: PF01501 glycosyl transferase family 8	-	74.2158	120.483	240.811	66.9129	63.9915	60.4546		68.4693	70.5662	82.3716	111.202	55.2688	57.1629		69.038	94.2401	184.812	77.5898	39.3956	43.218
		246511_at	At5g15490	UDP-glucose 6-dehydrogenase, putative very strong similarity to SP|Q96558 UDP-glucose 6-dehydrogenase (EC 1.1.1.22) (UDP-Glc dehydrogenase) (UDP-GlcDH) (UDPGDH) {Glycine max}; contains Pfam profiles PF03721: UDP-glucose/GDP-mannose dehydrogenase family N	-	423.048	643.933	545.402	582.104	498.525	522.12		360.469	234.254	169.067	185.14	181.98	153.575		218.058	795.422	831.591	637.741	455.946	268.204
		249469_at	At5g39320	UDP-glucose 6-dehydrogenase, putative very strong similarity to SP|Q96558 UDP-glucose 6-dehydrogenase (EC 1.1.1.22) (UDP-Glc dehydrogenase) (UDP-GlcDH) (UDPGDH) {Glycine max}; contains Pfam profiles PF03721: UDP-glucose/GDP-mannose dehydrogenase family N	-	342.492	461.153	480.872	499.229	403.648	396.797		315.425	255.445	318.397	285.612	430.93	192.233		231.693	430.338	510.246	491.827	381.89	315.283
		256745_at	At3g29360	UDP-glucose 6-dehydrogenase, putative very strong similarity to SP|Q96558 UDP-glucose 6-dehydrogenase (EC 1.1.1.22) (UDP-Glc dehydrogenase) (UDP-GlcDH) (UDPGDH) {Glycine max}; contains Pfam profiles PF03721: UDP-glucose/GDP-mannose dehydrogenase family N	-	580.733	880.747	907.534	1054.57	879.788	751.959		508.104	354.933	335.16	237.39	342.702	147.683		282.245	1337.68	1680.29	1042.87	696.727	387.212
		259263_at	At3g01010	UDP-glucose/GDP-mannose dehydrogenase family protein similar to SP|Q96558 UDP-glucose 6-dehydrogenase (EC 1.1.1.22) (UDP-Glc dehydrogenase) (UDP-GlcDH) (UDPGDH) {Glycine max}; contains Pfam profile PF03720: UDP-glucose/GDP-mannose dehydrogenase family UD	-	28.8505	29.3058	32.3858	28.0729	27.2234	27.5349		22.389	26.7173	24.1699	25.7293	28.7485	23.1688		26.5991	29.4444	33.4356	32.5299	26.8207	26.3413
		261017_at	At1g26570	UDP-glucose 6-dehydrogenase, putative strong similarity to SP|Q96558 UDP-glucose 6-dehydrogenase (EC 1.1.1.22) (UDP-Glc dehydrogenase) (UDP-GlcDH) (UDPGDH) {Glycine max}; contains Pfam profiles PF03721: UDP-glucose/GDP-mannose dehydrogenase family NAD bi	-	334.525	310.391	320.509	383.478	390.862	356.299		293.761	214.458	181.466	160.178	139.219	116.204		190.888	305.877	351.911	393.552	295.153	190.797
		263705_at	At1g31190	inositol monophosphatase family protein similar to SP|P29218 Myo-inositol-1(or 4)-monophosphatase (EC 3.1.3.25) (Inositol monophosphatase) {Homo sapiens}; contains Pfam profile PF00459: Inositol monophosphatase family; EST gb|AA597395 comes from this gen	-	1450.84	1532.83	1570.27	1608.59	1788.76	1706		911.284	731.535	589.076	615.453	452.588	339.362		1034.28	1325.33	1354.97	1361.79	1098.39	1072.47
		248155_at	At5g54390	inositol monophosphatase family protein similar to SP|Q42546 3'(2'),5'-bisphosphate nucleotidase (EC 3.1.3.7) {Arabidopsis thaliana}; contains Pfam profile PF00459: Inositol monophosphatase family; supporting cDNA gi|1354509|gb|U55205.1|ATU55205	-	1296.71	835.382	796.754	1007.87	1039.08	1150.34		1430.04	935.13	915.874	674.108	598.501	737.017		1220.23	1103.31	936.234	1213.47	1109.87	1262.63
		252934_at	At4g39120	inositol monophosphatase family protein low similarity to Mono-phosphatase [Streptomyces anulatus] GI:1045231; contains Pfam profile PF00459: Inositol monophosphatase family	-	194.389	202.77	233.923	244.561	224.129	210.106		188.896	136.616	150.968	120.435	120.462	80.9239		109.35	237.727	284.129	235.468	144.245	120.809
		258613_at	At3g02870	inositol-1(or 4)-monophosphatase, putative / inositol monophosphatase, putative / IMPase, putative similar to SP|P54928 Inositol-1(or 4)-monophosphatase 3 (EC 3.1.3.25) (IMPase 3) (IMP 3) (Inositol monophosphatase 3) {Lycopersicon esculentum}; contains P	-	931.081	2056.58	1149.43	1001.8	752.131	863.761		583.585	419.698	256.191	272.684	202.65	132.002		409.14	1822.63	1384.79	1006.01	459.219	364.978
		246051_at	At5g28840	NAD-dependent epimerase/dehydratase family protein similar to sugar epimerase BlmG from Streptomyces verticillus GI:9937230; contains Pfam profile PF01370 NAD dependent epimerase/dehydratase family	-	3015.06	1500.49	1261.32	1951.66	2122.57	2465.71		4540.06	4946.09	4185.59	3720.61	3233.33	2558.51		4326.99	1478.04	1251.14	1930.75	3950.28	5311.68
		252376_at	At3g47930	L-galactono-1,4-lactone dehydrogenase, putative strong similarity to L-galactono-1,4-lactone dehydrogenase, Brassica oleracea, Z97060 [gi:2760543], and gi:3986289 from Ipomea batatas	-	359.664	357.344	432.873	449.175	448.026	370.368		297.935	282.956	267.175	249.931	164.008	189.867		244.037	343.942	481.345	497.31	277.747	218.789
		245060_at	At2g39770	GDP-mannose pyrophosphorylase (GMP1) identical to GDP-mannose pyrophosphorylase from Arabidopsis thaliana [GI:3598958]; updated per Conklin PL et al, PNAS 1999, 96(7):4198-203	-	1473.3	1294.2	989.994	1390.42	1515.87	1490.49		1962.14	1691	1680.47	924.255	1077.91	438.209		1423.36	2563.35	1712.26	1320.97	2360.23	2143.55
		251794_at	At3g55590	GDP-mannose pyrophosphorylase, putative strong similarity to GDP-mannose pyrophosphorylase from Arabidopsis thaliana [GI:3598958], Pichia angusta [GI:7331158]; contains Pfam profile PF00483 Nucleotidyl transferase	-	44.9913	45.9052	47.9913	44.6199	46.4528	43.9051		39.9087	49.7689	37.9718	44.0245	46.5645	45.5641		44.8901	43.2917	37.176	48.4838	40.4072	42.8302
		253623_at	At4g30570	GDP-mannose pyrophosphorylase, putative similar to GDP-mannose pyrophosphorylase [Arabidopsis thaliana] GI:3598958; contains Pfam profile PF00483: Nucleotidyl transferase	-	45.8038	39.7999	42.6369	40.0204	40.0583	41.3512		41.7595	43.198	42.2483	44.0392	48.3709	34.8172		43.3753	40.5343	42.8665	39.0323	54.3933	41.4954
		250074_at	At5g17310	UTP--glucose-1-phosphate uridylyltransferase, putative / UDP-glucose pyrophosphorylase, putative / UGPase, putative strong similarity to SP|P19595 UTP--glucose-1-phosphate uridylyltransferase (EC 2.7.7.9) (UDP-glucose pyrophosphorylase) (UDPGP) (UGPase)	-	951.287	668.043	400.093	619.553	696.91	861.534		987.66	780.03	602.517	432.537	222.34	157.001		1150.42	521.804	341.328	582.091	616.793	1091.28
		258849_at	At3g03250	UTP--glucose-1-phosphate uridylyltransferase, putative / UDP-glucose pyrophosphorylase, putative / UGPase, putative strong similarity to SP|P19595 UTP--glucose-1-phosphate uridylyltransferase (EC 2.7.7.9) (UDP-glucose pyrophosphorylase) (UDPGP) (UGPase)	-	1483.16	2204	2222.84	2351.71	1645.15	1623.38		722.617	597.459	400.039	413.068	470.884	306.665		597.457	2392.41	3926.64	3756.3	1237.12	679.444
Isoprenoid biosynthesis	Non mevalonate pathway	258182_at	At3g21500	1-deoxyxylulose-5-phosphate synthase, putative / DXP-synthase, putative, strong similarity to 1-D-deoxyxylulose 5-phosphate synthase (Lycopersicon esculentum) GI:5059160, DEF (deficient in photosynthesis	-	54	54	54	54	54	54		54	54	54	54	54	54		54	56	54	54	54	54
		250362_at	At5g11380	1-deoxyxylulose-5-phosphate synthase, putative / DXP-synthase, putative, similar to 1-deoxy-D-xylulose 5-phosphate synthase 1 (Medicago	-	177	177	177	177	177	177		177	177	177	177	177	177		177	205	177	177	177	177
		258182_at	At3g21500	identical to 1-deoxy-d-xylulose-5-phosphate reductoisomerase (Arabidopsis thaliana) GI:4886307; contains Pfam profile PF02670:	-	54	54	54	54	54	54		54	54	54	54	54	54		54	56	54	54	54	54
		247401_at	At5g62790	CYTIDYLTRANSFERASE;4-DIPHOSPHOCYTIDYL-2C-METHYL-D-ERYTHRITOL	-	1244	1244	1244	1244	1244	1244		1244	1244	1244	1244	1244	1244		1244	2027	1244	1244	1244	1244
		267220_at	At2g02500	KINASE;4-DIPHOSPHOCYTIDYL-2C-METHYL-D-ERYTHRITOL KINASE;PIGMENT DEFECTIVE 277;4-diphosphocytidyl-2-C-methyl-D-erythritol kinase (CMK) (CDPMEK), identical to 4-diphosphocytidyl-2-C-methyl-D-erythr	-	634	634	634	634	634	634		634	634	634	634	634	634		634	636	634	634	634	634
		266863_at	At2g26930	SYNTHASE;2C-methyl-D-erythritol 2,4-cyclodiphosphate synthase, putative, similar to 2C-methyl-D-erythritol 2,4-cyclodiphosphate synthase	-	300	300	300	300	300	300		300	300	300	300	300	300		300	377	300	300	300	300
		260324_at	At1g63970	putative / GcpE family protein, similar to GcpE (Plasmodium falciparum) GI:13094969; contains Pfam profile PF04551: GcpE protein; supporting cDNA gi:27462471:gb:AF434673.1 or 1-hydroxy-2-methyl-2-(	-	781	781	781	781	781	781		781	781	781	781	781	781		781	1417	781	781	781	781
		253235_at	At4g34350	pathway of isoprenoid biosynthesis. It was shown to complement the lethal phenotype of E.coli ispH mutant and is therefore most likely encodes a protein with 4-hydroxy-3-methylbut-2-en-1-yl diphosp	-	2136	2136	2136	2136	2136	2136		2136	2136	2136	2136	2136	2136		2136	1998	2136	2136	2136	2136
		247637_at	At5g60600	1-hydroxy-2-methyl-2-(E)-butenyl 4-diphosphate synthase, putative / GcpE family protein, similar to GcpE (Plasmodium falciparum)	-	2074	2074	2074	2074	2074	2074		2074	2074	2074	2074	2074	2074		2074	3020	2074	2074	2074	2074
	Mevalonate pathway	245281_at	At4g15560	1-deoxy-D-xylulose 5-phosphate synthase, putative / 1-deoxyxylulose-5-phosphate synthase, putative / DXP-synthase, putative (DEF) (CLA1) identical to SP|Q38854 Probable 1-deoxy-D-xylulose 5-phosphate synthase, chloroplast precursor (EC 4.1.3.37) (1-deoxy	-	1269.46	1269.46	1269.46	1269.46	1269.46	1269.46		1269.46	1269.46	1269.46	1269.46	1269.46	1269.46		1269.46	2029.03	1269.46	1269.46	1269.46	1269.46
		245301_at	At4g17190	farnesyl pyrophosphate synthetase 2 (FPS2) / FPP synthetase 2 / farnesyl diphosphate synthase 2 identical to SP|Q43315 Farnesyl pyrophosphate synthetase 2 (FPP synthetase 2) (FPS 2) (Farnesyl diphosphate synthetase 2) [Includes: Dimethylallyltransferase	-	3046.89	3046.89	3046.89	3046.89	3046.89	3046.89		3046.89	3046.89	3046.89	3046.89	3046.89	3046.89		3046.89	3548.17	3046.89	3046.89	3046.89	3046.89
		246198_at	At4g36810	geranylgeranyl pyrophosphate synthase (GGPS1) / GGPP synthetase / farnesyltranstransferase identical to GI:413730 to geranylgeranyl pyrophosphate synthase, chloroplast precursor GB:P34802 from [Arabidopsis thaliana] synonymous with farnesyltranstransfera	-	165.602	165.602	165.602	165.602	165.602	165.602		165.602	165.602	165.602	165.602	165.602	165.602		165.602	198.181	165.602	165.602	165.602	165.602
		246778_at	At5g27450	mevalonate kinase (MK) identical to mevalonate kinase [Arabidopsis thaliana] SWISS-PROT:P46086	-	55.7558	55.7558	55.7558	55.7558	55.7558	55.7558		55.7558	55.7558	55.7558	55.7558	55.7558	55.7558		55.7558	55.6739	55.7558	55.7558	55.7558	55.7558
		247401_at	At5g62790	1-deoxy-D-xylulose 5-phosphate reductoisomerase (DXR) nearly identical to 1-deoxy-d-xylulose-5-phosphate reductoisomerase [Arabidopsis thaliana] GI:4886307; contains Pfam profile PF02670: 1-deoxy-D-xylulose 5-phosphate reductoisomerase	-	2125.46	2125.46	2125.46	2125.46	2125.46	2125.46		2125.46	2125.46	2125.46	2125.46	2125.46	2125.46		2125.46	3488.07	2125.46	2125.46	2125.46	2125.46
		247637_at	At5g60600	1-hydroxy-2-methyl-2-(E)-butenyl 4-diphosphate synthase, putative / GcpE family protein similar to GcpE [Plasmodium falciparum] GI:13094969; contains Pfam profile PF04551: GcpE protein; supporting cDNA gi|27462471|gb|AF434673.1	-	3261.2	3261.2	3261.2	3261.2	3261.2	3261.2		3261.2	3261.2	3261.2	3261.2	3261.2	3261.2		3261.2	1765.19	3261.2	3261.2	3261.2	3261.2
		248718_at	At5g47770	farnesyl pyrophosphate synthetase 1, mitochondrial (FPS1) / FPP synthetase 1 / farnesyl diphosphate synthase 1 identical to SP|Q09152 Farnesyl pyrophosphate synthetase 1, mitochondrial precursor (FPP synthetase 1) (FPS 1) (Farnesyl diphosphate synthetase	-	105.949	105.949	105.949	105.949	105.949	105.949		105.949	105.949	105.949	105.949	105.949	105.949		105.949	127.579	105.949	105.949	105.949	105.949
		250117_at	At5g16440	isopentenyl-diphosphate delta-isomerase I / isopentenyl diphosphate:dimethylallyl diphosphate isomerase I (IPP1) identical to SP|Q38929	-	261.133	261.133	261.133	261.133	261.133	261.133		261.133	261.133	261.133	261.133	261.133	261.133		261.133	356.494	261.133	261.133	261.133	261.133
		250362_at	At5g11380	1-deoxy-D-xylulose 5-phosphate synthase, putative / 1-deoxyxylulose-5-phosphate synthase, putative / DXP-synthase, putative similar to 1-deoxy-D-xylulose 5-phosphate synthase 1 [Medicago truncatula] GI:21322713; contains Pfam profiles PF02779: Transketol	-	400.353	400.353	400.353	400.353	400.353	400.353		400.353	400.353	400.353	400.353	400.353	400.353		400.353	654.853	400.353	400.353	400.353	400.353
		251881_at	At3g54250	mevalonate diphosphate decarboxylase, putative similar to mevalonate diphosphate decarboxylase [Arabidopsis thaliana] gi|2288887|emb|CAA74700	-	91.0754	91.0754	91.0754	91.0754	91.0754	91.0754		91.0754	91.0754	91.0754	91.0754	91.0754	91.0754		91.0754	199.478	91.0754	91.0754	91.0754	91.0754
		253235_at	At4g34350	LytB family protein contains Pfam profile: PF02401 LytB protein	-	410.486	410.486	410.486	410.486	410.486	410.486		410.486	410.486	410.486	410.486	410.486	410.486		410.486	952.1	410.486	410.486	410.486	410.486
		257117_at	At3g20160	geranylgeranyl pyrophosphate synthase, putative / GGPP synthetase, putative / farnesyltranstransferase, putative similar to gi:2578821; similar to geranyl geranyl pyrophosphate synthase GB:BAA23157 [Arabidopsis thaliana]	-	23.2182	23.2182	23.2182	23.2182	23.2182	23.2182		23.2182	23.2182	23.2182	23.2182	23.2182	23.2182		23.2182	22.2619	23.2182	23.2182	23.2182	23.2182
		258182_at	At3g21500	1-deoxy-D-xylulose 5-phosphate synthase, putative / 1-deoxyxylulose-5-phosphate synthase, putative / DXP-synthase, putative strong similarity to 1-D-deoxyxylulose 5-phosphate synthase [Lycopersicon esculentum] GI:5059160, DEF (deficient in photosynthesis	-	20.5443	20.5443	20.5443	20.5443	20.5443	20.5443		20.5443	20.5443	20.5443	20.5443	20.5443	20.5443		20.5443	22.0346	20.5443	20.5443	20.5443	20.5443
		258619_at	At3g02780	isopentenyl-diphosphate delta-isomerase II / isopentenyl diphosphate:dimethylallyl diphosphate isomerase II (IPP2) identical to isopentenyl diphosphate:dimethylallyl diphosphate isomerase (IPP2) GB:U49259 [Arabidopsis thaliana]	-	20.5443	20.5443	20.5443	20.5443	20.5443	20.5443		20.5443	20.5443	20.5443	20.5443	20.5443	20.5443		20.5443	22.0346	20.5443	20.5443	20.5443	20.5443
		259983_at	At1g76490	3-hydroxy-3-methylglutaryl-CoA reductase 1 / HMG-CoA reductase 1 (HMG1) identical to HMG-CoA reductase 1 [SP|P14891]	-	242.486	242.486	242.486	242.486	242.486	242.486		242.486	242.486	242.486	242.486	242.486	242.486		242.486	142.435	242.486	242.486	242.486	242.486
		264856_at	At2g17370	3-hydroxy-3-methylglutaryl-CoA reductase 2 / HMG-CoA reductase 2 (HMGR2) identical to SP|P43256 3-hydroxy-3-methylglutaryl-coenzyme A reductase 2 (EC 1.1.1.34) (HMG- CoA reductase 2) (HMGR2) {Arabidopsis thaliana}	-	840.659	840.659	840.659	840.659	840.659	840.659		840.659	840.659	840.659	840.659	840.659	840.659		840.659	970.27	840.659	840.659	840.659	840.659
		265924_at	At2g18620	geranylgeranyl pyrophosphate synthase, putative / GGPP synthetase, putative / farnesyltranstransferase, putative similar to gi:413730 to geranylgeranyl pyrophosphate synthase, chloroplast precursor GB:P34802 from [Arabidopsis thaliana] synonymous with fa	-	2509.79	2509.79	2509.79	2509.79	2509.79	2509.79		2509.79	2509.79	2509.79	2509.79	2509.79	2509.79		2509.79	2264.05	2509.79	2509.79	2509.79	2509.79
		265924_at	At2g18620	geranylgeranyl pyrophosphate synthase, putative / GGPP synthetase, putative / farnesyltranstransferase, putative similar to gi:413730 to geranylgeranyl pyrophosphate synthase, chloroplast precursor GB:P34802 from [Arabidopsis thaliana] synonymous with fa	-	446.258	446.258	446.258	446.258	446.258	446.258		446.258	446.258	446.258	446.258	446.258	446.258		446.258	415.169	446.258	446.258	446.258	446.258
		266414_at	At2g38700	mevalonate diphosphate decarboxylase (MVD1) identical to mevalonate diphosphate decarboxylase [Arabidopsis thaliana] gi|2288887|emb|CAA74700	-	79.8107	79.8107	79.8107	79.8107	79.8107	79.8107		79.8107	79.8107	79.8107	79.8107	79.8107	79.8107		79.8107	137.922	79.8107	79.8107	79.8107	79.8107
		266863_at	At2g26930	4-diphosphocytidyl-2-C-methyl-D-erythritol kinase (CMK) (CDPMEK) identical to 4-diphosphocytidyl-2-C-methyl-D-erythritol kinase, chloroplast precursor (CMK) (4-(cytidine-5'-diphospho)-2-C-methyl- D-erythritol kinase)(CDPMEK) [Arabidopsis thaliana] SWISS-	-	185.116	185.116	185.116	185.116	185.116	185.116		185.116	185.116	185.116	185.116	185.116	185.116		185.116	191.63	185.116	185.116	185.116	185.116
