# Supplementary material for: Integration of metabolite with transcript and enzyme activity profiling during diurnal cycles in Arabidopsis rosettes
Source: Genome Biol. 2006 Aug 17;7(8):R76. doi: 10.1186/gb-2006-7-8-r76 (PMC1779593; doi:10.1186/gb-2006-7-8-r76)
Supplement: Additional data file 4 — Sugar responsive genes were retrieved from [37]. Significant correlation coefficients are indicated in bold [file gb-2006-7-8-r76-S4.xls]

## Sheet: Correlations
ID	IDENTIFIER	BINCODE	NAME	DESCRIPTION	log transcripts vs log metabolites									log transcripts vs metabolites
					Glucose			Sucrose			Glucose-6P			Glucose			Sucrose			Glucose-6P
					R	p-value	Rank	R	p-value	Rank	R	p-value	Rank	R	p-value	Rank	R	p-value	Rank	R	p-value	Rank
1	259970_at	1.01.01.01	PS.lightreaction.photosystem II.LHC-II	At1g76570->a chlorophyll A-B binding family protein| similar to chlorophyll A-B binding protein GB:P12470 (Nicotiana plumbaginifolia); contains Pfam profile: PF00504 Chlorophyll A-B binding proteins	-0.401468	0.0986709	5	-0.35068	0.153643	6	-0.547431	0.0186981	2	-0.517943	0.0276815	3	-0.504537	0.0327369	4	-0.566923	0.0141518	1
2	246800_at	1.02.05	PS.photorespiration.serine hydroxymethyltransferase	At5g26780->e glycine hydroxymethyltransferase, putative / serine hydroxymethyltransferase, putative / serine/threonine aldolase, putative| strong similarity to SP|P50433 Serine hydroxymethyltransferase, mitochondrial precursor (EC 2.1.2.1) (Serine methyla	0.632416	0.00485836	4	0.896925	4.61594e-07	1	0.736928	0.000485289	2	0.42677	0.0773534	6	0.688259	0.00158991	3	0.598026	0.00875578	5
3	254740_s_at	1.02.05	PS.photorespiration.serine hydroxymethyltransferase	At4g13890,At4g13930 flag_XH2 ->e glycine hydroxymethyltransferase, putative / serine hydroxymethyltransferase, putative / serine/threonine aldolase, putative| similar to serine hydroxymethyltransferase (Chlamydomonas reinhardtii) GI:17066746; contains Pfa	0.745044	0.00038848	3	0.944399	3.85491e-09	1	0.709416	0.000976631	4	0.586768	0.0104737	6	0.794154	8.30201e-05	2	0.681309	0.00185022	5
4	253971_at	1.03.06	PS.calvin cyle.aldolase	At4g26530->f fructose-bisphosphate aldolase, putative| strong similarity to SP|P22197 Fructose-bisphosphate aldolase, cytoplasmic isozyme (EC 4.1.2.13) {Arabidopsis thaliana}	0.0777657	0.759064	5	0.426484	0.0775734	1	0.0999275	0.693205	4	-0.125424	0.619969	2	0.101153	0.689619	3	-0.0133096	0.958197	6
5	253435_at	2.1.2.01	major CHO metabolism.synthesis.starch.AGPase	At4g32400->a ADP-glucose translocator, AGT1	0.577875	0.0120132	4	0.877589	1.71485e-06	1	0.651845	0.00337655	2	0.398666	0.101268	6	0.635435	0.00459854	3	0.541252	0.0203573	5
6	257667_at	2.1.2.03	major CHO metabolism.synthesis.starch.starch branching	At3g20440->d Starch branching enzyme I, SBE1	0.751312	0.000325328	5	0.819411	3.17256e-05	4	0.854482	6.33816e-06	1	0.716032	0.000831413	6	0.824305	2.58865e-05	2	0.823246	2.70651e-05	3
7	255070_at	2.1.2.04	major CHO metabolism.synthesis.starch.debranching	At4g09020->Starch debranching enzyme: Isoamylase III, ISA3	0.602652	0.00811939	6	0.660796	0.00283142	3	0.656683	0.00307215	4	0.642356	0.00404536	5	0.700795	0.00119697	1	0.693288	0.00142109	2
8	258507_at	2.2.1.03	major CHO metabolism.degradation.sucrose.misc	At3g06500->f beta-fructofuranosidase, putative / invertase, putative / saccharase, putative / beta-fructosidase, putative| similar to neutral invertase (Daucus carota) GI:4200165; contains Pfam profile PF04853: Plant neutral invertase	-0.317416	0.199315	4	-0.602525	0.0081363	1	-0.407522	0.0932238	3	-0.203795	0.417296	6	-0.41104	0.0901612	2	-0.307399	0.214652	5
9	260969_at	2.2.1.03	major CHO metabolism.degradation.sucrose.misc	At1g12240->f beta-fructosidase (BFRUCT4) / beta-fructofuranosidase / invertase, vacuolar| identical to beta-fructosidase GI:1871503 from (Arabidopsis thaliana); contains Pfam profile PF00251:Glycosyl hydrolases family 32; identical to cDNA beta-fructosida	-0.654691	0.00319464	5	-0.854425	6.35702e-06	2	-0.866295	3.34767e-06	1	-0.56384	0.0148055	6	-0.769736	0.000187267	3	-0.745905	0.000379242	4
10	262038_at	2.2.1.03	major CHO metabolism.degradation.sucrose.misc	At1g35580->f beta-fructofuranosidase, putative / invertase, putative / saccharase, putative / beta-fructosidase, putative| similar to neutral invertase (Daucus carota) GI:4200165; contains Pfam profile PF04853: Plant neutral invertase	-0.696625	0.00131751	5	-0.857583	5.38981e-06	2	-0.881187	1.36671e-06	1	-0.589571	0.0100226	6	-0.777003	0.000148544	3	-0.762146	0.000236483	4
11	245275_at	2.2.2.01	major CHO metabolism.degradation.starch.starch cleavage	At4g15210->Beta-amylase 5 , BAM5 RAM1	0.795198	7.99936e-05	2	0.790183	9.54356e-05	3	0.650636	0.00345635	6	0.774313	0.000162001	4	0.834474	1.66228e-05	1	0.767609	0.000200096	5
12	248029_at	2.2.2.01	major CHO metabolism.degradation.starch.starch cleavage	At5g55700->Beta-amylase 4, BAM4	-0.544201	0.0195516	5	-0.833172	1.76214e-05	1	-0.696213	0.00132996	2	-0.411595	0.0896841	6	-0.665844	0.00255743	3	-0.581866	0.0113014	4
13	250007_at	2.2.2.01	major CHO metabolism.degradation.starch.starch cleavage	At5g18670->Beta-amylase 9, BAM9	-0.698207	0.00127064	4	-0.668639	0.00241532	5	-0.845313	1.00247e-05	1	-0.658609	0.00295741	6	-0.753961	0.000301365	3	-0.801478	6.36938e-05	2
14	256861_at	2.2.2.01	major CHO metabolism.degradation.starch.starch cleavage	At3g23920->Beta-amylase 1, BAM1	-0.674756	0.00212696	5	-0.770328	0.000183821	4	-0.913467	1.20158e-07	1	-0.644145	0.00391167	6	-0.79264	8.75821e-05	3	-0.818735	3.26136e-05	2
15	252468_at	2.2.2.02	major CHO metabolism.degradation.starch.starch phosphorylase	At3g46970->Glucan phosphorylase (cytosolic), PHS2	0.692375	0.0014506	5	0.822658	2.77393e-05	1	0.795662	7.86783e-05	2	0.636655	0.00449678	6	0.788315	0.000101799	3	0.763798	0.000224936	4
16	246114_at	3.1	minor CHO metabolism.raffinose family	At5g20250->raffinose synthase family protein / seed imbibition protein, putative (din10)| similar to seed imbibition protein GB:AAA32975 GI:167100 from (Hordeum vulgare); contains nonconsensus AT donor splice site at intron 1; contains Pfam profile PF0569	-0.747743	0.000360132	5	-0.882805	1.23123e-06	2	-0.945759	3.17559e-09	1	-0.662558	0.00273317	6	-0.854958	6.18405e-06	3	-0.851136	7.51881e-06	4
17	263452_at	3.2.2	minor CHO metabolism.trehalose.TPP	At2g22190->TPPH, putative trehalose-6-phosphate phosphatase	0.745956	0.0003787	5	0.867545	3.11809e-06	2	0.897677	4.36394e-07	1	0.614087	0.00670481	6	0.80768	5.04569e-05	3	0.797202	7.44466e-05	4
18	245348_at	3.2.3	minor CHO metabolism.trehalose.potential TPS/TPP	At4g17770->TPS5, trehalose-6-phosphate synthase like protein ;supported by full-length cDNA: Ceres:95947.	0.882592	1.24839e-06	5	0.883034	1.21301e-06	4	0.942957	4.70974e-09	1	0.836372	1.52536e-05	6	0.931385	1.98904e-08	3	0.936323	1.11175e-08	2
19	263019_at	3.2.3	minor CHO metabolism.trehalose.potential TPS/TPP	At1g23870->TPS9, trehalose 6-phosphate synthase, putative similar to trehalose 6-phosphate synthase GB:CAA09463 GI:3647365 from [Yarrowia lipolytica]	-0.745247	0.000386286	5	-0.858999	4.9991e-06	4	-0.943142	4.59154e-09	1	-0.685973	0.00167194	6	-0.859627	4.83384e-06	3	-0.863857	3.83746e-06	2
20	264246_at	3.2.3	minor CHO metabolism.trehalose.potential TPS/TPP	At1g60140->TPS10, trehalose-6-phosphate synthase, putative similar to trehalose-6-phosphate synthase GI:297792 from [Kluyveromyces lactis]	-0.72819	0.000611349	5	-0.911357	1.44713e-07	1	-0.867386	3.14654e-06	2	-0.617185	0.00635818	6	-0.834443	1.66456e-05	3	-0.78526	0.000112983	4
21	264339_at	3.2.3	minor CHO metabolism.trehalose.potential TPS/TPP	At1g70290->TPS8, trehalose-6-phosphate synthase, putative similar to trehalose-6-phosphate synthase GI:297792 from [Kluyveromyces lactis]	-0.757777	0.000269465	5	-0.925209	3.88585e-08	1	-0.909415	1.71026e-07	2	-0.673311	0.0021924	6	-0.875812	1.91326e-06	3	-0.836712	1.50189e-05	4
22	266072_at	3.2.3	minor CHO metabolism.trehalose.potential TPS/TPP	At2g18700->TPS11, putative trehalose-6-phosphate synthase	-0.630859	0.00499695	5	-0.898128	4.2186e-07	1	-0.861354	4.40301e-06	2	-0.564354	0.0146947	6	-0.803277	5.95805e-05	3	-0.755763	0.000285926	4
23	254197_at	3.2.4	minor CHO metabolism.trehalose.trehalase	At4g24040->glycosyl hydrolase family protein 37 / trehalase, putative| similar to trehalase 1 GMTRE1 GI:4559292 from (Glycine max)	-0.545335	0.0192486	5	-0.835532	1.58474e-05	1	-0.634841	0.00464876	2	-0.415355	0.0865046	6	-0.630316	0.00504604	3	-0.547847	0.0185904	4
24	248398_at	3.3	minor CHO metabolism.sugar alcohols	At5g51970->sorbitol dehydrogenase, putative / L-iditol 2-dehydrogenase, putative| similar to NAD-dependent sorbitol dehydrogenase from Malus x domestica (gi:4519539)	-0.637676	0.00441302	5	-0.837538	1.44618e-05	2	-0.857244	5.48715e-06	1	-0.523055	0.0259227	6	-0.742751	0.00041402	3	-0.727089	0.000629015	4
25	252863_at	3.4.03	minor CHO metabolism.myo-inositol.InsP Synthases	At4g39800->inositol-3-phosphate synthase isozyme 1 / myo-inositol-1-phosphate synthase 1 / MI-1-P synthase 1 / IPS 1| identical to SP|P42801 Inositol-3-phosphate synthase isozyme 1 (EC 5.5.1.4) (Myo-inositol-1- phosphate synthase 1) (MI-1-P synthase 1) (I	0.642728	0.00401728	5	0.824869	2.52776e-05	1	0.78297	0.000122032	2	0.474308	0.0467339	6	0.701364	0.00118125	3	0.650829	0.00344345	4
26	254001_at	3.4.04	minor CHO metabolism.myo-inositol.myo inositol oxygenases	At4g26260->myo inositol oxygenase (MIOX4)| similar to myo-inositol oxygenase (Sus scrofa) gi|17432544|gb|AAL39076	-0.48472	0.0414792	5	-0.636674	0.00449524	2	-0.707721	0.00101703	1	-0.336179	0.172572	6	-0.52254	0.0260959	4	-0.527633	0.0244225	3
27	266693_at	3.4.04	minor CHO metabolism.myo-inositol.myo inositol oxygenases	At2g19800->myo inositol oxygenase (MIOX 2)| similar to myo-inositol oxygenase (Sus scrofa) gi|17432544|gb|AAL39076	-0.451665	0.0598894	5	-0.73218	0.000550764	2	-0.796722	7.57431e-05	1	-0.390408	0.109206	6	-0.619305	0.00612936	4	-0.623158	0.00573069	3
28	258849_at	4.01	glycolysis.UGPase	At3g03250->UGPase	0.818321	3.31689e-05	5	0.969588	3.34464e-11	1	0.879325	1.53841e-06	3	0.732871	0.000540802	6	0.891831	6.67854e-07	2	0.844215	1.05696e-05	4
29	262806_at	4.05	glycolysis.pyrophosphate-fructose-6-P phosphotransferase	At1g20950->e pyrophosphate--fructose-6-phosphate 1-phosphotransferase-related / pyrophosphate-dependent 6-phosphofructose-1-kinase-related| similar to pyrophosphate--fructose 6-phosphate 1-phosphotransferase alpha subunit SP:Q41140 from (Ricinus communis)	0.708835	0.000990314	4	0.935799	1.1851e-08	1	0.749749	0.000340209	3	0.513372	0.0293319	6	0.750677	0.000331307	2	0.657298	0.0030351	5
30	264386_at	4.05	glycolysis.pyrophosphate-fructose-6-P phosphotransferase	At1g12000->e pyrophosphate--fructose-6-phosphate 1-phosphotransferase beta subunit, putative / pyrophosphate-dependent 6-phosphofructose-1-kinase, putative| strong similarity to SP|Q41141 Pyrophosphate--fructose 6-phosphate 1-phosphotransferase beta subun	0.686608	0.00164878	5	0.916514	9.10904e-08	1	0.829066	2.11132e-05	2	0.555327	0.0167353	6	0.772214	0.000173205	3	0.715971	0.000832658	4
31	252022_at	4.07	glycolysis.aldolase	At3g52930->g fructose-bisphosphate aldolase, putative| similar to SP|O65735|ALF_CICAR Fructose-bisphosphate aldolase, cytoplasmic isozyme {Cicer arietinum}, cytosolic aldolase (Fragaria x ananassa) GI:10645188; contains Pfam profile PF00274 Fructose-bisph	0.652245	0.00335045	3	0.866886	3.23744e-06	1	0.608255	0.00739893	4	0.466151	0.0511917	6	0.679739	0.00191361	2	0.564306	0.0147051	5
32	253971_at	4.07	glycolysis.aldolase	At4g26530->g fructose-bisphosphate aldolase, putative| strong similarity to SP|P22197 Fructose-bisphosphate aldolase, cytoplasmic isozyme (EC 4.1.2.13) {Arabidopsis thaliana}	0.0777657	0.759064	5	0.426484	0.0775734	1	0.0999275	0.693205	4	-0.125424	0.619969	2	0.101153	0.689619	3	-0.0133096	0.958197	6
33	262939_s_at	4.09	glycolysis.glyceraldehyde 3-phosphate dehydrogenase	At1g79530,At1g16300 flag_XH2 ->j glyceraldehyde 3-phosphate dehydrogenase, cytosolic, putative / NAD-dependent glyceraldehyde-3-phosphate dehydrogenase, putative| similar to glyceraldehyde-3-phosphate dehydrogenase (Pinus sylvestris) GI:1100223; contains	0.709478	0.000975167	2	0.76463	0.000219301	1	0.500986	0.0341882	6	0.569514	0.0136205	4	0.664431	0.00263181	3	0.551409	0.0176877	5
34	264668_at	4.11	glycolysis.phosphoglycerate mutase	At1g09780->l 2,3-biphosphoglycerate-independent phosphoglycerate mutase, putative / phosphoglyceromutase, putative| strong similarity to SP|Q42908 2,3-bisphosphoglycerate-independent phosphoglycerate mutase (EC 5.4.2.1) (Phosphoglyceromutase) {Mesembryant	0.691481	0.00147995	4	0.955459	6.77116e-10	1	0.744726	0.000391944	3	0.574298	0.0126812	6	0.78668	0.000107659	2	0.687555	0.00161478	5
35	260392_at	4.12	glycolysis.enolase	At1g74030->m enolase, putative| similar to Swiss-Prot:P15007 enolase (EC 4.2.1.11) (2-phosphoglycerate dehydratase)(2-phospho-D- glycerate hydro-lyase) (Drosophila melanogaster)	0.604134	0.00792347	4	0.848807	8.44759e-06	1	0.670073	0.00234502	2	0.449668	0.0611701	6	0.634458	0.00468131	3	0.563116	0.0149622	5
36	263924_at	4.12	glycolysis.enolase	At2g36530->m enolase| identical to SWISS-PROT:P25696 enolase (EC 4.2.1.11) (2-phosphoglycerate dehydratase)(2-phospho-D- glycerate hydro-lyase) (Arabidopsis thaliana)	0.813114	4.08596e-05	5	0.955152	7.14718e-10	1	0.86562	3.47743e-06	3	0.703798	0.00111594	6	0.879067	1.56358e-06	2	0.819026	3.22288e-05	4
37	252300_at	4.13	glycolysis.PK	At3g49160->n pyruvate kinase family protein| similar to SP|Q92122 Pyruvate kinase, muscle isozyme (EC 2.7.1.40) (Cytosolic thyroid hormone binding protein) (CTHBP) {Xenopus laevis}; contains Pfam profile PF00224: Pyruvate kinase, barrel domain	-0.475028	0.0463552	5	-0.720682	0.000740523	2	-0.814582	3.85521e-05	1	-0.466474	0.0510092	6	-0.670354	0.00233141	4	-0.671519	0.00227582	3
38	263157_at	5.10	fermentation.aldehyde dehydrogenase	At1g54100->y aldehyde dehydrogenase, putative / antiquitin, putative| strong similarity to SP|Q41247 Aldehyde dehydrogenase family 7 member A1 (EC 1.2.1.3) (Antiquitin 1) (Brassica turgor-responsive/drought-induced gene 26 protein) (Btg-26) {Brassica napu	-0.393493	0.10619	4	-0.783713	0.000119029	1	-0.501215	0.0340928	3	-0.249713	0.317634	6	-0.504043	0.0329358	2	-0.384558	0.115091	5
39	251541_at	6.01	gluconeogenese/ glyoxylate cycle.citrate synthase	At3g58750->a citrate synthase, glyoxysomal, putative| strong similarity to SP|P49299 Citrate synthase, glyoxysomal precursor {Cucurbita maxima}; contains Pfam profile PF00285: Citrate synthase	-0.588573	0.0101814	4	-0.855264	6.08665e-06	1	-0.678412	0.00196862	2	-0.386722	0.112889	6	-0.638306	0.00436199	3	-0.548483	0.0184267	5
40	245528_at	6.05	gluconeogenese/ glyoxylate cycle.pyruvate dikinase	At4g15530->pyruvate phosphate dikinase family protein| contains Pfam profiles: PF01326 pyruvate phosphate dikinase, PEP/pyruvate binding domain, PF02896 PEP-utilizing enzyme, TIM barrel domain	-0.381621	0.11813	5	-0.679767	0.00191251	1	-0.596505	0.00897373	2	-0.215103	0.391342	6	-0.442835	0.0657069	3	-0.407851	0.0929346	4
41	264513_at	7.1.01	OPP.oxidative PP.G6PD	At1g09420->glucose-6-phosphate 1-dehydrogenase, putative / G6PD, putative| similar to SP|Q43839 Glucose-6-phosphate 1-dehydrogenase, chloroplast precursor (EC 1.1.1.49) (G6PD) {Solanum tuberosum}; contains Pfam profiles PF02781: Glucose-6-phosphate dehydr	-0.592017	0.00964203	2	-0.80623	5.33206e-05	1	-0.55037	0.0179474	4	-0.381228	0.118541	6	-0.57334	0.0128649	3	-0.473035	0.0474093	5
42	264859_at	7.1.01	OPP.oxidative PP.G6PD	At1g24280->glucose-6-phosphate 1-dehydrogenase, putative / G6PD, putative| strong similarity to SP|Q43839 Glucose-6-phosphate 1-dehydrogenase, chloroplast precursor (EC 1.1.1.49) (G6PD) {Solanum tuberosum}; contains Pfam profiles PF02781: Glucose-6-phosph	0.683502	0.00176453	5	0.917264	8.49527e-08	1	0.882147	1.28491e-06	2	0.625625	0.00548674	6	0.832265	1.83469e-05	3	0.790185	9.54279e-05	4
43	249266_at	7.1.03	OPP.oxidative PP.6-phosphogluconate dehydrogenase	At5g41670->p 6-phosphogluconate dehydrogenase family protein| contains Pfam profiles: PF00393 6-phosphogluconate dehydrogenase C-terminal domain, PF03446 NAD binding domain of 6-phosphogluconate	0.667658	0.00246447	5	0.748911	0.000348418	4	0.896434	4.78741e-07	1	0.585632	0.010661	6	0.766795	0.000205194	3	0.778203	0.000142851	2
44	250234_at	7.2.02	OPP.non-reductive PP.transaldolase	At5g13420->transaldolase, putative| similar to transaldolase (Solanum tuberosum) gi|2078350|gb|AAB54016	0.656322	0.00309403	5	0.842306	1.15774e-05	1	0.776123	0.000152836	2	0.5146	0.0288814	6	0.704024	0.00111005	3	0.661137	0.00281218	4
45	255230_at	7.3	OPP.electron transfer	At4g05390->ferredoxin--NADP(+) reductase, putative / adrenodoxin reductase, putative| strong similarity to SP|P41345 Ferredoxin--NADP reductase, root isozyme, chloroplast precursor (EC 1.18.1.2) (FNR) {Oryza sativa}, ferredoxin-NADP reductase precursor (Z	0.667607	0.00246703	5	0.923853	4.46698e-08	1	0.809641	4.67935e-05	2	0.524687	0.02538	6	0.783827	0.000118575	3	0.698293	0.00126815	4
46	261806_at	7.3	OPP.electron transfer	At1g30510->ferredoxin--NADP(+) reductase, putative / adrenodoxin reductase, putative| strong similarity to SP|P41345 Ferredoxin--NADP reductase, root isozyme, chloroplast precursor (EC 1.18.1.2) (FNR) {Oryza sativa}, ferredoxin-NADP reductase precursor (Z	0.664347	0.00263628	5	0.863965	3.81441e-06	1	0.812634	4.164e-05	2	0.500223	0.0345061	6	0.750392	0.000334016	3	0.691226	0.00148843	4
47	258208_at	8.1.01.02	TCA / org. transformation.TCA.pyruvate DH.E2	At3g13930->a dihydrolipoamide S-acetyltransferase, putative| similar to dihydrolipoamide S-acetyltransferase (Zea mays) GI:5669871; contains Pfam profiles PF00198: 2-oxo acid dehydrogenases acyltransferase (catalytic domain), PF00364: Biotin-requiring enz	0.62293	0.0057537	5	0.920937	5.97769e-08	1	0.780686	0.00013166	2	0.524167	0.0255518	6	0.750288	0.000335012	3	0.68327	0.00177343	4
48	249828_at	8.1.06	TCA / org. transformation.TCA.succinyl-CoA ligase	At5g23250->f succinyl-CoA ligase (GDP-forming) alpha-chain, mitochondrial, putative / succinyl-CoA synthetase, alpha chain, putative / SCS-alpha, putative| similar to SP|P36967 Succinyl-CoA ligase (GDP-forming) alpha-chain, mitochondrial precursor (EC 6.2	0.777028	0.000148425	5	0.916888	8.79835e-08	1	0.889544	7.83662e-07	2	0.638723	0.00432854	6	0.833329	1.74983e-05	3	0.794348	8.24513e-05	4
49	257213_at	8.1.09	TCA / org. transformation.TCA.malate DH	At3g15020->j malate dehydrogenase (NAD), mitochondrial, putative| similar to mitochondrial NAD-dependent malate dehydrogenase GB:CAA10320 SP|Q9ZP06 (Arabidopsis thaliana); contains InterPro entry IPR001236: Lactate/malate dehydrogenase	0.682971	0.00178496	5	0.935738	1.194e-08	1	0.811906	4.28465e-05	2	0.52934	0.0238808	6	0.768555	0.000194298	3	0.699358	0.00123744	4
50	252407_at	8.2.09	TCA / org. transformation.other organic acid transformaitons.cyt MDH	At3g47520->j malate dehydrogenase (NAD), chloroplast (MDH)| identical to chloroplast NAD-malate dehydrogenase (Arabidopsis thaliana) GI:3256066; contains InterPro entry IPR001236: Lactate/malate dehydrogenase; contains Pfam profiles PF00056: lactate/malat	0.650779	0.00344681	4	0.832929	1.7813e-05	1	0.724797	0.000667173	2	0.420826	0.082025	6	0.658565	0.00296	3	0.590229	0.00991906	5
51	246396_at	8.3	TCA / org. transformation.carbonic anhydrases	At1g58180->carbonic anhydrase family protein / carbonate dehydratase family protein| similar to SP|P46512 Carbonic anhydrase 1 (EC 4.2.1.1) (Carbonate dehydratase 1) {Flaveria linearis}; contains Pfam profile PF00484: Carbonic anhydrase	-0.66166	0.0027829	5	-0.911663	1.40899e-07	1	-0.855134	6.12759e-06	2	-0.530755	0.0234391	6	-0.770924	0.000180411	3	-0.728522	0.000606112	4
52	254378_at	9.1.2	mitochondrial electron transport / ATP synthesis.NADH-DH.localisation not clear	At4g21810->putative protein NADH oxidoreductase complex I subunit- like protein, Caenorhabditis elegans, AF143152	-0.686182	0.00166429	5	-0.934589	1.37081e-08	1	-0.849557	8.13809e-06	2	-0.547172	0.0187654	6	-0.787951	0.00010308	3	-0.728889	0.00060035	4
53	260536_at	9.3	mitochondrial electron transport / ATP synthesis.electron transfer flavoprotein	At2g43400->putative electron transfer flavoprotein ubiquinone oxidoreductase	-0.621679	0.00588116	5	-0.908414	1.86137e-07	1	-0.786067	0.00010993	2	-0.509987	0.0306021	6	-0.746041	0.000377802	3	-0.680349	0.00188879	4
54	247520_at	9.7	mitochondrial electron transport / ATP synthesis.cytochrome c oxidase	At5g61310->cytochrome c oxidase subunit - like cytochrome c oxidase subunit 5c, Oryza sativa, EMBL:AB027123;supported by full-length cDNA: Ceres:5810.	0.764977	0.000216987	5	0.8878	8.83294e-07	2	0.922279	5.23501e-08	1	0.656607	0.00307675	6	0.848012	8.7862e-06	3	0.823864	2.63726e-05	4
55	258987_at	9.7	mitochondrial electron transport / ATP synthesis.cytochrome c oxidase	At3g08950->putative SCO1 protein similar to SCO1 GB:4759068 [Homo sapiens], GB:P23833 [Saccharomyces cerevisiae] (SCO1 gene is required for accumulation of the mitochondrially synthesized cytochrome c oxidase subunits I and II);supported by full-length cD	0.796157	7.72974e-05	5	0.838391	1.3905e-05	4	0.887151	9.23042e-07	1	0.732118	0.000551659	6	0.866682	3.27505e-06	2	0.843896	1.07327e-05	3
56	259694_at	10.1.02	cell wall.precursor synthesis.UGE	At1g63180->a UGE3 UDP-glucose 4-epimerase, putative / UDP-galactose 4-epimerase, putative / Galactowaldenase, putative| strong similarity to SP|Q42605 (GI:1143392) from (Arabidopsis thaliana) (Arch. Biochem. Biophys. 327 (1), 27-34 (1996))	-0.721847	0.000719104	5	-0.896367	4.81098e-07	2	-0.921264	5.78885e-08	1	-0.59463	0.00924823	6	-0.808354	4.91712e-05	3	-0.790741	9.36005e-05	4
57	261211_at	10.1.02	cell wall.precursor synthesis.UGE	At1g12780->a UGE1 UDP-glucose 4-epimerase / UDP-galactose 4-epimerase / Galactowaldenase| identical to SP|Q42605 (GB:CAA90941) from (Arabidopsis thaliana) (Arch. Biochem. Biophys. 327 (1), 27-34 (1996))	-0.674263	0.00214909	5	-0.91249	1.31039e-07	1	-0.858433	5.1524e-06	2	-0.527008	0.0246232	6	-0.76668	0.000205921	3	-0.723969	0.000681427	4
58	246511_at	10.1.04	cell wall.precursor synthesis.UGD	At5g15490->b UDP-glucose 6-dehydrogenase, putative (UGD3)| very strong similarity to SP|Q96558 UDP-glucose 6-dehydrogenase (EC 1.1.1.22) (UDP-Glc dehydrogenase) (UDP-GlcDH) (UDPGDH) {Glycine max}; contains Pfam profiles PF03721: UDP-glucose/GDP-mannose de	0.759797	0.000253765	4	0.960753	2.50227e-10	1	0.806734	5.23097e-05	3	0.599949	0.00848653	6	0.822934	2.74213e-05	2	0.734961	0.000511571	5
59	256745_at	10.1.04	cell wall.precursor synthesis.UGD	At3g29360->b UDP-glucose 6-dehydrogenase, putative(UGD2)| very strong similarity to SP|Q96558 UDP-glucose 6-dehydrogenase (EC 1.1.1.22) (UDP-Glc dehydrogenase) (UDP-GlcDH) (UDPGDH) {Glycine max}; contains Pfam profiles PF03721: UDP-glucose/GDP-mannose deh	0.78754	0.000104542	4	0.946452	2.87149e-09	1	0.797287	7.42177e-05	3	0.645532	0.00381045	6	0.8416	1.19709e-05	2	0.755527	0.000287909	5
60	252121_at	10.1.07	cell wall.precursor synthesis.GMD	At3g51160->e GDP-D-mannose-4,6-dehydratase (MUR1/GMD2)| almost identical to GDP-D-mannose-4,6-dehydratase (MUR1) GI:1764100 from (Arabidopsis thaliana)	0.804544	5.68225e-05	3	0.862388	4.16127e-06	1	0.77122	0.000178733	4	0.671257	0.00228822	6	0.836006	1.55102e-05	2	0.766549	0.00020676	5
61	260985_at	10.1.10	cell wall.precursor synthesis.RHM	At1g53500->g RHM2 involved in NDP-rhamnose synthesis; a probable UDP-rhamnose synthase	0.764225	0.000222031	4	0.904275	2.6158e-07	1	0.772689	0.000170613	3	0.579101	0.0117908	6	0.783216	0.000121029	2	0.703407	0.00112623	5
62	261105_at	10.1.10	cell wall.precursor synthesis.RHM	At1g63000->g UER or NRS/ES a bifunctional (d)NDP-4-keto-6-deoxy glucose epimerase/reductase	0.761504	0.000241107	3	0.911464	1.43368e-07	1	0.712817	0.000899548	5	0.64846	0.00360382	6	0.823575	2.66949e-05	2	0.726431	0.000639777	4
63	263134_at	10.1.10	cell wall.precursor synthesis.RHM	At1g78570->g RHM1 involved in NDP-rhamnose synthesis; a probable UDP-rhamnose synthase	0.66585	0.00255713	5	0.92558	3.73877e-08	1	0.797602	7.33784e-05	2	0.522906	0.0259728	6	0.781211	0.000129393	3	0.693306	0.00142053	4
64	255881_at	10.1.20	cell wall.precursor synthesis.phosphomannose isomerase	At1g67070->phosphomannose isomerase, putative (DIN9)| contains Pfam profile: PF01238 phosphomannose isomerase type I ;similar to phosphomannose isomerase GI:10834550 from (Arabidopsis thaliana); identical to cDNA phosphomannose isomerase (din9) partial cd	-0.464127	0.0523461	5	-0.752194	0.000317178	1	-0.60451	0.00787442	2	-0.288072	0.246364	6	-0.545484	0.0192091	3	-0.468159	0.050066	4
65	250892_at	10.2	cell wall.cellulose synthesis	At5g03760->cellulose synthase like gene, AtCslA09	0.580141	0.0116047	3	0.720353	0.000746679	1	0.655594	0.00313864	2	0.348725	0.156108	6	0.557412	0.0162452	4	0.508232	0.0312774	5
66	260592_at	10.2	cell wall.cellulose synthesis	At1g55850->cellulose synthase catalytic subunit, putative, AtCslE1	-0.647034	0.00370329	3	-0.570576	0.0134073	5	-0.758694	0.000262244	1	-0.506503	0.031954	6	-0.601631	0.00825653	4	-0.665974	0.00255068	2
67	267115_s_at	10.2	cell wall.cellulose synthesis	At2g32530,At2g32540 flag_XH2 ->putative cellulose synthase, AtCslB01putative cellulose synthase, AtCslB02	-0.529691	0.0237704	5	-0.303534	0.22077	6	-0.566408	0.0142594	3	-0.626109	0.00543986	2	-0.531813	0.0231127	4	-0.632761	0.00482811	1
68	248074_at	10.5.1	cell wall.cell wall proteins.AGPs	At5g55730->fasciclin-like arabinogalactan-protein (FLA1)| identical to gi|13377776||AAK20857|13377775|gb|AF333970	0.809223	4.75554e-05	3	0.944504	3.79832e-09	1	0.786007	0.000110154	4	0.628301	0.00523169	6	0.816068	3.63292e-05	2	0.735149	0.000509004	5
69	265536_at	10.5.3	cell wall.cell wall proteins.LRR	At2g15880->leucine-rich repeat family protein / extensin family protein| similar to extensin-like protein (Lycopersicon esculentum) gi|5917664|gb|AAD55979; contains leucine-rich repeats, Pfam:PF00560; contains proline rich extensin domains, INTERPRO:IPR00	-0.534566	0.0222808	4	-0.81218	4.23887e-05	1	-0.593395	0.0094327	3	-0.383975	0.115691	6	-0.607045	0.00754995	2	-0.506629	0.0319042	5
70	253808_at	10.5.4	cell wall.cell wall proteins.HRGP	At4g28300->hydroxyproline-rich glycoprotein family protein|	-0.54335	0.0197814	5	-0.805084	5.56797e-05	2	-0.848778	8.45964e-06	1	-0.462435	0.0533255	6	-0.697009	0.00130602	3	-0.686358	0.00165787	4
71	259077_s_at	10.5.5	cell wall.cell wall proteins.RGP	At5g15650,At3g02230 flag_XH2 ->reversibly glycosylated polypeptide-2 (RGP2) identical to reversibly glycosylated polypeptide-2 [Arabidopsis thaliana] GI:2317731reversibly glycosylated polypeptide-1 (RGP1)| identical to reversibly glycosylated polypeptide-	0.696641	0.00131705	3	0.827082	2.30017e-05	1	0.661233	0.00280679	5	0.606363	0.0076362	6	0.772619	0.000170992	2	0.669119	0.00239162	4
72	259736_at	10.6.1	cell wall.degradation.cellulases and beta -1,4-glucanases	At1g64390->endo-1,4-beta-glucanase, putative / cellulase, putative| similar to endo-beta-1,4-glucanase GI:4972236 from (Fragaria x ananassa) (Plant Mol. Biol. 40, 323-332 (1999))	0.711442	0.000930081	5	0.883168	1.20249e-06	1	0.864737	3.65389e-06	2	0.538663	0.021086	6	0.756325	0.000281247	3	0.726446	0.000639533	4
73	247954_at	10.6.2	cell wall.degradation.mannan-xylose-arabinose-fucose	At5g56870->beta-galactosidase, putative / lactase, putative| similar to beta-galactosidase precursor GI:3869280 from (Carica papaya)	-0.59697	0.00890656	5	-0.870037	2.70057e-06	1	-0.840493	1.26099e-05	2	-0.463753	0.0525612	6	-0.719472	0.000763346	3	-0.680082	0.00189964	4
74	251996_at	10.6.2	cell wall.degradation.mannan-xylose-arabinose-fucose	At3g52840->beta-galactosidase, putative / lactase, putative| similar to beta-galactosidase precursor GI:3869280 from (Carica papaya)	-0.6249	0.00555752	5	-0.80353	5.90222e-05	2	-0.873227	2.23698e-06	1	-0.577176	0.0121415	6	-0.798688	7.05462e-05	3	-0.778039	0.000143621	4
75	253090_at	10.6.2	cell wall.degradation.mannan-xylose-arabinose-fucose	At4g36360->beta-galactosidase, putative / lactase, putative| similar to beta-galactosidase precursor SP:P48980 from (Lycopersicon esculentum)	0.622884	0.00575837	3	0.837794	1.42928e-05	1	0.631881	0.00490564	2	0.372417	0.128018	6	0.603204	0.00804598	4	0.509209	0.0309001	5
76	253666_at	10.6.2	cell wall.degradation.mannan-xylose-arabinose-fucose	At4g30270->MERI-5 protein (MERI-5) (MERI5B) / endo-xyloglucan transferase / xyloglucan endo-1,4-beta-D-glucanase (SEN4)| identical to endo-xyloglucan transferase gi:944810, SP|P24806 MERI-5 protein precursor (Endo-xyloglucan transferase) (Xyloglucan endo-	-0.562331	0.0151339	4	-0.839606	1.31435e-05	1	-0.66579	0.00256025	2	-0.403785	0.0965598	6	-0.614046	0.00670948	3	-0.550642	0.0178791	5
77	254015_at	10.6.2	cell wall.degradation.mannan-xylose-arabinose-fucose	At4g26140->beta-galactosidase, putative / lactase, putative| similar to beta-galactosidase precursor GI:3869280 from (Carica papaya)	-0.613727	0.00674603	5	-0.899033	3.93965e-07	1	-0.856806	5.61533e-06	2	-0.566487	0.0142428	6	-0.795801	7.82893e-05	3	-0.751263	0.000325784	4
78	256772_at	10.6.2	cell wall.degradation.mannan-xylose-arabinose-fucose	At3g13750->beta-galactosidase, putative / lactase, putative| similar to beta-galactosidase precursor SP:P48980 from (Lycopersicon esculentum)	-0.753231	0.000307817	5	-0.872353	2.35655e-06	4	-0.962857	1.62099e-10	1	-0.69856	0.0012604	6	-0.876323	1.85426e-06	3	-0.88226	1.27551e-06	2
79	260914_at	10.6.2	cell wall.degradation.mannan-xylose-arabinose-fucose	At1g02640->glycosyl hydrolase family 3 protein| similar to beta-xylosidase GB:Z84377 GI:2102655 from (Aspergillus niger)	-0.5683	0.0138675	6	-0.657161	0.00304334	4	-0.870379	2.64728e-06	1	-0.5816	0.0113477	5	-0.730254	0.000579346	3	-0.775743	0.000154723	2
80	262181_at	10.6.2	cell wall.degradation.mannan-xylose-arabinose-fucose	At1g78060->glycosyl hydrolase family 3 protein| similar to xylosidase GI:2102655 from (Aspergillus niger)	0.644766	0.00386603	2	0.851503	7.38044e-06	1	0.643164	0.00398454	3	0.419513	0.0830843	6	0.621815	0.00586721	4	0.534062	0.0224311	5
81	254119_at	10.6.3	cell wall.degradation.pectate lyases and polygalacturonases	At4g24780->pectate lyase family protein| similar to pectate lyase GP:14289169 from (Salix gilgiana)	0.543186	0.0198261	2	0.675636	0.00208794	1	0.376519	0.123542	4	0.337882	0.170271	6	0.467443	0.0504649	3	0.361175	0.140866	5
82	258719_at	10.6.3	cell wall.degradation.pectate lyases and polygalacturonases	At3g09540->pectate lyase family protein| simliar to style development-specific protein 9612 SP:P24396 from (Lycopersicon esculentum)	0.802369	6.16278e-05	5	0.88062	1.41712e-06	2	0.923076	4.83329e-08	1	0.725116	0.000661753	6	0.864675	3.66667e-06	4	0.867456	3.13406e-06	3
83	245794_at	10.7	cell wall.modification	At1g32170->xyloglucan:xyloglucosyl transferase, putative / xyloglucan endotransglycosylase, putative / endo-xyloglucan transferase, putative (XTR4)| identical to N-terminal partial sequence of xyloglucan endotransglycosylase-related protein XTR4 GI:124475	-0.688938	0.00156617	5	-0.904819	2.50353e-07	1	-0.882755	1.23526e-06	2	-0.586959	0.0104424	6	-0.79949	6.8515e-05	3	-0.777133	0.000147918	4
84	247925_at	10.7	cell wall.modification	At5g57560->xyloglucan:xyloglucosyl transferase / xyloglucan endotransglycosylase / endo-xyloglucan transferase (TCH4)| identical to xyloglucan endotransglycosylase TCH4 protein GI:886116	-0.530756	0.0234385	5	-0.835138	1.61322e-05	1	-0.774034	0.000163453	2	-0.423308	0.0800502	6	-0.653664	0.00325929	3	-0.624034	0.00564315	4
85	252563_at	10.7	cell wall.modification	At3g45970->expansin family protein (EXPL1)| similar to cim1 induced allergen, Glycine max, EMBL:U03860; expansin-like gene, PMID:11641069, www.bio.psu.edu/expansins	-0.515346	0.02861	4	-0.760911	0.000245442	1	-0.534391	0.0223328	3	-0.419715	0.0829208	6	-0.581112	0.0114331	2	-0.508115	0.031323	5
86	252607_at	10.7	cell wall.modification	At3g44990->xyloglucan:xyloglucosyl transferase, putative / xyloglucan endotransglycosylase, putative / endo-xyloglucan transferase, putative|	0.682334	0.00180973	5	0.803741	5.85575e-05	2	0.85643	5.72725e-06	1	0.526481	0.0247934	6	0.718671	0.000778756	4	0.725472	0.000655747	3
87	253815_at	10.7	cell wall.modification	At4g28250->beta-expansin, putative (EXPB3)| similar to soybean pollen allergen (cim1) protein - soybean, PIR2:S48032; beta-expansin gene family, PMID:11641069	0.647344	0.0036815	2	0.839707	1.30813e-05	1	0.55997	0.0156596	4	0.421638	0.0813753	6	0.600605	0.00839625	3	0.494102	0.0371423	5
88	258003_at	10.7	cell wall.modification	At3g29030->expansin, putative (EXP5)| identical to expansin At-EXP5 GB:AAB38071 from (Arabidopsis thaliana); alpha-expansin gene family, PMID:11641069	0.639997	0.00422745	4	0.906719	2.14376e-07	1	0.740159	0.000444582	2	0.463744	0.0525664	6	0.707077	0.00103276	3	0.62533	0.00551543	5
89	263598_at	10.7	cell wall.modification	At2g01850->xyloglucan:xyloglucosyl transferase / xyloglucan endotransglycosylase / endo-xyloglucan transferase (EXGT-A3)| identical to endoxyloglucan transferase (Arabidopsis thaliana) GI:5533313	-0.655347	0.00315383	5	-0.74215	0.000420951	3	-0.847049	9.21196e-06	1	-0.585867	0.0106219	6	-0.731872	0.000555248	4	-0.759535	0.00025576	2
90	266770_at	10.7	cell wall.modification	At2g03090->expansin, putative (EXP15)| identical to SWISS-PROT:O80622 alpha-expansin 15 precursor (At-EXP15)(Arabidopsis thaliana); alpha-expansin gene family, PMID:11641069	0.826108	2.39804e-05	3	0.9139	1.15591e-07	1	0.841831	1.1841e-05	2	0.670656	0.00231692	6	0.820831	2.99264e-05	4	0.783112	0.000121451	5
91	267590_at	10.7	cell wall.modification	At2g39700->expansin, putative (EXP4)| similar to alpha-expansin 6 precursor GI:16923359 from (Cucumis sativus); alpha-expansin gene family, PMID:11641069	0.556267	0.0165128	1	0.410652	0.0904953	4	0.269165	0.280108	6	0.483968	0.0418429	2	0.429329	0.0754035	3	0.384761	0.114884	5
92	254573_at	10.8.02	cell wall.pectin*esterases.acetyl esterase	At4g19420->b pectinacetylesterase family protein| contains Pfam profile: PF03283 pectinacetylesterase	-0.535972	0.0218647	5	-0.779817	0.000135492	2	-0.850608	7.72113e-06	1	-0.436597	0.0700631	6	-0.667572	0.00246879	4	-0.674446	0.0021409	3
93	248704_at	10.8.99	cell wall.pectin*esterases.misc	At5g48450->multi-copper oxidase type I family protein| contains Pfam profile: PF00394 Multicopper oxidase; also similar to l-ascorbate oxidase and pollen-specific protein	0.774117	0.000163018	3	0.926716	3.31802e-08	1	0.696199	0.00133039	5	0.658733	0.00295016	6	0.825376	2.47398e-05	2	0.702427	0.00115234	4
94	255524_at	10.8.99	cell wall.pectin*esterases.misc	At4g02330->pectinesterase family protein| contains Pfam profile: PF01095 pectinesterase	0.774075	0.000163237	3	0.810815	4.4711e-05	2	0.674993	0.00211643	6	0.758153	0.000266486	5	0.869093	2.85268e-06	1	0.772064	0.000174027	4
95	249869_at	11.1.08	lipid metabolism.FA synthesis and FA elongation.acyl coa ligase	At5g23050->acyl-activating enzyme 17 (AAE17)| nearly identical to acyl-activating enzyme 17 (Arabidopsis thaliana) GI:29893266; similar to acetyl-CoA synthetase (SP|P27095) from Methanothrix soehngenii; contains Pfam AMP-binding enzyme domain PF00501; ide	-0.722964	0.000699054	2	-0.766821	0.000205029	1	-0.700135	0.00121541	3	-0.468683	0.0497753	6	-0.640613	0.00417929	4	-0.603573	0.00799722	5
96	250114_s_at	11.1.08	lipid metabolism.FA synthesis and FA elongation.acyl coa ligase	At5g16370,At5g16340 flag_XH2 ->AMP-binding protein, putative| similar to AMP-binding protein GI:1903034 from (Brassica napus); contains Pfam AMP-binding domain PF00501; identical to cDNA adenosine monophosphate binding protein 5 AMPBP5 (AMPBP5) GI:2079971	-0.561766	0.0152585	5	-0.844806	1.02731e-05	2	-0.863317	3.95384e-06	1	-0.485942	0.0408936	6	-0.729039	0.000598007	3	-0.71038	0.000954228	4
97	257880_at	11.1.08	lipid metabolism.FA synthesis and FA elongation.acyl coa ligase	At3g16910->AMP-dependent synthetase and ligase family protein| similar to AMP-binding protein GI:1903034 from (Brassica napus); contains Pfam AMP-binding domain PF00501; identical to cDNA adenosine monophosphate binding protein 7 AMPBP7 (AMPBP7) GI:207997	-0.384532	0.115118	3	-0.106078	0.675268	6	-0.472664	0.0476077	1	-0.383194	0.116496	4	-0.29988	0.226657	5	-0.443791	0.0650576	2
98	248753_at	11.1.12	lipid metabolism.FA synthesis and FA elongation.ACP protein	At5g47630->o acyl carrier family protein / ACP family protein| similar to acyl carrier protein, mitochondrial precursor (ACP) (NADH-ubiquinone oxidoreductase 9.6 kDa subunit) from {Arabidopsis thaliana} SP|P53665, {Neurospora crassa} SP|P11943; contains P	0.546695	0.01889	5	0.785282	0.000112898	2	0.820307	3.05791e-05	1	0.452497	0.059362	6	0.678118	0.00198101	3	0.668454	0.00242455	4
99	259159_at	11.1.13	lipid metabolism.FA synthesis and FA elongation.acyl-CoA binding protein	At3g05420->p acyl-CoA binding family protein| similar to PIR|S68824|S68824 rngB protein, cytosolic (Dictyostelium discoideum); contains Pfam profiles PF00887: Acyl CoA binding protein, PF01344: Kelch motif	0.739186	0.000456529	4	0.895281	5.21106e-07	1	0.812235	4.2298e-05	2	0.546012	0.0190694	6	0.761202	0.000243304	3	0.701917	0.00116615	5
100	260869_at	11.1.15	lipid metabolism.FA synthesis and FA elongation.ACP desaturase	At1g43800->acyl-(acyl-carrier-protein) desaturase, putative / stearoyl-ACP desaturase, putative| similar to Acyl-(acyl-carrier protein) desaturase from Lupinus luteus GI:4704824, Asclepias syriaca GI:1762436, Ricinus communis SP|P22337; contains Pfam prof	0.805186	5.54656e-05	3	0.85125	7.47565e-06	1	0.695853	0.00134092	6	0.761017	0.000244664	4	0.832858	1.78697e-05	2	0.748733	0.000350177	5
101	260869_at	11.2.01	lipid metabolism.FA desaturation.desaturase	At1g43800->acyl-(acyl-carrier-protein) desaturase, putative / stearoyl-ACP desaturase, putative| similar to Acyl-(acyl-carrier protein) desaturase from Lupinus luteus GI:4704824, Asclepias syriaca GI:1762436, Ricinus communis SP|P22337; contains Pfam prof	0.805186	5.54656e-05	3	0.85125	7.47565e-06	1	0.695853	0.00134092	6	0.761017	0.000244664	4	0.832858	1.78697e-05	2	0.748733	0.000350177	5
102	247783_at	11.8	lipid metabolism.'exotics' (steroids, squalene etc)	At5g58800->quinone reductase family protein| similar to 1,4-benzoquinone reductase (Phanerochaete chrysosporium)(GI:4454993); similar to Trp repressor binding protein (Escherichia coli)(SP|P30849); contains flavodoxin domain PF00258	-0.74757	0.000361896	3	-0.846788	9.33044e-06	1	-0.822464	2.79655e-05	2	-0.549944	0.0180547	6	-0.734959	0.000511597	4	-0.710373	0.000954403	5
103	249774_at	11.8	lipid metabolism.'exotics' (steroids, squalene etc)	At5g24150->squalene monooxygenase 1,1 / squalene epoxidase 1,1 (SQP1,1)| identical to SP|O65404	0.446868	0.063	4	0.663988	0.00265549	1	0.534582	0.0222758	2	0.241097	0.33516	6	0.473256	0.047292	3	0.402806	0.0974476	5
104	249775_at	11.8	lipid metabolism.'exotics' (steroids, squalene etc)	At5g24160->squalene monooxygenase 1,2 / squalene epoxidase 1,2 (SQP1,2)| identical to SP|O65402	-0.00689048	0.978352	6	-0.152172	0.54665	2	-0.308148	0.213481	1	0.0717124	0.777352	4	-0.0281612	0.911678	5	-0.0880854	0.728169	3
105	254547_at	11.8	lipid metabolism.'exotics' (steroids, squalene etc)	At4g19860->lecithin:cholesterol acyltransferase family protein / LACT family protein| similar to lysosomal phospholipase A2 (Mus musculus) GI:18699602; contains Pfam profile PF02450: Lecithin:cholesterol acyltransferase (phosphatidylcholine-sterol acyltra	-0.716563	0.000820598	5	-0.933817	1.50192e-08	1	-0.857998	5.27262e-06	2	-0.58082	0.0114846	6	-0.808962	4.80347e-05	3	-0.757314	0.00027318	4
106	246507_at	11.9.2	lipid metabolism.lipid degradation.lipases	At5g16120->hydrolase, alpha/beta fold family protein| similar to monoglyceride lipase from (Homo sapiens) GI:14594904, (Mus musculus) GI:2632162; contains Pfam profile PF00561: hydrolase, alpha/beta fold family	-0.678824	0.00195143	5	-0.907823	1.956e-07	1	-0.875375	1.96492e-06	2	-0.548774	0.018352	6	-0.788236	0.000102077	3	-0.74652	0.000372757	4
107	249999_at	11.9.2	lipid metabolism.lipid degradation.lipases	At5g18640->lipase class 3 family protein| low similarity to Triacylglycerol Acylhydrolase (E.C.3.1.1.3) (Rhizomucor miehei) GI:230348; contains Pfam profile PF01764: Lipase	-0.649396	0.00353975	4	-0.895446	5.14857e-07	1	-0.682459	0.00180486	3	-0.512679	0.0295885	6	-0.73065	0.000573373	2	-0.634439	0.00468294	5
108	260915_at	11.9.2	lipid metabolism.lipid degradation.lipases	At1g02660->lipase class 3 family protein| contains Pfam profile PF01764: Lipase	-0.494406	0.0370078	5	-0.823562	2.67092e-05	1	-0.798139	7.19662e-05	2	-0.41325	0.0882746	6	-0.675	0.00211611	3	-0.638262	0.00436561	4
109	248085_at	11.9.3	lipid metabolism.lipid degradation.lysophospholipases	At5g55480->glycerophosphoryl diester phosphodiesterase family protein| contains Pfam PF03009 : Glycerophosphoryl diester phosphodiesterase family; similar to Glycerophosphoryl diester phosphodiesterase precursor (Glycerophosphodiester phosphodiesterase) (	0.605447	0.00775328	2	0.831777	1.87477e-05	1	0.604074	0.00793141	3	0.367367	0.133684	6	0.597141	0.0088821	4	0.493065	0.0376039	5
110	249337_at	11.9.3	lipid metabolism.lipid degradation.lysophospholipases	At5g41080->glycerophosphoryl diester phosphodiesterase family protein| weak similarity to SP|P37965 Glycerophosphoryl diester phosphodiesterase (EC 3.1.4.46) {Bacillus subtilis}; contains Pfam profile PF03009: Glycerophosphoryl diester phosphodiesterase f	-0.522905	0.0259729	5	-0.752101	0.000318032	2	-0.879761	1.49661e-06	1	-0.481304	0.0431511	6	-0.701965	0.00116484	4	-0.715495	0.000842487	3
111	258856_at	11.9.3	lipid metabolism.lipid degradation.lysophospholipases	At3g02040->glycerophosphoryl diester phosphodiesterase family protein| contains Pfam profile PF03009: Glycerophosphoryl diester phosphodiesterase family	-0.301931	0.22334	4	-0.666733	0.0025115	1	-0.47074	0.0486463	2	-0.0962552	0.703988	6	-0.360186	0.142038	3	-0.278402	0.263284	5
112	246304_at	11.9.4.02	lipid metabolism.lipid degradation.beta-oxidation.acyl CoA DH	At3g51840->w short-chain acyl-CoA oxidase| identical to Short-chain acyl CoA oxidase (Arabidopsis thaliana) GI:5478795; contains InterPro entry IPR006089: Acyl-CoA dehydrogenase	-0.695368	0.00135576	5	-0.9347	1.35266e-08	1	-0.841732	1.18961e-05	2	-0.556442	0.0164717	6	-0.782156	0.000125391	3	-0.726331	0.000641434	4
113	247176_at	11.9.4.02	lipid metabolism.lipid degradation.beta-oxidation.acyl CoA DH	At5g65110->acyl-CoA oxidase (ACX2)| identical to acyl-CoA oxidase (Arabidopsis thaliana) GI:3044212	-0.763691	0.000225667	5	-0.847934	8.81998e-06	2	-0.912026	1.36494e-07	1	-0.657502	0.00302294	6	-0.821707	2.886e-05	3	-0.82051	3.03256e-05	4
114	253492_at	11.9.4.03	lipid metabolism.lipid degradation.beta-oxidation.enoyl CoA hydratase	At4g31810->x enoyl-CoA hydratase/isomerase family protein| similar to CHY1 (gi:8572760); contains Pfam profile PF00388 enoyl-CoA hydratase/isomerase family protein	0.876212	1.86687e-06	3	0.940041	6.95289e-09	1	0.84812	8.73941e-06	5	0.810451	4.53485e-05	6	0.927688	2.99129e-08	2	0.872117	2.38979e-06	4
115	262619_at	11.9.4.03	lipid metabolism.lipid degradation.beta-oxidation.enoyl CoA hydratase	At1g06550->x enoyl-CoA hydratase/isomerase family protein| similar to CHY1 (gi:8572760); contains Pfam profile PF00388 enoyl-CoA hydratase/isomerase family protein	0.553083	0.0172758	4	0.852839	6.89622e-06	1	0.672762	0.00221766	2	0.387543	0.112061	6	0.637149	0.00445607	3	0.543872	0.0196402	5
116	248625_at	11.9.4.05	lipid metabolism.lipid degradation.beta-oxidation	At5g48880->z acetyl-CoA C-acyltransferase 1 / 3-ketoacyl-CoA thiolase 1 (PKT1)| identical to 3-keto-acyl-CoA-thiolase 1 (Arabidopsis thaliana) GI:3169568	0.792487	8.80539e-05	5	0.928202	2.82989e-08	1	0.913914	1.15447e-07	2	0.662287	0.00274812	6	0.862015	4.24701e-06	3	0.828686	2.14645e-05	4
117	265475_at	12.1.02	N-metabolism.nitrate metabolism.nitrite reductase	At2g15620->ferredoxin--nitrite reductase, putative| strong similarity to ferredoxin--nitrite reductase (Nicotiana tabacum) GI:19893; contains Pfam profiles PF03460: Nitrite/Sulfite reductase ferredoxin-like half domain, PF01077: Nitrite and sulphite reduc	0.538013	0.0212721	4	0.847525	8.9994e-06	1	0.661914	0.00276875	2	0.338317	0.169686	6	0.608372	0.00738449	3	0.509568	0.0307625	5
118	248267_at	12.2.01	N-metabolism.ammonia metabolism.glutamate synthase	At5g53460->glutamate synthase (NADH), chloroplast, putative| similar to SP|Q03460 Glutamate synthase (NADH), chloroplast precursor (EC 1.4.1.14) (NADH- GOGAT) {Medicago sativa}	0.270148	0.278286	4	0.610595	0.00711376	1	0.388255	0.111346	2	0.136806	0.588298	6	0.371393	0.129153	3	0.266723	0.284661	5
119	250032_at	12.3.01	N-metabolism.N-degradation.glutamate dehydrogenase	At5g18170->glutamate dehydrogenase 1 (GDH1)| identical to glutamate dehydrogenase 1 (GDH 1) (Arabidopsis thaliana) SWISS-PROT:Q43314	-0.598955	0.00862488	5	-0.827141	2.29437e-05	2	-0.844245	1.05543e-05	1	-0.483861	0.0418948	6	-0.715868	0.000834789	3	-0.694992	0.00136739	4
120	250580_at	12.3.01	N-metabolism.N-degradation.glutamate dehydrogenase	At5g07440->glutamate dehydrogenase 2 (GDH2)| identical to glutamate dehydrogenase 2 (GDH 2) (Arabidopsis thaliana) SWISS-PROT:Q38946	-0.430899	0.0742256	5	-0.678953	0.00194606	2	-0.779315	0.000137745	1	-0.343682	0.162591	6	-0.59121	0.00976626	3	-0.588626	0.010173	4
121	262646_at	13.1.1.2	amino acid metabolism.central amino acid metabolism.aspartate.synthesis	At1g62800->aspartate aminotransferase, cytoplasmic isozyme 2 / transaminase A (ASP4)| identical to aspartate aminotransferase, cytoplasmic isozyme 2 SP:P46646 (Arabidopsis thaliana)	0.870358	2.65054e-06	4	0.881531	1.33689e-06	2	0.912936	1.25969e-07	1	0.756059	0.000283455	6	0.8782	1.65086e-06	3	0.867732	3.08497e-06	5
122	267151_at	13.1.1.2	amino acid metabolism.central amino acid metabolism.aspartate.synthesis	At2g30970->aspartate aminotransferase, mitochondrial / transaminase A (ASP1)| identical to SP|P46643 Aspartate aminotransferase, mitochondrial precursor (EC 2.6.1.1) (Transaminase A) {Arabidopsis thaliana}	0.539521	0.0208423	5	0.878441	1.62616e-06	1	0.691038	0.00149468	2	0.387934	0.111668	6	0.646309	0.00375469	3	0.556128	0.0165457	4
123	267035_at	13.1.1.3	amino acid metabolism.synthesis.central amino acid metabolism.alanine	At2g38400->alanine--glyoxylate aminotransferase, putative / beta-alanine-pyruvate aminotransferase, putative / AGT, putative| similar to SP|Q64565 Alanine--glyoxylate aminotransferase 2, mitochondrial precursor (EC 2.6.1.44) (AGT 2) (Beta-alanine-pyruvate	-0.578318	0.0119324	5	-0.904907	2.48588e-07	1	-0.709999	0.00096303	2	-0.437935	0.069111	6	-0.696678	0.00131592	3	-0.601048	0.00833566	4
124	251775_s_at	13.1.2.2	amino acid metabolism.synthesis.glutamate family.proline	At3g55610,At2g39800 flag_XH2 ->delta 1-pyrroline-5-carboxylate synthetase B / P5CS B (P5CS2)| identical to SP|P54888delta 1-pyrroline-5-carboxylate synthetase A / P5CS A (P5CS1)| identical to SP:P54887:P5C1_ARATH	-0.582691	0.0111586	5	-0.846821	9.31539e-06	1	-0.792444	8.81866e-05	2	-0.552603	0.0173931	6	-0.774128	0.000162961	3	-0.710678	0.000947397	4
125	250403_at	13.1.2.3	amino acid metabolism.synthesis.glutamate family.arginine	At5g10920->argininosuccinate lyase, putative / arginosuccinase, putative| similar to argininosuccinate lyase (Nostoc punctiforme) GI:7672743; contains Pfam profile PF00206: Lyase	0.730724	0.000572258	3	0.905186	2.4303e-07	1	0.740682	0.00043827	2	0.522441	0.0261292	6	0.724204	0.000677347	4	0.65182	0.00337816	5
126	254134_at	13.1.2.3	amino acid metabolism.synthesis.glutamate family.arginine	At4g24830->arginosuccinate synthase family| contains Pfam profile: PF00764 arginosuccinate synthase	0.799421	6.86881e-05	4	0.929705	2.40077e-08	1	0.882376	1.26601e-06	2	0.622557	0.00579147	6	0.826834	2.32484e-05	3	0.780558	0.000132221	5
127	250484_at	13.1.3.1	amino acid metabolism.synthesis.aspartate family.asparagine	At5g10240->asparagine synthetase 3 (ASN3)| identical to asparagine synthetase (ASN3) (Arabidopsis thaliana) GI:3859534	0.707453	0.00102356	4	0.909284	1.72946e-07	1	0.720842	0.000737551	3	0.510769	0.030305	6	0.732275	0.000549379	2	0.635129	0.0046243	5
128	252415_at	13.1.3.1	amino acid metabolism.synthesis.aspartate family.asparagine	At3g47340->asparagine synthetase 1 (glutamine-hydrolyzing) / glutamine-dependent asparagine synthetase 1 (ASN1)| identical to SP|P49078 Asparagine synthetase (glutamine-hydrolyzing) (EC 6.3.5.4) (Glutamine- dependent asparagine synthetase) {Arabidopsis th	-0.539638	0.0208092	5	-0.829973	2.02946e-05	1	-0.818007	3.35939e-05	2	-0.420934	0.0819386	6	-0.669802	0.00235818	3	-0.641433	0.00411584	4
129	258415_at	13.1.3.4	amino acid metabolism.synthesis.aspartate family.methionine	At3g17390->S-adenosylmethionine synthetase, SAMS	0.632784	0.00482607	4	0.861639	4.3352e-06	1	0.673541	0.00218186	2	0.413308	0.0882254	6	0.657509	0.00302253	3	0.55546	0.0167038	5
130	259343_s_at	13.1.3.4	amino acid metabolism.synthesis.aspartate family.methionine	At3g03780,At5g17920 flag_XH2 ->5-methyltetrahydropteroyltriglutamate--homocysteine methyltransferase, putative / vitamin-B12-independent methionine synthase, putative / cobalamin-independent methionine synthase, putative| very strong similarity to SP|O500	0.756482	0.000279955	2	0.898942	3.96691e-07	1	0.742763	0.000413888	3	0.529626	0.023791	6	0.733169	0.000536537	4	0.653286	0.00328338	5
131	263838_at	13.1.3.4	amino acid metabolism.synthesis.aspartate family.methionine	At2g36880->S-adenosylmethionine synthetase, SAMS	0.696485	0.00132175	4	0.949614	1.78254e-09	1	0.712795	0.000900019	3	0.535631	0.0219651	6	0.771042	0.000179736	2	0.65633	0.00309356	5
132	245145_at	13.1.3.5	amino acid metabolism.synthesis.aspartate family.lysine	At2g45440->dihydrodipicolinate synthase 2 (DHDPS2)| identical to dihydrodipicolinate synthase 2 (DHDPS2) (Arabidopsis thaliana) GI:11066382	0.623302	0.00571621	5	0.911058	1.48515e-07	1	0.685667	0.00168318	3	0.511278	0.030113	6	0.751396	0.000324545	2	0.635692	0.0045769	4
133	258365_s_at	13.1.3.5	amino acid metabolism.synthesis.aspartate family.lysine	At3g14390,At5g11880 flag_XH2 ->diaminopimelate decarboxylase, putative / DAP carboxylase, putative| similar to diaminopimelate decarboxylase (Arabidopsis thaliana) GI:6562332; contains Pfam profiles PF02784: Pyridoxal-dependent decarboxylase pyridoxal bin	0.673691	0.00217502	4	0.866153	3.37467e-06	1	0.784236	0.000116957	2	0.484733	0.0414732	6	0.695325	0.0013571	3	0.64679	0.00372053	5
134	263696_at	13.1.3.6.1	amino acid metabolism.synthesis.aspartate family.misc.homoserine	At1g31230->bifunctional aspartate kinase/homoserine dehydrogenase / AK-HSDH| nearly identical to gb|X71364 (PIR|S46497) aspartate kinase / homoserine dehydrogenase from Arabidopsis thaliana; contains ACT domain	0.791407	9.14516e-05	4	0.962903	1.60513e-10	1	0.830593	1.97512e-05	2	0.634853	0.00464768	6	0.82958	2.06457e-05	3	0.765397	0.00021421	5
135	258217_at	13.1.3.6.2	amino acid metabolism.synthesis.aspartate family.misc.homocysteine	At3g18000->phosphoethanolamine N-methyltransferase 1 / PEAMT 1 (NMT1)| identical to Phosphoethanolamine N-methyltransferase 1 (EC 2.1.1.103) (PEAMT 1) (AtNMT1) (SP:Q9FR44){Arabidopsis thaliana}; strong similarity to phosphoethanolamine N-methyltransferase	0.544285	0.0195289	5	0.740001	0.000446499	1	0.704602	0.00109506	2	0.363628	0.13799	6	0.586718	0.0104818	3	0.559035	0.0158716	4
136	258218_at	13.1.3.6.2	amino acid metabolism.synthesis.aspartate family.misc.homocysteine	At3g18000->phosphoethanolamine N-methyltransferase 1 / PEAMT 1 (NMT1)| identical to Phosphoethanolamine N-methyltransferase 1 (EC 2.1.1.103) (PEAMT 1) (AtNMT1) (SP:Q9FR44){Arabidopsis thaliana}; strong similarity to phosphoethanolamine N-methyltransferase	0.595593	0.00910636	5	0.800305	6.6503e-05	1	0.777177	0.000147706	2	0.445956	0.0636049	6	0.659491	0.00290606	3	0.638063	0.00438163	4
137	252274_at	13.1.4.1	amino acid metabolism.synthesis.branched chain group.common	At3g49680->branched-chain amino acid aminotransferase 3 / branched-chain amino acid transaminase 3 (BCAT3)| identical to SP|Q9M401 Branched-chain amino acid aminotransferase 3, chloroplast precursor (EC 2.6.1.42) (Atbcat-3){Arabidopsis thaliana}	0.795126	8.01985e-05	4	0.945768	3.17162e-09	1	0.856348	5.75191e-06	2	0.619998	0.00605608	6	0.818673	3.2697e-05	3	0.766939	0.000204285	5
138	257021_at	13.1.4.1	amino acid metabolism.synthesis.branched chain group.common	At3g19710->branched-chain amino acid aminotransferase, putative / branched-chain amino acid transaminase, putative (BCAT4)| similar to branched-chain amino acid transaminase 6 (Arabidopsis thaliana) GI:13810195; contains Pfam profile: PF01063 aminotransfe	0.766342	0.000208078	2	0.929328	2.50286e-08	1	0.682194	0.00181521	4	0.580861	0.0114774	6	0.752237	0.000316785	3	0.655816	0.00312498	5
139	261636_at	13.1.4.1	amino acid metabolism.synthesis.branched chain group.common	At1g50110->branched-chain amino acid aminotransferase 6 / branched-chain amino acid transaminase 6 (BCAT6)| contains Pfam profile: PF01063 aminotransferase class IV; identical to SP|Q9LPM9 Branched-chain amino acid aminotransferase 6 (EC 2.6.1.42) (Atbcat	0.86762	3.1048e-06	5	0.961583	2.11461e-10	1	0.871437	2.4878e-06	4	0.812629	4.16471e-05	6	0.950674	1.50863e-09	2	0.886549	9.61259e-07	3
140	263460_at	13.1.4.1	amino acid metabolism.synthesis.branched chain group.common	At2g31810->acetolactate synthase small subunit, putative| similar to gi:5931761 from Nicotiana plumbaginifolia	-0.738816	0.000461135	5	-0.87945	1.52626e-06	2	-0.924807	4.05093e-08	1	-0.630318	0.00504591	6	-0.81927	3.19088e-05	3	-0.817375	3.44658e-05	4
141	264524_at	13.1.4.1	amino acid metabolism.synthesis.branched chain group.common	At1g10070->branched-chain amino acid aminotransferase 2 / branched-chain amino acid transaminase 2 (BCAT2)| identical to SP|Q9M439 Branched-chain amino acid aminotransferase 2, chloroplast precursor (EC 2.6.1.42) (Atbcat-2) {Arabidopsis thaliana}; contain	-0.440922	0.0670209	5	-0.76104	0.000244492	1	-0.663798	0.00266572	2	-0.271252	0.276251	6	-0.538975	0.0209971	3	-0.480181	0.0437117	4
142	249867_at	13.1.4.4	amino acid metabolism.synthesis.branched chain group.leucine specific	At5g23020->2-isopropylmalate synthase 2 (IMS2)| identical to 2-isopropylmalate synthase (IMS2) (Arabidopsis thaliana) GI:12330689	0.843512	1.09318e-05	3	0.958289	4.04085e-10	1	0.794486	8.20484e-05	5	0.739966	0.000446925	6	0.874544	2.06661e-06	2	0.801577	6.34618e-05	4
143	263706_s_at	13.1.4.4	amino acid metabolism.synthesis.branched chain group.leucine specific	At1g31180,At5g14200 flag_XH2 ->3-isopropylmalate dehydrogenase, chloroplast, putative| strong similarity to SP|P29102 3-isopropylmalate dehydrogenase, chloroplast precursor {Brassica napus}; EST gb|F14478 comes from this gene3-isopropylmalate dehydrogenas	0.779732	0.000135869	3	0.953152	1.0069e-09	1	0.772049	0.000174111	4	0.613245	0.0068016	6	0.803965	5.80695e-05	2	0.723892	0.000682758	5
144	253162_at	13.1.5.1	amino acid metabolism.synthesis.serine-glycine-cysteine group.serine	At4g35630->phosphoserine aminotransferase, chloroplast (PSAT)| identical to Phosphoserine aminotransferase, chloroplast precursor (PSAT) (SP:Q96255)(Arabidopsis thaliana); contains TIGRFAM TIGR01364: phosphoserine aminotransferase; contains Pfam PF00266:	0.735754	0.000500835	5	0.915142	1.03318e-07	1	0.878386	1.63181e-06	2	0.695594	0.00134882	6	0.875238	1.98145e-06	3	0.831282	1.91617e-05	4
145	253274_at	13.1.5.1	amino acid metabolism.synthesis.serine-glycine-cysteine group.serine	At4g34200->D-3-phosphoglycerate dehydrogenase, putative / 3-PGDH, putative| similar to phosphoglycerate dehydrogenase, Arabidopsis thaliana, SP:O04130	0.845064	1.01461e-05	3	0.94098	6.1463e-09	1	0.825644	2.44596e-05	4	0.689856	0.00153457	6	0.854985	6.17533e-06	2	0.783619	0.000119407	5
146	263047_at	13.1.5.1	amino acid metabolism.synthesis.serine-glycine-cysteine group.serine	At2g17630->phosphoserine aminotransferase, putative| similar to Phosphoserine aminotransferase, chloroplast precursor (PSAT) (SP:Q96255) (Arabidopsis thaliana); contains TIGRFAM TIGR01364: phosphoserine aminotransferase; contains Pfam PF00266: aminotransf	0.77126	0.000178509	5	0.882505	1.25545e-06	2	0.901079	3.3668e-07	1	0.638461	0.00434951	6	0.823175	2.71464e-05	3	0.801733	6.30965e-05	4
147	246800_at	13.1.5.2	amino acid metabolism.synthesis.serine-glycine-cysteine group.glycine	At5g26780->glycine hydroxymethyltransferase, putative / serine hydroxymethyltransferase, putative / serine/threonine aldolase, putative| strong similarity to SP|P50433 Serine hydroxymethyltransferase, mitochondrial precursor (EC 2.1.2.1) (Serine methylase	0.632416	0.00485836	4	0.896925	4.61594e-07	1	0.736928	0.000485289	2	0.42677	0.0773534	6	0.688259	0.00158991	3	0.598026	0.00875578	5
148	254740_s_at	13.1.5.2	amino acid metabolism.synthesis.serine-glycine-cysteine group.glycine	At4g13890,At4g13930 flag_XH2 ->glycine hydroxymethyltransferase, putative / serine hydroxymethyltransferase, putative / serine/threonine aldolase, putative| similar to serine hydroxymethyltransferase (Chlamydomonas reinhardtii) GI:17066746; contains Pfam	0.745044	0.00038848	3	0.944399	3.85491e-09	1	0.709416	0.000976631	4	0.586768	0.0104737	6	0.794154	8.30201e-05	2	0.681309	0.00185022	5
149	264777_at	13.1.5.2	amino acid metabolism.synthesis.serine-glycine-cysteine group.glycine	At1g08630->L-allo-threonine aldolase-related| similar to L-allo-threonine aldolase (EC 4.1.2.-) (L-allo-TA) (L-allo-threonine acetaldehyde-lyase) (SP:O07051) {Aeromonas jandaei}; similar to ESTs gb|R30517, gb|T42772, gb|R90493, and gb|R90493	-0.505051	0.0325307	4	-0.832566	1.81029e-05	1	-0.638984	0.00430766	2	-0.313506	0.205213	6	-0.581659	0.0113375	3	-0.490937	0.0385646	5
150	251487_at	13.1.5.3.01	amino acid metabolism.synthesis.serine-glycine-cysteine group.cysteine.OASTL	At3g59760->cysteine synthase, mitochondrial, putative / O-acetylserine (thiol)-lyase, putative / O-acetylserine sulfhydrylase, putative| similar to SP|Q43725 Cysteine synthase, mitochondrial precursor (EC 4.2.99.8) (O- acetylserine sulfhydrylase) (O-acety	0.712754	0.000900917	3	0.921683	5.55437e-08	1	0.635242	0.0046148	4	0.569438	0.0136358	6	0.751419	0.00032433	2	0.630847	0.00499808	5
151	252831_at	13.1.6.1	amino acid metabolism.synthesis.aromatic aa.chorismate	At4g39980->2-dehydro-3-deoxyphosphoheptonate aldolase (DHS1) (3-deoxy-D-arabino-heptulosonate 7-phosphate synthase 1) (DAHP synthetase 1); nearly identical to SP|P29965	0.770053	0.000185413	5	0.869821	2.7347e-06	2	0.89641	4.79583e-07	1	0.665695	0.00256516	6	0.838623	1.37564e-05	3	0.825547	2.45605e-05	4
152	261933_at	13.1.6.1	amino acid metabolism.synthesis.aromatic aa.chorismate	At1g22410->2-dehydro-3-deoxyphosphoheptonate aldolase (3-deoxy-D-arabino-heptulosonate 7-phosphate synthase) (DAHP synthetase), putative; similar to 3-deoxy-D-arabino-heptulosonate 7-phosphate GI:170224 from (Nicotiana tabacum), SP|P21357 from Solanum tub	0.761103	0.000244033	4	0.95734	4.82306e-10	1	0.799402	6.87362e-05	3	0.627669	0.00529107	6	0.831125	1.92943e-05	2	0.749999	0.000337789	5
153	251847_at	13.1.6.5	amino acid metabolism.synthesis.aromatic aa.tryptophan	At3g54640->tryptophan synthase, alpha subunit (TSA1); identical to gi:619753	0.702717	0.00114458	5	0.898931	3.97027e-07	1	0.752473	0.000314631	3	0.644714	0.00386986	6	0.808528	4.88448e-05	2	0.740105	0.000445232	4
154	257315_at	13.2.2.2	amino acid metabolism.degradation.glutamate family.proline	At3g30775->proline oxidase, mitochondrial / osmotic stress-responsive proline dehydrogenase (POX) (PRO1) (ERD5)| nearly identical to SP|P92983 Proline oxidase, mitochondrial precursor (EC 1.5.3.-) (Osmotic stress- induced proline dehydrogenase) (Arabidops	-0.695279	0.00135852	5	-0.828991	2.11823e-05	2	-0.91965	6.77377e-08	1	-0.585886	0.0106189	6	-0.780564	0.000132192	4	-0.790323	9.49728e-05	3
155	260986_at	13.2.3.2	amino acid metabolism.degradation.aspartate family.threonine	At1g53580->hydroxyacylglutathione hydrolase, putative / glyoxalase II, putative| similar to glyoxalase II GI:1644427 from (Arabidopsis thaliana)	-0.425509	0.0783277	5	-0.809269	4.747e-05	1	-0.606845	0.00757517	2	-0.277493	0.264912	6	-0.558257	0.0160499	3	-0.455284	0.0576199	4
156	262047_at	13.2.3.2	amino acid metabolism.degradation.aspartate family.threonine	At1g80160->lactoylglutathione lyase family protein / glyoxalase I family protein| contains glyoxalase family protein domain, Pfam:PF00903	-0.515645	0.028502	4	-0.833194	1.76036e-05	1	-0.577895	0.0120096	2	-0.32719	0.185064	6	-0.576098	0.0123414	3	-0.468313	0.0499803	5
157	262603_at	13.2.3.2	amino acid metabolism.degradation.aspartate family.threonine	At1g15380->lactoylglutathione lyase family protein / glyoxalase I family protein| contains glyoxalase family protein domain, Pfam:PF00903	-0.586206	0.0105659	4	-0.799177	6.93022e-05	1	-0.65464	0.00319779	2	-0.367647	0.133365	6	-0.594667	0.00924273	3	-0.5198	0.0270323	5
158	257173_at	13.2.3.4	amino acid metabolism.degradation.aspartate family.methionine	At3g23810->adenosylhomocysteinase, putative / S-adenosyl-L-homocysteine hydrolase, putative / AdoHcyase, putative| strong similarity to SP|P50248|SAHH_TOBAC Adenosylhomocysteinase (EC 3.3.1.1) (S-adenosyl-L-homocysteine hydrolase) (AdoHcyase) {Nicotiana s	0.694044	0.00139705	4	0.943024	4.66622e-09	1	0.740568	0.000439632	3	0.506939	0.0317821	6	0.746794	0.000369898	2	0.649335	0.0035439	5
159	261957_at	13.2.3.4	amino acid metabolism.degradation.aspartate family.methionine	At1g64660->Cys/Met metabolism pyridoxal-phosphate-dependent enzyme family protein| similar to SP|P13254 Methionine gamma-lyase (EC 4.4.1.11) (L-methioninase) {Pseudomonas putida}; contains Pfam profile PF01053: Cys/Met metabolism PLP-dependent enzyme	-0.568119	0.0139046	4	-0.843332	1.10262e-05	1	-0.674058	0.00215839	2	-0.401392	0.0987402	6	-0.629573	0.00511388	3	-0.550199	0.0179905	5
160	253373_at	13.2.3.5	amino acid metabolism.degradation.aspartate family.lysine	At4g33150->lysine-ketoglutarate reductase/saccharopine dehydrogenase bifunctional enzyme| identical to lysine-ketoglutarate reductase/saccharopine dehydrogenase GI:2052508 from (Arabidopsis thaliana)	-0.597884	0.00877604	4	-0.880386	1.43848e-06	1	-0.655877	0.00312121	2	-0.40344	0.0968723	6	-0.644097	0.00391516	3	-0.547603	0.0186536	5
161	253492_at	13.2.3.5	amino acid metabolism.degradation.aspartate family.lysine	At4g31810->enoyl-CoA hydratase/isomerase family protein| similar to CHY1 (gi:8572760); contains Pfam profile PF00388 enoyl-CoA hydratase/isomerase family protein	0.876212	1.86687e-06	3	0.940041	6.95289e-09	1	0.84812	8.73941e-06	5	0.810451	4.53485e-05	6	0.927688	2.99129e-08	2	0.872117	2.38979e-06	4
162	262619_at	13.2.3.5	amino acid metabolism.degradation.aspartate family.lysine	At1g06550->enoyl-CoA hydratase/isomerase family protein| similar to CHY1 (gi:8572760); contains Pfam profile PF00388 enoyl-CoA hydratase/isomerase family protein	0.553083	0.0172758	4	0.852839	6.89622e-06	1	0.672762	0.00221766	2	0.387543	0.112061	6	0.637149	0.00445607	3	0.543872	0.0196402	5
163	253492_at	13.2.4.1	amino acid metabolism.degradation.branched-chain group.shared	At4g31810->enoyl-CoA hydratase/isomerase family protein| similar to CHY1 (gi:8572760); contains Pfam profile PF00388 enoyl-CoA hydratase/isomerase family protein	0.876212	1.86687e-06	3	0.940041	6.95289e-09	1	0.84812	8.73941e-06	5	0.810451	4.53485e-05	6	0.927688	2.99129e-08	2	0.872117	2.38979e-06	4
164	256965_at	13.2.4.1	amino acid metabolism.degradation.branched-chain group.shared	At3g13450->2-oxoisovalerate dehydrogenase / 3-methyl-2-oxobutanoate dehydrogenase / branched-chain alpha-keto acid dehydrogenase E1 beta subunit (DIN4)| identical to branched chain alpha-keto acid dehydrogenase E1 beta subunit (Arabidopsis thaliana) GI:70	-0.674162	0.00215366	5	-0.927673	2.99611e-08	1	-0.832991	1.7764e-05	2	-0.539792	0.0207656	6	-0.780896	0.000130751	3	-0.71914	0.000769702	4
165	258527_at	13.2.4.1	amino acid metabolism.degradation.branched-chain group.shared	At3g06850->branched chain alpha-keto acid dehydrogenase E2 subunit (din3)| identical to branched chain alpha-keto acid dehydrogenase E2 subunit (din3) (Arabidopsis thaliana) GI:7021284	-0.612373	0.00690313	5	-0.881017	1.38168e-06	1	-0.821561	2.90351e-05	2	-0.503592	0.0331183	6	-0.755243	0.000290308	3	-0.696841	0.00131102	4
166	265070_at	13.2.4.1	amino acid metabolism.degradation.branched-chain group.shared	At1g55510->2-oxoisovalerate dehydrogenase, putative / 3-methyl-2-oxobutanoate dehydrogenase, putative / branched-chain alpha-keto acid dehydrogenase E1 beta subunit, putative| strong similarity to branched chain alpha-keto acid dehydrogenase E1 beta subun	-0.575195	0.0125109	4	-0.875869	1.90662e-06	1	-0.624853	0.00556214	3	-0.391577	0.108056	6	-0.646273	0.00375724	2	-0.529383	0.0238674	5
167	267035_at	13.2.4.1	amino acid metabolism.degradation.branched-chain group.shared	At2g38400->alanine--glyoxylate aminotransferase, putative / beta-alanine-pyruvate aminotransferase, putative / AGT, putative| similar to SP|Q64565 Alanine--glyoxylate aminotransferase 2, mitochondrial precursor (EC 2.6.1.44) (AGT 2) (Beta-alanine-pyruvate	-0.578318	0.0119324	5	-0.904907	2.48588e-07	1	-0.709999	0.00096303	2	-0.437935	0.069111	6	-0.696678	0.00131592	3	-0.601048	0.00833566	4
168	263275_at	13.2.4.3	amino acid metabolism.degradation.branched-chain group.valine	At2g14170->methylmalonate-semialdehyde dehydrogenase, putative| similar to methylmalonate-semialdehyde dehydrogenase (acylating), mitochondrial precursor (MMSDH) (Rattus norvegicus) SWISS-PROT:Q02253	-0.555038	0.0168041	5	-0.842929	1.12397e-05	1	-0.688322	0.00158768	2	-0.388879	0.110723	6	-0.651975	0.00336803	3	-0.563197	0.0149447	4
169	252570_at	13.2.4.4	amino acid metabolism.degradation.branched-chain group.leucine	At3g45300->isovaleryl-CoA-dehydrogenase (IVD)| identical to isovaleryl-CoA-dehydrogenase precursor (Arabidopsis thaliana) GI:5596622	-0.564466	0.0146707	5	-0.881347	1.35275e-06	1	-0.71343	0.0008862	2	-0.422368	0.0807939	6	-0.674506	0.00213817	3	-0.589132	0.0100922	4
170	253279_at	13.2.4.4	amino acid metabolism.degradation.branched-chain group.leucine	At4g34030->methylcrotonyl-CoA carboxylase beta chain, mitochondrial / 3-methylcrotonyl-CoA carboxylase 2 (MCCB)| identical to SP|Q9LDD8 Methylcrotonyl-CoA carboxylase beta chain, mitochondrial precursor (EC 6.4.1.4) (3-Methylcrotonyl-CoA carboxylase 2) (M	-0.515752	0.0284632	5	-0.860171	4.69424e-06	1	-0.636486	0.00451075	2	-0.371223	0.129343	6	-0.632987	0.00480829	3	-0.529647	0.0237844	4
171	263118_at	13.2.4.4	amino acid metabolism.degradation.branched-chain group.leucine	At1g03090->methylcrotonyl-CoA carboxylase alpha chain, mitochondrial / 3-methylcrotonyl-CoA carboxylase 1 (MCCA)| nearly identical to SP|Q42523 Methylcrotonyl-CoA carboxylase alpha chain, mitochondrial precursor (EC 6.4.1.4) (3-Methylcrotonyl-CoA carboxyl	-0.691833	0.00146832	5	-0.932958	1.66055e-08	1	-0.885469	1.03328e-06	2	-0.592397	0.0095839	6	-0.826294	2.37916e-05	3	-0.776813	0.00014946	4
172	248625_at	13.2.4.5	amino acid metabolism.degradation.branched chain group.isoleucine	At5g48880->acetyl-CoA C-acyltransferase 1 / 3-ketoacyl-CoA thiolase 1 (PKT1)| identical to 3-keto-acyl-CoA-thiolase 1 (Arabidopsis thaliana) GI:3169568	0.792487	8.80539e-05	5	0.928202	2.82989e-08	1	0.913914	1.15447e-07	2	0.662287	0.00274812	6	0.862015	4.24701e-06	3	0.828686	2.14645e-05	4
173	264777_at	13.2.5.2	amino acid metabolism.degradation.serine-glycine-cysteine group.glycine	At1g08630->L-allo-threonine aldolase-related| similar to L-allo-threonine aldolase (EC 4.1.2.-) (L-allo-TA) (L-allo-threonine acetaldehyde-lyase) (SP:O07051) {Aeromonas jandaei}; similar to ESTs gb|R30517, gb|T42772, gb|R90493, and gb|R90493	-0.505051	0.0325307	4	-0.832566	1.81029e-05	1	-0.638984	0.00430766	2	-0.313506	0.205213	6	-0.581659	0.0113375	3	-0.490937	0.0385646	5
174	248193_at	13.2.6.2	amino acid metabolism.degradation.aromatic aa.tyrosine	At5g54080->homogentisate 1,2-dioxygenase / homogentisicase/homogentisate oxygenase / homogentisic acid oxidase (HGO)| identical to SP|Q9ZRA2 Homogentisate 1,2-dioxygenase (EC 1.13.11.5) (Homogentisicase) (Homogentisate oxygenase) (Homogentisic acid oxidas	-0.649949	0.00350237	5	-0.933818	1.50181e-08	1	-0.775458	0.00015615	2	-0.489575	0.0391895	6	-0.740814	0.000436685	3	-0.660793	0.00283163	4
175	262635_at	13.2.6.2	amino acid metabolism.degradation.aromatic aa.tyrosine	At1g06570->4-hydroxyphenylpyruvate dioxygenase (HPD); identical to 4-hydroxyphenylpyruvate dioxygenase (HPD) SP:P93836 (Arabidopsis thaliana (Mouse-ear cress))	-0.534991	0.0221543	5	-0.856804	5.61594e-06	1	-0.740492	0.000440552	2	-0.429523	0.0752572	6	-0.674089	0.00215695	3	-0.611723	0.00697951	4
176	263714_at	13.2.6.2	amino acid metabolism.degradation.aromatic aa.tyrosine	At2g20610->aminotransferase, putative| similar to nicotianamine aminotransferase from Hordeum vulgare (GI:6498122, GI:6469087); contains Pfam profile PF00155 aminotransferase, classes I and II	0.77679	0.000149575	5	0.959049	3.49687e-10	1	0.842327	1.15661e-05	3	0.660836	0.00282916	6	0.852229	7.11391e-06	2	0.791632	9.07331e-05	4
177	253492_at	13.2.6.3	amino acid metabolism.degradation.aromatic aa.tryptophan	At4g31810->enoyl-CoA hydratase/isomerase family protein| similar to CHY1 (gi:8572760); contains Pfam profile PF00388 enoyl-CoA hydratase/isomerase family protein	0.876212	1.86687e-06	3	0.940041	6.95289e-09	1	0.84812	8.73941e-06	5	0.810451	4.53485e-05	6	0.927688	2.99129e-08	2	0.872117	2.38979e-06	4
178	262619_at	13.2.6.3	amino acid metabolism.degradation.aromatic aa.tryptophan	At1g06550->enoyl-CoA hydratase/isomerase family protein| similar to CHY1 (gi:8572760); contains Pfam profile PF00388 enoyl-CoA hydratase/isomerase family protein	0.553083	0.0172758	4	0.852839	6.89622e-06	1	0.672762	0.00221766	2	0.387543	0.112061	6	0.637149	0.00445607	3	0.543872	0.0196402	5
179	255284_at	14.02	S-assimilation.APR	At4g04610->b 5'-adenylylsulfate reductase (APR1) / PAPS reductase homolog (PRH19)| identical to 5'-adenylylsulfate reductase (Arabidopsis thaliana) GI:2738756; identical to cDNA PAPS reductase homolog (PRH19) GI:1710111	0.686353	0.00165805	5	0.95616	5.97764e-10	1	0.769182	0.000190536	3	0.555428	0.0167113	6	0.785849	0.00011075	2	0.693141	0.00142582	4
180	250846_at	14.03	S-assimilation.sulfite redox	At5g04590->sulfite reductase / ferredoxin (SIR)| identical to sulfite reductase (Arabidopsis thaliana) GI:804953, GI:2584721	0.638378	0.0043562	3	0.865789	3.44466e-06	1	0.558373	0.0160231	4	0.493852	0.037253	6	0.674111	0.00215599	2	0.554007	0.0170516	5
181	252870_at	14.15	S-assimilation.AKN	At4g39940->y adenylylsulfate kinase 2 (AKN2)| identical to adenylylsulfate kinase 2, chloroplast precursor (APS kinase, Adenosine-5'phosphosulfate kinase, ATP adenosine-5'- phosphosulfate 3'-phosphotransferase) (Arabidopsis thaliana) SWISS-PROT:O49196	0.750992	0.000328325	4	0.958346	3.99802e-10	1	0.79464	8.15996e-05	3	0.618475	0.00621811	6	0.823166	2.71562e-05	2	0.741978	0.000422949	5
182	267112_at	14.15	S-assimilation.AKN	At2g14750->y adenylylsulfate kinase 1 (AKN1)| identical to adenylylsulfate kinase 1, chloroplast precursor (APS kinase, Adenosine-5'phosphosulfate kinase, ATP adenosine-5'- phosphosulfate 3'-phosphotransferase) (Arabidopsis thaliana) SWISS-PROT:Q43295	0.703723	0.00111792	5	0.903464	2.79102e-07	1	0.856179	5.80302e-06	2	0.580638	0.0115166	6	0.794065	8.32825e-05	3	0.752619	0.000313314	4
183	249121_at	15	metal handling	At5g43830->expressed protein| similar to auxin down-regulated protein ARG10 (Vigna radiata) GI:2970051, wali7 (aluminum-induced protein) (Triticum aestivum) GI:451193	-0.582967	0.011111	5	-0.716846	0.000814868	2	-0.823281	2.70259e-05	1	-0.538742	0.0210634	6	-0.713378	0.000887333	4	-0.716223	0.00082751	3
184	249335_at	15	metal handling	At5g41010->DNA-directed RNA polymerases I, II, and III 7 kDa subunit, putative| similar to SP|P53803 DNA-directed RNA polymerases I, II, and III 7.0 kDa polypeptide (EC 2.7.7.6) (ABC10-alpha) (RPB7.0) (RPB10alpha) {Homo sapiens}; contains Pfam profile PF0	0.702786	0.00114274	5	0.746675	0.000371134	4	0.858354	5.17385e-06	1	0.608518	0.00736641	6	0.762792	0.000231907	2	0.762493	0.00023402	3
185	248207_at	15.2	metal handling.binding, chelation and storage	At5g53970->aminotransferase, putative| similar to nicotianamine aminotransferase from Hordeum vulgare (GI:6498122, GI:6469087); contains Pfam profile PF00155 aminotransferase, classes I and II	-0.684054	0.00174348	5	-0.899911	3.68411e-07	1	-0.804246	5.74607e-05	2	-0.54248	0.0200186	6	-0.761601	0.000240406	3	-0.70341	0.00112617	4
186	250832_at	15.2	metal handling.binding, chelation and storage	At5g04950->nicotianamine synthase, AtNAS1	0.582564	0.0111804	5	0.850677	7.69455e-06	1	0.780094	0.000134258	2	0.406664	0.0939824	6	0.662598	0.00273096	3	0.611236	0.00703726	4
187	258415_at	15.2	metal handling.binding, chelation and storage	At3g17390->S-adenosylmethionine synthetase, SAMS	0.632784	0.00482607	4	0.861639	4.3352e-06	1	0.673541	0.00218186	2	0.413308	0.0882254	6	0.657509	0.00302253	3	0.55546	0.0167038	5
188	259632_at	15.2	metal handling.binding, chelation and storage	At1g56430->putative nicotianamine synthase, AtNAS4	0.716228	0.000827415	5	0.943575	4.32492e-09	1	0.804402	5.71259e-05	3	0.672589	0.0022257	6	0.851048	7.55227e-06	2	0.778269	0.000142543	4
189	263714_at	15.2	metal handling.binding, chelation and storage	At2g20610->aminotransferase, putative| similar to nicotianamine aminotransferase from Hordeum vulgare (GI:6498122, GI:6469087); contains Pfam profile PF00155 aminotransferase, classes I and II	0.77679	0.000149575	5	0.959049	3.49687e-10	1	0.842327	1.15661e-05	3	0.660836	0.00282916	6	0.852229	7.11391e-06	2	0.791632	9.07331e-05	4
190	263838_at	15.2	metal handling.binding, chelation and storage	At2g36880->S-adenosylmethionine synthetase, SAMS	0.696485	0.00132175	4	0.949614	1.78254e-09	1	0.712795	0.000900019	3	0.535631	0.0219651	6	0.771042	0.000179736	2	0.65633	0.00309356	5
191	262635_at	16.1.3	secondary metabolism.isoprenoids.tocopherol biosynthesis	At1g06570->4-hydroxyphenylpyruvate dioxygenase (HPD); identical to 4-hydroxyphenylpyruvate dioxygenase (HPD) SP:P93836 (Arabidopsis thaliana (Mouse-ear cress))	-0.534991	0.0221543	5	-0.856804	5.61594e-06	1	-0.740492	0.000440552	2	-0.429523	0.0752572	6	-0.674089	0.00215695	3	-0.611723	0.00697951	4
192	254020_at	16.1.4	secondary metabolism.isoprenoids.carotenoids	At4g25700->beta-carotene hydroxylase ; supported by cDNA: gi_9230269_gb_AF125576.1_AF125576	-0.597403	0.0088446	4	-0.407143	0.0935589	6	-0.61803	0.00626617	3	-0.642572	0.00402906	2	-0.564533	0.0146564	5	-0.665319	0.00258487	1
193	261907_at	16.2.1.03	secondary metabolism.phenylpropanoids.lignin biosynthesis.4CL	At1g65060->4-coumarate:CoA ligase 3 identical to 4-coumarate:CoA ligase 3 GI:5702190 from [Arabidopsis thaliana]; supported by cDNA: gi_5702191_gb_AF106088.1_AF106088	0.388085	0.111517	5	0.701111	0.00118821	1	0.673413	0.00218772	2	0.290429	0.242346	6	0.531205	0.0232997	3	0.491906	0.0381246	4
194	252943_at	16.2.1.10	secondary metabolism.phenylpropanoids.lignin biosynthesis.CAD	At4g39330->cinnamyl-alcohol dehydrogenase CAD1 ;supported by full-length cDNA: Ceres:34593.	0.652826	0.00331289	4	0.856284	5.77123e-06	1	0.77377	0.000164837	2	0.440656	0.0672053	6	0.679423	0.00192661	3	0.623677	0.00567869	5
195	259710_at	16.2	secondary metabolism.phenylpropanoids	At1g77670->aminotransferase family; similar to kynurenine aminotransferase /glutamine transaminase K GI:1030066 (Rattus norvegicus)	0.625258	0.00552248	4	0.916273	9.31443e-08	1	0.635775	0.00456998	3	0.494464	0.0369823	6	0.729813	0.000586067	2	0.594438	0.00927668	5
196	264514_at	16.2	secondary metabolism.phenylpropanoids	At1g09500->putative cinnamyl alcohol dehydrogenase similar to cinnamyl alcohol dehydrogenase, gi|1143445; supported by cDNA: gi_15983385_gb_AF424567.1_AF424567	-0.340341	0.166986	2	-0.485679	0.0410193	1	-0.272234	0.274446	3	-0.14209	0.573826	6	-0.262653	0.292354	4	-0.19787	0.43125	5
197	249046_at	16.4.1	secondary metabolism.N misc.alkaloid-like	At5g44400->berberine bridge enzyme	0.686325	0.00165906	5	0.917205	8.54211e-08	1	0.799234	6.91592e-05	2	0.568539	0.0138186	6	0.778226	0.000142745	3	0.715389	0.000844691	4
198	251658_at	16.4.1	secondary metabolism.N misc.alkaloid-like	At3g57020->strictosidine synthase family protein| similar to strictosidine synthase (Rauvolfia serpentina)(SP|P15324)	-0.211809	0.398809	5	-0.111165	0.66056	6	-0.387155	0.112452	1	-0.342336	0.164351	3	-0.292993	0.238024	4	-0.385151	0.114485	2
199	266265_at	16.4.1	secondary metabolism.N misc.alkaloid-like	At2g29340->putative tropinone reductase ; supported by cDNA: gi_14334839_gb_AY035093.1_	-0.437906	0.0691313	5	-0.491677	0.0382285	4	-0.75758	0.000271036	1	-0.432816	0.0728048	6	-0.549369	0.0182005	3	-0.622885	0.00575825	2
200	266278_at	16.4.1	secondary metabolism.N misc.alkaloid-like	At2g29300->putative tropinone reductase	-0.494257	0.0370736	6	-0.759607	0.000255212	2	-0.852667	6.95709e-06	1	-0.511812	0.0299123	5	-0.71441	0.000865224	4	-0.724073	0.000679626	3
201	245349_at	16.4.3	secondary metabolism.N misc.cyanogenic glycosides	At4g16690->cyanohydrin lyase like protein ;supported by full-length cDNA: Ceres:5546.	-0.771463	0.000177366	5	-0.902834	2.93427e-07	2	-0.912029	1.36455e-07	1	-0.694761	0.00137457	6	-0.866364	3.33463e-06	3	-0.847223	9.13393e-06	4
202	261913_at	16.5.1	secondary metabolism.sulfur-containing.glucosinolates	At1g65860->flavin-containing monooxygenase FMO3, putative similar to flavin-containing monooxygenase FMO3 GI:349533 from [Oryctolagus cuniculus]	0.805097	5.56533e-05	5	0.956348	5.77889e-10	1	0.884374	1.11102e-06	2	0.67765	0.00200082	6	0.859174	4.95248e-06	3	0.813685	3.99485e-05	4
203	245628_at	16.8.1	secondary metabolism.flavonoids.anthocyanins	At1g56650->anthocyanin2, putative similar to anthocyanin2 (An2) GI:7673088 from [Petunia integrifolia]; supported by cDNA: gi_3941507_gb_AF062908.1_AF062908	0.843445	1.0967e-05	5	0.889742	7.72974e-07	4	0.945237	3.42278e-09	1	0.803023	6.01483e-05	6	0.927311	3.11448e-08	3	0.928308	2.79754e-08	2
204	250793_at	16.8.1	secondary metabolism.flavonoids.anthocyanins	At5g05600->leucoanthocyanidin dioxygenase-like protein ;supported by full-length cDNA: Ceres:13012.	-0.0975592	0.700153	5	-0.325934	0.186855	2	-0.374324	0.125924	1	0.0736006	0.771635	6	-0.141954	0.574197	3	-0.136494	0.589155	4
205	254283_s_at	16.8.1	secondary metabolism.flavonoids.anthocyanins	At4g22880,At4g22870 flag_XH2 ->leucoanthocyanidin dioxygenase, putative / anthocyanidin synthase, putative| similar to SP|P51091 (Malus domestica); contains PF03171 2OG-Fe(II) oxygenase superfamilyanthocyanidin synthase - like protein putative leucoanthoc	0.786465	0.000108452	5	0.94022	6.79259e-09	1	0.805505	5.48027e-05	3	0.725838	0.000649606	6	0.872944	2.27515e-06	2	0.799923	6.74407e-05	4
206	250207_at	16.8.2	secondary metabolism.flavonoids.chalcones	At5g13930->chalcone synthase (naringenin-chalcone synthase) (testa 4 protein) (sp|P13114) ;supported by full-length cDNA: Ceres:38370.	0.487283	0.0402579	4	0.821954	2.85649e-05	1	0.532993	0.0227531	3	0.323632	0.19017	6	0.565364	0.0144793	2	0.439127	0.0682714	5
207	261804_at	16.8.3	secondary metabolism.flavonoids.dihydroflavonols	At1g30530->UDP glucose:flavonoid 3-o-glucosyltransferase, putative similar to UDP glucose:flavonoid 3-o-glucosyltransferase GB:AAB81683 GI:2564114 from [Vitis vinifera];supported by full-length cDNA: Ceres:38407.	0.569738	0.0135753	5	0.873485	2.20273e-06	1	0.726007	0.00064679	2	0.397577	0.10229	6	0.662593	0.00273123	3	0.581363	0.0113891	4
208	250533_at	16.8.4	secondary metabolism.flavonoids.flavonols	At5g08640->flavonol synthase (FLS) (sp|Q96330) ;supported by full-length cDNA: Ceres:23924.	0.548319	0.0184687	5	0.829321	2.08808e-05	1	0.710892	0.000942526	2	0.417862	0.08443	6	0.64557	0.00380769	3	0.575755	0.0124055	4
209	260662_at	16.8.5	secondary metabolism.flavonoids.isoflavonoids	At1g19540->2-hydroxyisoflavone reductase, putative similar to PIR:T08106 from [Betula pendula]	-0.667243	0.00248547	4	-0.900292	3.57803e-07	1	-0.736005	0.000497475	2	-0.47916	0.0442258	6	-0.696175	0.00133111	3	-0.622017	0.00584658	5
210	259878_at	16.10	secondary metabolism.simple phenols	At1g76790->putative catechol O-methyltransferase similar to catechol O-methyltransferase GB:CAA55358 [Vanilla planifolia];supported by full-length cDNA: Ceres:9016.	0.687116	0.00163049	6	0.716736	0.000817081	4	0.723781	0.000684685	3	0.698032	0.00127576	5	0.759173	0.000258532	1	0.75539	0.000289066	2
211	246396_at	16.99	secondary metabolism.unspecified	At1g58180->carbonic anhydrase family protein / carbonate dehydratase family protein| similar to SP|P46512 Carbonic anhydrase 1 (EC 4.2.1.1) (Carbonate dehydratase 1) {Flaveria linearis}; contains Pfam profile PF00484: Carbonic anhydrase	-0.66166	0.0027829	5	-0.911663	1.40899e-07	1	-0.855134	6.12759e-06	2	-0.530755	0.0234391	6	-0.770924	0.000180411	3	-0.728522	0.000606112	4
212	247525_at	17.1.2	hormone metabolism.abscisic acid.signal transduction	At5g61380->ABI3-interacting protein 1 (AIP1)| identical to pseudo-response regulator 1 GI:7576354 from (Arabidopsis thaliana); timing of CAB expression 1 protein (TOC1) GI:9247019; contains Pfam profile PF00072: Response regulator receiver domain; identic	-0.253645	0.309818	2	-0.341546	0.165391	1	-0.156754	0.534491	4	-0.0398722	0.875181	6	-0.170089	0.499825	3	-0.0873276	0.730425	5
213	258026_at	17.1.2	hormone metabolism.abscisic acid.signal transduction	At3g19290->abscisic acid responsive elements-binding factor almost identical (one amino acid) to GB:AAF27182 from [Arabidopsis thaliana]; supported by cDNA: gi_15292926_gb_AY050897.1_	-0.616568	0.00642598	5	-0.902118	3.10434e-07	1	-0.757266	0.000273562	2	-0.481884	0.0428638	6	-0.725606	0.000653499	3	-0.651117	0.00342438	4
214	246034_at	17.1.3	hormone metabolism.abscisic acid.induced-regulated-responsive-activated	At5g08350->GRAM domain-containing protein / ABA-responsive protein-related| contains similarity to ABA-responsive protein in barley (GI:4103635) (Hordeum vulgare) (J. Exp. Bot. 50, 727-728 (1999); FH protein interacting protein FIP1, Arabidopsis thaliana,	-0.650889	0.00343951	5	-0.894304	5.59516e-07	1	-0.870505	2.62779e-06	2	-0.548103	0.0185243	6	-0.780712	0.000131547	3	-0.747822	0.000359324	4
215	249823_s_at	17.1.3	hormone metabolism.abscisic acid.induced-regulated-responsive-activated	At5g23350,At5g23360 flag_XH2 ->ABA-repsonsive protein - protein contains similarity toGRAM domain-containing protein / ABA-responsive protein-related| contains similarity to ABA-responsive protein in barley (GI:4103635) (Hordeum vulgare) (J. Exp. Bot. 50,	-0.342038	0.164744	6	-0.629909	0.00508315	2	-0.655908	0.00311933	1	-0.412074	0.0892743	5	-0.596999	0.00890243	3	-0.584884	0.0107857	4
216	245244_at	17.2.1	hormone metabolism.auxin.synthesis-degradation	At1g44350->IAA-amino acid hydrolase, putative similar to IAA-amino acid hydrolase GI:3421384 from [Arabidopsis thaliana]	-0.174084	0.489656	5	-0.579159	0.0117804	1	-0.526198	0.0248853	2	-0.0484868	0.848482	6	-0.32821	0.183616	3	-0.287509	0.247329	4
217	263073_at	17.2.1	hormone metabolism.auxin.synthesis-degradation	At2g17500->auxin efflux carrier family protein| contains auxin efflux carrier domain, Pfam:PF03547	-0.41798	0.0843336	2	-0.341029	0.166075	3	-0.41863	0.083802	1	-0.231588	0.355141	6	-0.247157	0.322776	5	-0.318065	0.198347	4
218	264873_at	17.2.1	hormone metabolism.auxin.synthesis-degradation	At1g24100->indole-3-acetate beta-glucosyltransferase similar to GB:AAB64022; supported by cDNA: gi_14423541_gb_AF387008.1_AF387008	0.771161	0.000179068	5	0.950197	1.62696e-09	1	0.85369	6.60231e-06	2	0.640216	0.00421023	6	0.852313	7.08363e-06	3	0.784715	0.000115084	4
219	246516_at	17.2.3	hormone metabolism.auxin.induced-regulated-responsive-activated	At5g15740->protein auxin-independent growth promoter - Nicotiana tabacum, PIR:A44226	0.651846	0.00337645	4	0.884969	1.06822e-06	1	0.750279	0.000335094	2	0.458957	0.0553834	6	0.708595	0.000996023	3	0.624784	0.0055689	5
220	249121_at	17.2.3	hormone metabolism.auxin.induced-regulated-responsive-activated	At5g43830->expressed protein| similar to auxin down-regulated protein ARG10 (Vigna radiata) GI:2970051, wali7 (aluminum-induced protein) (Triticum aestivum) GI:451193	-0.582967	0.011111	5	-0.716846	0.000814868	2	-0.823281	2.70259e-05	1	-0.538742	0.0210634	6	-0.713378	0.000887333	4	-0.716223	0.00082751	3
221	250293_s_at	17.2.3	hormone metabolism.auxin.induced-regulated-responsive-activated	At5g13370,At5g13360 flag_XH2 ->auxin-responsive GH3 family protein| similar to auxin-responsive GH3 product (Glycine max) GI:18591; contains Pfam profile PF03321: GH3 auxin-responsive promoterauxin reponsive - like protein Nt-gh3 deduced protein, Nicotian	-0.350814	0.153475	3	-0.109083	0.666567	6	-0.453905	0.0584772	1	-0.325153	0.187977	4	-0.233995	0.350021	5	-0.377963	0.121993	2
222	251342_at	17.2.3	hormone metabolism.auxin.induced-regulated-responsive-activated	At3g60690->auxin-responsive family protein| similar to auxin-induced protein SAUR-AC1 (GP:546362) (PIR:T06084)(Arabidopsis thaliana) PIR:T06084	-0.511629	0.0299807	5	-0.77871	0.000140503	2	-0.78261	0.000123507	1	-0.361291	0.14073	6	-0.623564	0.00569002	3	-0.597334	0.00885435	4
223	253874_at	17.2.3	hormone metabolism.auxin.induced-regulated-responsive-activated	At4g27450->expressed protein| similar to auxin down-regulated protein ARG10 (Vigna radiata) GI:2970051, wali7 (aluminum-induced protein) (Triticum aestivum) GI:451193	-0.609808	0.00720868	5	-0.886391	9.7151e-07	1	-0.857094	5.53075e-06	2	-0.482173	0.0427208	6	-0.746806	0.000369775	3	-0.704292	0.00110308	4
224	258402_at	17.2.3	hormone metabolism.auxin.induced-regulated-responsive-activated	At3g15450->expressed protein| similar to auxin down-regulated protein ARG10 (Vigna radiata) GI:2970051, wali7 (aluminum-induced protein) (Triticum aestivum) GI:451193	-0.767218	0.000202531	5	-0.878827	1.58733e-06	2	-0.937513	9.59625e-09	1	-0.673445	0.00218624	6	-0.868669	2.92344e-06	3	-0.851724	7.29854e-06	4
225	258797_at	17.2.3	hormone metabolism.auxin.induced-regulated-responsive-activated	At3g04730->auxin-induced protein identical to GB:AAB84353 (IAA16) [Arabidopsis thaliana]; early auxin-induced gene; member of a multigene family of early auxin-induced genes isolated from Arabidopsis using yeast two-hybrid system with IAA1;supported by fu	-0.592933	0.00950235	5	-0.844628	1.03619e-05	1	-0.815142	3.77004e-05	2	-0.456528	0.0568552	6	-0.695215	0.0013605	3	-0.668354	0.00242954	4
226	259018_at	17.2.3	hormone metabolism.auxin.induced-regulated-responsive-activated	At3g07390->auxin-responsive protein / auxin-induced protein (AIR12)| identical (with 7 residue gap) to auxin-induced protein AIR12 GI:11357190 (Arabidopsis thaliana)	0.836744	1.49972e-05	3	0.866733	3.26562e-06	1	0.808699	4.85245e-05	5	0.712107	0.000915201	6	0.858968	5.00729e-06	2	0.812114	4.24985e-05	4
227	267461_at	17.2.3	hormone metabolism.auxin.induced-regulated-responsive-activated	At2g33830->auxin-regulated protein ;supported by full-length cDNA: Ceres:1711.	-0.487477	0.0401665	4	-0.680642	0.00187695	1	-0.623745	0.00567185	2	-0.292186	0.23938	6	-0.538784	0.0210515	3	-0.479051	0.0442811	5
228	253039_at	17.3.1	hormone metabolism.brassinosteroid.synthesis-degradation	At4g37760->squalene epoxidase - like protein squalene epoxidase, Panax ginseng, AB003516;supported by full-length cDNA: Ceres:118648.	-0.103108	0.68391	6	-0.106542	0.673924	5	-0.245464	0.326207	4	-0.284927	0.25179	2	-0.251581	0.313907	3	-0.291472	0.240583	1
229	264843_at	17.5.1	hormone metabolism.ethylene.synthesis-degradation	At1g03400->1-aminocyclopropane-1-carboxylate oxidase - putative - similar to ESTs emb|Z34690, gb|T04168, gb|H37738, gb|T76913, gb|T43801, amd gb|T21964; supported by cDNA: gi_15146295_gb_AY049289.1_	-0.469896	0.0491072	5	-0.733286	0.000534884	1	-0.698517	0.00126164	2	-0.367757	0.13324	6	-0.5679	0.0139496	3	-0.539574	0.0208273	4
230	247540_at	17.5.2	hormone metabolism.ethylene.signal transduction	At5g61590->ethylene responsive element binding factor - like ethylene responsive element binding factor 5, Arabidopsis thaliana, SWISSPROT:ERF5_ARATH;supported by full-length cDNA: Ceres:19893.	-0.680756	0.00187234	5	-0.743847	0.000401642	4	-0.883664	1.16413e-06	1	-0.632144	0.00488239	6	-0.789733	9.69382e-05	3	-0.80877	4.83918e-05	2
231	247543_at	17.5.2	hormone metabolism.ethylene.signal transduction	At5g61600->DNA binding protein - like DNA binding protein EREBP-4, Nicotiana tabacum, PIR:T02434;supported by full-length cDNA: Ceres:92102.	-0.408548	0.0923232	5	-0.673365	0.00218991	2	-0.780445	0.000132714	1	-0.307575	0.214378	6	-0.544541	0.0194602	4	-0.56873	0.0137796	3
232	251221_at	17.5.3	hormone metabolism.ethylene.induced-regulated-responsive-activated	At3g62550->ER6 protein - Lycopersicon esculentum, EMBL:AF096262; supported by cDNA: gi_14334945_gb_AY035146.1_	-0.241962	0.333375	4	-0.419367	0.0832027	1	-0.250796	0.31547	3	-0.170829	0.497935	6	-0.323172	0.190837	2	-0.22257	0.374701	5
233	267138_s_at	17.5.3	hormone metabolism.ethylene.induced-regulated-responsive-activated	At2g38210,At2g38230 flag_XH2 ->ethylene-responsive protein, putative| very strong similarity to ethylene-inducible protein HEVER SP:Q39963 from (Hevea brasiliensis)stress-responsive protein, putative similar to ethylene-inducible protein HEVER [Hevea bras	-0.630134	0.00506258	5	-0.772367	0.000172367	2	-0.847388	9.06009e-06	1	-0.601241	0.00830936	6	-0.731305	0.000563597	4	-0.757513	0.00027158	3
234	255437_at	17.6.1	hormone metabolism.gibberelin.synthesis-degradation	At4g03060->oxidoreductase similar to P. vulgaris gibberellin 20-oxidase, GenBank accession number U70530	0.827013	2.30705e-05	5	0.932162	1.82048e-08	1	0.930159	2.28294e-08	2	0.740217	0.000443869	6	0.898318	4.15888e-07	3	0.881189	1.36653e-06	4
235	250358_at	17.6.3	hormone metabolism.gibberelin.induced-regulated-responsive-activated	At5g11740->gibberellin-responsive protein CRG16, Cucumis sativus, EMBL:D49413	0.785576	0.000111777	5	0.853745	6.58356e-06	2	0.921945	5.41223e-08	1	0.664019	0.00265382	6	0.837357	1.45823e-05	3	0.828115	2.20014e-05	4
236	258395_at	17.7.3	hormone metabolism.jasmonate.induced-regulated-responsive-activated	At3g15500->putative jasmonic acid regulatory protein similar to jasmonic acid 2 GB:AAF04915 from [Lycopersicon esculentum];supported by full-length cDNA: Ceres:109984.	-0.490565	0.0387344	4	-0.793783	8.41184e-05	1	-0.622233	0.00582444	2	-0.291515	0.24051	6	-0.545841	0.0191145	3	-0.467363	0.0505101	5
237	258052_at	18	Co-factor and vitamine metabolism	At3g16190->isochorismatase hydrolase family protein| low similarity to SP|P32400 N-carbamoylsarcosine amidase (EC 3.5.1.59) (N-carbamoylsarcosine amidohydrolase) {Arthrobacter sp}; contains Pfam profile PF00857: isochorismatase family protein	-0.665575	0.00257143	3	-0.908769	1.80648e-07	1	-0.634986	0.00463645	4	-0.470603	0.0487209	6	-0.696819	0.00131168	2	-0.574394	0.0126629	5
238	260548_at	18	Co-factor and vitamine metabolism	At2g43360->biotin synthase (BioB) (BIO2)| identical to SP|P54967 Pfam profile PF04055: radical SAM domain protein	0.737064	0.00048351	4	0.886737	9.49159e-07	1	0.773105	0.000168372	2	0.598542	0.00868292	6	0.761837	0.000238699	3	0.719173	0.000769064	5
239	263875_at	20	stress	At2g21970->stress enhanced protein 2 (SEP2)| nearly identical to stress enhanced protein 2; SEP2 (GI:7384980) (Arabidopsis thaliana)	-0.310115	0.210421	1	0.048466	0.848547	6	-0.197222	0.432792	4	-0.256078	0.305041	2	-0.0987905	0.696537	5	-0.2213	0.377503	3
240	247569_at	20.1	stress.biotic	At5g61240->leucine-rich repeat family protein| contains leucine rich-repeat (LRR) domains Pfam:PF00560, INTERPRO:IPR001611; contains similarity to Hcr2-0B (Lycopersicon esculentum) gi|3894387|gb|AAC78593	0.733491	0.000531989	5	0.9591	3.46223e-10	1	0.837502	1.44856e-05	2	0.603503	0.00800648	6	0.825034	2.51008e-05	3	0.751717	0.000321561	4
241	247848_at	20.1	stress.biotic	At5g58120->disease resistance protein (TIR-NBS-LRR class), putative| domain signature TIR-NBS-LRR exists, suggestive of a disease resistance protein.	-0.619361	0.00612343	3	-0.476212	0.0457372	6	-0.78753	0.000104577	1	-0.577922	0.0120045	5	-0.599099	0.00860477	4	-0.71461	0.000860995	2
242	256125_at	20.1	stress.biotic	At1g18250->thaumatin, putative| identical to SP|P50699 Thaumatin-like protein precursor {Arabidopsis thaliana}; strong similarity to pathogenesis-related group 5 protein GI:2749943 from (Brassica rapa)	0.558511	0.0159915	3	0.832887	1.78464e-05	1	0.524455	0.0254563	4	0.353612	0.149997	6	0.561688	0.0152756	2	0.442161	0.0661677	5
243	256781_at	20.1	stress.biotic	At3g13650->disease resistance response protein-related/ dirigent protein-related| similar to dirigent protein (Thuja plicata) gi|6694699|gb|AAF25360; similar to pathogenesis-related protein (Pisum sativum) gi|4585273|gb|AAD25355	0.783808	0.00011865	5	0.931	2.07748e-08	2	0.932928	1.66636e-08	1	0.717519	0.000801397	6	0.904616	2.54495e-07	3	0.867036	3.20984e-06	4
244	259655_at	20.1	stress.biotic	At1g55210->disease resistance response protein-related/ dirigent protein-related| smimilar to dirigent protein (Thuja plicata) gi|6694699|gb|AAF25360; similar to pathogenesis-related protein (Pisum sativum) gi|4585273|gb|AAD25355	0.667076	0.00249397	5	0.939376	7.57754e-09	1	0.758974	0.000260067	3	0.590319	0.00990494	6	0.809103	4.77762e-05	2	0.715537	0.000841617	4
245	260077_at	20.1	stress.biotic	At1g73620->thaumatin-like protein, putative / pathogenesis-related protein, putative| strong similarity to SP|P50699 Thaumatin-like protein precursor {Arabidopsis thaliana}, pathogenesis-related group 5 protein (Brassica rapa) GI:2749943; contains Pfam pr	0.704434	0.00109939	5	0.886488	9.65237e-07	1	0.882765	1.23442e-06	2	0.620582	0.00599486	6	0.79876	7.03637e-05	3	0.789761	9.68411e-05	4
246	260546_at	20.1	stress.biotic	At2g43520->trypsin inhibitor, putative| similar to SP|P26780 Trypsin inhibitor 2 precursor (MTI-2) {Sinapis alba}	-0.748962	0.000347905	5	-0.793985	8.35185e-05	2	-0.82228	2.81802e-05	1	-0.661541	0.00278952	6	-0.757566	0.000271155	4	-0.77858	0.000141105	3
247	262366_at	20.1	stress.biotic	At1g72890->disease resistance protein (TIR-NBS class), putative| domain signature TIR-NBS exists, suggestive of a disease resistance protein.	-0.113877	0.652766	4	-0.178912	0.477501	2	-0.403077	0.0972011	1	0.0364667	0.885773	6	-0.0849367	0.737556	5	-0.164232	0.514917	3
248	263865_at	20.1	stress.biotic	At2g36910->multidrug resistance P-glycoprotein (PGP1)| identical to P-glycoprotein GI:3849833 from (Arabidopsis thaliana); homologous to mammalian mdr gene,contains ATP-binding cassette; related to multi drug resistance proteins	0.366325	0.134874	4	0.309933	0.210703	5	0.572997	0.0129313	1	0.29104	0.241312	6	0.402023	0.0981619	3	0.445803	0.0637068	2
249	265136_at	20.1	stress.biotic	At1g51280->disease resistance protein (TIR class), putative| domain signature TIR exists, suggestive of a disease resistance protein.	-0.555692	0.0166487	5	-0.683364	0.0017698	2	-0.866759	3.26075e-06	1	-0.442557	0.0658966	6	-0.634806	0.00465169	4	-0.680167	0.00189618	3
250	265588_at	20.1	stress.biotic	At2g19970->pathogenesis-related protein, putative| similar to pathogenesis-related protein 1 {Arabidopsis thaliana} GI:166805; contains Pfam profile PF00188: SCP-like extracellular protein	-0.35964	0.142687	4	-0.669693	0.00236347	1	-0.547587	0.0186577	2	-0.113436	0.654032	6	-0.399895	0.100122	3	-0.331031	0.179654	5
251	258227_at	20.2	stress.abiotic	At3g15620->6-4 photolyase (UVR3)| identical to 6-4 photolyase (UVR3) GB:AB003687 (Arabidopsis thaliana) (Nucleic Acids Res. 26 (2), 638-644 (1998))	-0.741013	0.000434307	4	-0.945213	3.43491e-09	1	-0.829906	2.03548e-05	2	-0.573564	0.0128218	6	-0.793457	8.50949e-05	3	-0.734683	0.000515383	5
252	245164_at	20.2.1	stress.abiotic.heat	At2g33210->mitochondrial chaperonin (HSP60)	0.76489	0.000217568	4	0.909495	1.69869e-07	1	0.81135	4.37874e-05	2	0.613164	0.006811	6	0.801048	6.47111e-05	3	0.733563	0.000530968	5
253	245293_at	20.2.1	stress.abiotic.heat	At4g16660->heat shock protein 70, putative / HSP70, putative|	0.85213	7.14996e-06	5	0.852427	7.04249e-06	4	0.883486	1.17778e-06	3	0.781079	0.000129962	6	0.912789	1.27624e-07	1	0.886328	9.75635e-07	2
254	248043_s_at	20.2.1	stress.abiotic.heat	At5g56010,At5g56000 flag_XH2 ->heat shock protein, putative| strong similarity to SP|P55737 Heat shock protein 81-2 (HSP81-2) {Arabidopsis thaliana}; contains Pfam profiles PF02518: ATPase, histidine kinase-, DNA gyrase B-, and HSP90-like domain protein,	0.768984	0.000191716	5	0.893968	5.73276e-07	1	0.875409	1.96084e-06	2	0.605069	0.00780197	6	0.825241	2.48814e-05	3	0.779307	0.000137783	4
255	248045_at	20.2.1	stress.abiotic.heat	At5g56030->heat shock protein 81-2 (HSP81-2)| nearly identical to SP|P55737 Heat shock protein 81-2 (HSP81-2) {Arabidopsis thaliana}	0.789301	9.83982e-05	5	0.935174	1.27803e-08	1	0.883253	1.19584e-06	2	0.648877	0.00357516	6	0.862824	4.06266e-06	3	0.809236	4.75306e-05	4
256	248582_at	20.2.1	stress.abiotic.heat	At5g49910->heat shock protein 70 / HSP70 (HSC70-7)| identical to heat shock protein 70 (Arabidopsis thaliana) GI:6746592	0.598793	0.00864765	5	0.909782	1.65756e-07	1	0.746726	0.000370599	2	0.45999	0.0547659	6	0.726128	0.000644783	3	0.640471	0.0041903	4
257	249148_at	20.2.1	stress.abiotic.heat	At5g43260->chaperone protein dnaJ-related| similar to Chaperone protein dnaJ (SP:Q9WZV3) (Thermotoga maritima)	-0.731398	0.000562221	2	-0.805203	5.54316e-05	1	-0.655476	0.0031459	4	-0.603562	0.00799859	6	-0.700565	0.00120338	3	-0.643146	0.00398588	5
258	250017_at	20.2.1	stress.abiotic.heat	At5g18140->DNAJ heat shock N-terminal domain-containing protein| similar to DnaJ protein Tid-1 (Homo sapiens) GI:17066575; contains Pfam profile PF00226 DnaJ domain	-0.808606	4.86974e-05	5	-0.867649	3.0996e-06	4	-0.949136	1.9194e-09	1	-0.748329	0.000354216	6	-0.888609	8.35792e-07	3	-0.898665	4.05099e-07	2
259	250079_at	20.2.1	stress.abiotic.heat	At5g16650->DNAJ heat shock N-terminal domain-containing protein| similar to SP|P30725 Chaperone protein dnaJ Clostridium acetobutylicum; contains Pfam profile PF00226: DnaJ domain	-0.748026	0.000357265	5	-0.770611	0.000182194	4	-0.943246	4.52594e-09	1	-0.709198	0.000981737	6	-0.841599	1.19713e-05	3	-0.871106	2.53677e-06	2
260	250502_at	20.2.1	stress.abiotic.heat	At5g09590->heat shock protein 70 / HSP70 (HSC70-5)| identical to heat shock protein 70 (Arabidopsis thaliana) GI:6746590	0.717722	0.000797356	5	0.828444	2.16904e-05	2	0.861799	4.29755e-06	1	0.552116	0.0175128	6	0.77578	0.000154541	3	0.743327	0.000407477	4
261	251182_at	20.2.1	stress.abiotic.heat	At3g62600->DNAJ heat shock family protein| similar to DnaJ homolog subfamily B member 11 precursor (SP:Q99KV1){Mus musculus}; contains Pfam PF00226: DnaJ domain; contains PfaPF01556: DnaJ C terminal regionm	0.818796	3.25325e-05	4	0.953568	9.38724e-10	1	0.820562	3.02606e-05	3	0.720214	0.000749283	6	0.900499	3.5214e-07	2	0.817245	3.46472e-05	5
262	253013_at	20.2.1	stress.abiotic.heat	At4g37910->heat shock protein 70, mitochondrial, putative / HSP70, mitochondrial, putative| strong similarity to SP|Q01899 Heat shock 70 kDa protein, mitochondrial precursor {Phaseolus vulgaris}	0.824104	2.61069e-05	4	0.920918	5.98867e-08	1	0.861322	4.41062e-06	2	0.680632	0.00187736	6	0.860683	4.5663e-06	3	0.800111	6.6977e-05	5
263	253125_at	20.2.1	stress.abiotic.heat	At4g36040->DnaJ-like protein DnaJ-like protein, Phaseolus vulgaris, PATX:G1684851	-0.320978	0.19404	5	-0.707746	0.00101644	1	-0.654886	0.00318247	2	-0.239421	0.338633	6	-0.519782	0.0270385	3	-0.465059	0.0518121	4
264	254166_at	20.2.1	stress.abiotic.heat	At4g24190->shepherd protein (SHD) / clavata formation protein, putative| nearly identical to SHEPHERD (Arabidopsis thaliana) GI:19570872; contains Pfam profiles PF02518: ATPase, histidine kinase-, DNA gyrase B-, and HSP90-like domain protein, PF00183: Hsp	0.867092	3.19971e-06	3	0.929851	2.36226e-08	1	0.850152	7.89997e-06	4	0.741354	0.000430264	6	0.898203	4.19492e-07	2	0.834946	1.62726e-05	5
265	254688_at	20.2.1	stress.abiotic.heat	At4g13830->DnaJ-like protein DnaJ-like protein, Phaseolus vulgaris, U77935; supported by cDNA: gi_6691126_gb_AF214107.1_AF214107	-0.540088	0.0206825	5	-0.842731	1.13463e-05	1	-0.804994	5.58693e-05	2	-0.481287	0.0431595	6	-0.716626	0.000819307	3	-0.676026	0.00207082	4
266	256905_at	20.2.1	stress.abiotic.heat	At3g23990->mitochondrial chaperonin hsp60 identical to mitochondrial chaperonin hsp60 GB:Z11547 [Arabidopsis thaliana] (Plant Mol. Biol. 18 (5), 873-885 (1992))	0.854534	6.32115e-06	4	0.955753	6.42745e-10	1	0.857549	5.39943e-06	3	0.690847	0.00150108	6	0.87823	1.64778e-06	2	0.810839	4.46698e-05	5
267	258979_at	20.2.1	stress.abiotic.heat	At3g09440->heat shock cognate 70 kDa protein 3 (HSC70-3) (HSP70-3)| identical to SP|O65719 Heat shock cognate 70 kDa protein 3 (Hsc70.3) {Arabidopsis thaliana}	0.762698	0.00023257	5	0.828816	2.13433e-05	3	0.842116	1.16822e-05	2	0.682498	0.00180335	6	0.843934	1.07129e-05	1	0.821329	2.9316e-05	4
268	259248_at	20.2.1	stress.abiotic.heat	At3g07770->heat shock protein-related| strong similarity to heat-shock protein (Secale cereale) GI:556673; contains Pfam profiles PF02518: ATPase, histidine kinase-, DNA gyrase B-, and HSP90-like domain protein, PF00183: Hsp90 protein	0.785598	0.000111694	5	0.836255	1.5335e-05	2	0.898148	4.21252e-07	1	0.628372	0.00522506	6	0.799895	6.75088e-05	3	0.793301	8.55627e-05	4
269	261901_at	20.2.1	stress.abiotic.heat	At1g80920->J8-like protein similar to DnaJ homologue J8 GB:AAC72399 GI:3851670 from [Arabidopsis thaliana];supported by full-length cDNA: Ceres:4150.	-0.662732	0.00272365	5	-0.896564	4.74136e-07	2	-0.901726	3.20126e-07	1	-0.578134	0.0119659	6	-0.819606	3.14733e-05	3	-0.781032	0.000130164	4
270	262054_s_at	20.2.1	stress.abiotic.heat	At1g79930,At1g79920 flag_XH2 ->heat shock protein, putative| contains Pfam profile: PF00012 Heat shock hsp70 proteins; similar to heat-shock proteins GB:CAA94389, GB:AAD55461 (Arabidopsis thaliana)heat shock protein 70, putative / HSP70, putative| contain	0.754418	0.000297383	3	0.769553	0.000188343	1	0.643464	0.0039621	5	0.630219	0.0050549	6	0.764848	0.000217847	2	0.679811	0.00191068	4
271	264788_at	20.2.1	stress.abiotic.heat	At2g17880->putative DnaJ protein ;supported by full-length cDNA: Ceres:22711.	-0.645608	0.00380499	5	-0.884998	1.06614e-06	1	-0.874101	2.12265e-06	2	-0.599453	0.00855533	6	-0.816761	3.53306e-05	3	-0.783289	0.000120736	4
272	254684_at	20.2.2	stress.abiotic.cold	At4g13850->glycine-rich RNA-binding protein (GRP2)| glycine-rich RNA binding protein 2 AtGRP2 (Arabidopsis thaliana) GI:2826811	0.814476	3.87137e-05	4	0.897175	4.53102e-07	1	0.836749	1.49936e-05	3	0.705281	0.00107767	6	0.850997	7.57141e-06	2	0.801594	6.34204e-05	5
273	258735_at	20.2.2	stress.abiotic.cold	At3g05880->hydrophobic protein (RCI2A) / low temperature and salt responsive protein (LTI6A)| identical to SP|Q9ZNQ7 Hydrophobic protein RCI2A (Low temperature and salt responsive protein LTI6A) {Arabidopsis thaliana}	-0.0590883	0.815842	4	-0.042033	0.868471	5	0.139723	0.58029	1	0.0712181	0.778851	3	0.025011	0.921528	6	0.104343	0.680313	2
274	250781_at	20.2.3	stress.abiotic.drought/salt	At5g05410->DRE-binding protein (DREB2A)| identical to DREB2A GI:3738230 from (Arabidopsis thaliana) ; supported by cDNA:gi_3738229_dbj_AB007790.1_AB007790	-0.15614	0.536112	3	-0.430636	0.0744217	1	-0.0797077	0.753222	4	-0.0320569	0.899515	6	-0.210278	0.402304	2	-0.0565469	0.823643	5
275	258298_at	20.2.3	stress.abiotic.drought/salt	At3g23300->dehydration-responsive protein-related| similar to early-responsive to dehydration stress ERD3 protein (Arabidopsis thaliana) GI:15320410; contains Pfam profile PF03141: Putative methyltransferase	0.599211	0.00858916	5	0.844873	1.02399e-05	1	0.801851	6.28223e-05	2	0.569689	0.0135851	6	0.786122	0.000109726	3	0.719579	0.0007613	4
276	258735_at	20.2.3	stress.abiotic.drought/salt	At3g05880->hydrophobic protein (RCI2A) / low temperature and salt responsive protein (LTI6A)| identical to SP|Q9ZNQ7 Hydrophobic protein RCI2A (Low temperature and salt responsive protein LTI6A) {Arabidopsis thaliana}	-0.0590883	0.815842	4	-0.042033	0.868471	5	0.139723	0.58029	1	0.0712181	0.778851	3	0.025011	0.921528	6	0.104343	0.680313	2
277	265715_s_at	20.2.3	stress.abiotic.drought/salt	At2g03480,At1g13860 flag_XH2 ->dehydration-responsive protein-related| similar to early-responsive to dehydration stress ERD3 protein (Arabidopsis thaliana) GI:15320410; contains Pfam profile PF03141: Putative methyltransferase; non-consensus GA donor sit	0.7107	0.000946896	5	0.94456	3.76834e-09	1	0.839027	1.35015e-05	2	0.581039	0.011446	6	0.812567	4.17493e-05	3	0.745218	0.000386604	4
278	253812_at	20.2.4	stress.abiotic.touch/wounding	At4g28240->wound-responsive protein-related| wound-induced protein - tomato (fragment), PIR2:S19773	-0.627105	0.00534447	5	-0.918798	7.34988e-08	1	-0.798241	7.17e-05	2	-0.513296	0.0293601	6	-0.763385	0.000227774	3	-0.694172	0.00139302	4
279	255807_at	20.2.4	stress.abiotic.touch/wounding	At4g10270->wound-responsive family protein| similar to wound induced protein (GI:19320) (Lycopersicon esculentum)	0.688078	0.00159628	5	0.914516	1.09354e-07	1	0.696751	0.00131373	4	0.650128	0.00349031	6	0.802935	6.03439e-05	2	0.701363	0.00118128	3
280	261144_s_at	20.2.4	stress.abiotic.touch/wounding	At1g19660,At1g75380 flag_XH2 ->wound-responsive family protein| similar to wound inducive gene (GI:8096273)(Nicotiana tabacum)wound-responsive protein-related similar to wound inducive gene GI:8096273 from [Nicotiana tabacum]	-0.754712	0.000294845	5	-0.900266	3.58502e-07	2	-0.917752	8.11504e-08	1	-0.68172	0.0018339	6	-0.870213	2.67299e-06	3	-0.847277	9.10965e-06	4
281	247095_at	20.2.99	stress.abiotic.unspecified	At5g66400->dehydrin (RAB18)| nearly identical to SP|P30185 Dehydrin Rab18 {Arabidopsis thaliana}	-0.289606	0.243745	3	-0.593074	0.00948101	1	-0.172128	0.494623	4	-0.166531	0.508968	5	-0.325428	0.187582	2	-0.165234	0.512321	6
282	252102_at	20.2.99	stress.abiotic.unspecified	At3g50970->dehydrin xero2 (XERO2) / low-temperature-induced protein LTI30 (LTI30)| identical to dehydrin Xero 2 (Low-temperature-induced protein LTI30) (Arabidopsis thaliana) SWISS-PROT:P42758	0.376901	0.123131	3	0.202776	0.419679	6	0.433466	0.072328	1	0.356589	0.146355	4	0.311634	0.208078	5	0.410197	0.0908885	2
283	259570_at	20.2.99	stress.abiotic.unspecified	At1g20440->dehydrin (COR47)| identical to dehydrin COR47 (Cold-induced COR47 protein) (Arabidopsis thaliana) SWISS-PROT:P31168	-0.159198	0.528057	3	-0.492952	0.0376545	1	-0.125027	0.621088	4	-0.0776223	0.759496	6	-0.272176	0.274552	2	-0.112381	0.657062	5
284	263034_at	20.2.99	stress.abiotic.unspecified	At1g24020->Bet v I allergen family protein| similar to major pollen allergen Bet v 1 GB:CAA96544 GI:1321726 from (Betula pendula); contains Pfam profile PF00407: Pathogenesis-related protein Bet v I family	0.658584	0.0029589	5	0.927901	2.92339e-08	1	0.771638	0.000176392	2	0.510583	0.0303755	6	0.739794	0.000449026	3	0.66425	0.00264149	4
285	247524_at	21.01	redox.thioredoxin	At5g61440->thioredoxin family protein| low similarity to thioredoxin (Callithrix jacchus) GI:13560979; contains Pfam profile: PF00085 Thioredoxin	-0.64388	0.00393122	3	-0.550307	0.0179633	5	-0.772173	0.000173429	1	-0.544932	0.0193558	6	-0.623247	0.00572178	4	-0.688789	0.00157134	2
286	250649_at	21.01	redox.thioredoxin	At5g06690->thioredoxin family protein| low similiarity to SP|P34723 Thioredoxin {Penicillium chrysogenum}; contains Pfam profile: PF00085 Thioredoxin	-0.414641	0.0871022	3	-0.452376	0.0594382	1	-0.412784	0.08867	4	-0.293505	0.237167	6	-0.424016	0.0794929	2	-0.372009	0.12847	5
287	259757_at	21.01	redox.thioredoxin	At1g77510->protein disulfide isomerase, putative| similar to protein disulfide isomerase precursor GB:P29828 GI:4704766 (Medicago sativa); Pfam HMM hit: PF00085 Thioredoxins	0.861194	4.44148e-06	4	0.919558	6.83434e-08	2	0.849399	8.20237e-06	5	0.799846	6.7631e-05	6	0.930386	2.22589e-08	1	0.87738	1.73718e-06	3
288	261821_at	21.01	redox.thioredoxin	At1g11530->thioredoxin family protein| similar to thioredoxin H-type from Arabidopsis thaliana SP|P29448, Nicotiana tabacum SP|Q07090; contains Pfam profile: PF00085 Thioredoxin	-0.834217	1.68162e-05	3	-0.869983	2.70916e-06	1	-0.850332	7.82901e-06	2	-0.660106	0.00287071	6	-0.832204	1.83965e-05	4	-0.794392	8.23204e-05	5
289	262504_at	21.01	redox.thioredoxin	At1g21750->protein disulfide isomerase, putative| similar to SP|P29828 Protein disulfide isomerase precursor (PDI) (EC 5.3.4.1) {Medicago sativa}; isoform contains non-consensus GA donor splice site at intron 9	0.789194	9.87605e-05	4	0.852895	6.87671e-06	2	0.788607	0.000100783	5	0.738157	0.00046945	6	0.866212	3.36346e-06	1	0.811004	4.43826e-05	3
290	264779_at	21.01	redox.thioredoxin	At1g08570->thioredoxin family protein| contains Pfam profile: PF00085 Thioredoxin; similar to ESTs gb|T46281, gb|R83933, gb|N65879, emb|F14466, gb|N96726, gb|AA042340, and emb|Z18150	-0.757994	0.000267741	4	-0.679308	0.00193137	5	-0.887967	8.7326e-07	1	-0.669906	0.00235309	6	-0.763256	0.000228672	3	-0.815525	3.71285e-05	2
291	253496_at	21.02	redox.ascorbate and glutathione	At4g31870->glutathione peroxidase, putative| glutathione peroxidase, Arabidopsis thaliana, PIR2:S71250	0.552438	0.0174337	2	0.598558	0.0086806	1	0.460308	0.0545768	5	0.427997	0.0764142	6	0.550979	0.0177948	3	0.488178	0.0398379	4
292	255142_at	21.02	redox.ascorbate and glutathione	At4g08390->L-ascorbate peroxidase, stromal (sAPX)| identical to stromal ascorbate peroxidase (Arabidopsis thaliana) gi|1419388|emb|CAA67425	0.701282	0.0011835	4	0.96028	2.75004e-10	1	0.746951	0.000368269	3	0.548532	0.0184142	6	0.778897	0.000139646	2	0.680135	0.00189749	5
293	260325_at	21.02	redox.ascorbate and glutathione	At1g63940->monodehydroascorbate reductase, putative| similar to monodehydroascorbate reductase GB:AAD28178 (Brassica juncea)	0.534906	0.0221795	4	0.86201	4.24812e-06	1	0.622887	0.0057581	2	0.363066	0.138645	6	0.610118	0.00717117	3	0.503865	0.0330077	5
294	261011_at	21.02	redox.ascorbate and glutathione	At1g26340->cytochrome b5, putative| similar to cytochrome b5 GB:BAA74839 GI:4240120 from (Arabidopsis thaliana)	0.725893	0.000648687	5	0.868791	2.90297e-06	1	0.868539	2.94532e-06	2	0.704727	0.00109184	6	0.866683	3.27479e-06	3	0.839411	1.32632e-05	4
295	264926_at	21.02	redox.ascorbate and glutathione	At1g60660->cytochrome b5 domain-containing protein| contains InterPro accession IPR001199: Cytochrome b5	0.557549	0.0162135	4	0.718874	0.000774827	1	0.707808	0.00101493	2	0.369156	0.131657	6	0.56551	0.0144485	3	0.537185	0.021511	5
296	266326_at	21.02	redox.ascorbate and glutathione	At2g46650->cytochrome b5, putative| similar to cytochome b5 GI:2695711 from (Olea europaea)	0.726453	0.00063942	5	0.952474	1.12713e-09	1	0.809859	4.64015e-05	3	0.618025	0.00626666	6	0.82708	2.30042e-05	2	0.753439	0.000305962	4
297	258920_at	21.03	redox.heme	At3g10520->non-symbiotic hemoglobin 2 (HB2) (GLB2)| identical to SP|O24521 Non-symbiotic hemoglobin 2 (Hb2) (ARAth GLB2) {Arabidopsis thaliana}	0.564235	0.0147204	5	0.865424	3.51603e-06	1	0.675803	0.00208061	2	0.414368	0.0873314	6	0.64669	0.0037276	3	0.565829	0.0143811	4
298	251196_at	21.04	redox.glutaredoxins	At3g62950->glutaredoxin family protein| contains INTERPRO Domain IPR002109, Glutaredoxin (thioltransferase)	-0.756528	0.000279579	5	-0.884052	1.13485e-06	3	-0.916669	8.97889e-08	1	-0.717685	0.000798097	6	-0.900266	3.58504e-07	2	-0.873268	2.23154e-06	4
299	261958_at	21.04	redox.glutaredoxins	At1g64500->glutaredoxin family protein|	-0.554372	0.0169637	5	-0.512292	0.0297325	6	-0.73082	0.000570825	1	-0.568557	0.0138149	4	-0.608182	0.00740791	3	-0.684741	0.00171756	2
300	265067_at	21.04	redox.glutaredoxins	At1g03850->glutaredoxin family protein| contains INTERPRO Domain IPR002109, Glutaredoxin (thioltransferase)	-0.103575	0.682549	5	-0.337533	0.170742	2	-0.446823	0.0630294	1	0.0384784	0.879514	6	-0.163378	0.517136	4	-0.189088	0.452377	3
301	264923_s_at	21.05	redox.periredoxins	At1g60740,At1g65970 flag_XH2 ->peroxiredoxin type 2, putative| strong similarity to type 2 peroxiredoxin (Brassica rapa subsp. pekinensis) GI:4928472; contains Pfam profile: PF00578 AhpC/TSA (alkyl hydroperoxide reductase and thiol-specific antioxidant) f	-0.37939	0.120476	3	-0.665094	0.00259671	1	-0.430216	0.0747361	2	-0.125404	0.620026	6	-0.355527	0.147647	4	-0.265836	0.286327	5
302	246157_at	21.06	redox.dismutases and catalases	At5g20080->NADH-cytochrome b5 reductase, putative| similar to SP|P36060 NADH-cytochrome b5 reductase precursor (EC 1.6.2.2) {Saccharomyces cerevisiae}; contains Pfam profiles PF00175: Oxidoreductase NAD-binding domain, PF00970: oxidoreductase, FAD-binding	0.608432	0.00737704	3	0.866513	3.30665e-06	1	0.570397	0.013443	4	0.413156	0.0883538	6	0.626562	0.00539632	2	0.501976	0.0337784	5
303	249830_at	23.1.1	nucleotide metabolism.synthesis.pyrimidine	At5g23300->pyrD-DHODH	0.855085	6.14338e-06	5	0.945389	3.34911e-09	1	0.935684	1.20183e-08	2	0.782338	0.000124632	6	0.931401	1.98554e-08	3	0.90132	3.30436e-07	4
304	257680_at	23.1.1	nucleotide metabolism.synthesis.pyrimidine	At3g20330->pyrB-ATCase	0.706371	0.00105022	5	0.828576	2.15665e-05	2	0.914011	1.14442e-07	1	0.637847	0.00439913	6	0.808085	4.96813e-05	4	0.809075	4.78264e-05	3
305	251599_at	23.1.2	nucleotide metabolism.synthesis.purine	At3g57610->purA-adenyosuccinate synthase	0.698239	0.00126973	4	0.939112	7.83908e-09	1	0.736563	0.000490081	3	0.5147	0.0288448	6	0.737322	0.000480162	2	0.645255	0.0038305	5
306	251830_at	23.1.2	nucleotide metabolism.synthesis.purine	At3g55010->purM-AIR synthetase	0.83103	1.93756e-05	3	0.899696	3.74534e-07	1	0.855092	6.1411e-06	2	0.65022	0.00348416	6	0.82428	2.59139e-05	4	0.78006	0.000134411	5
307	256461_s_at	23.1.2	nucleotide metabolism.synthesis.purine	At4g18440,At1g36280 flag_XH2 ->1-purB-adenylosuccinate lyase2-purB-adenylosuccinate lyase	0.720879	0.000736866	4	0.883999	1.13882e-06	1	0.777567	0.000145845	2	0.541951	0.0201641	6	0.752904	0.000310741	3	0.692991	0.00143062	5
308	260294_at	23.1.2	nucleotide metabolism.synthesis.purine	At1g63660->guaA-GMP synthase	0.791621	9.07678e-05	4	0.932601	1.73065e-08	1	0.84552	9.92455e-06	2	0.635253	0.00461384	6	0.822779	2.75995e-05	3	0.77006	0.000185372	5
309	262943_at	23.1.2	nucleotide metabolism.synthesis.purine	At1g79470->1-guaB-IMPDH	0.706016	0.0010591	5	0.892966	6.16073e-07	2	0.914084	1.137e-07	1	0.60938	0.00726067	6	0.825332	2.47855e-05	3	0.804644	5.66099e-05	4
310	264675_at	23.1.2	nucleotide metabolism.synthesis.purine	At1g09830->purD-GAR synthetase	0.802124	6.219e-05	5	0.93306	1.64094e-08	2	0.952326	1.15493e-09	1	0.73861	0.000463725	6	0.920103	6.4837e-08	3	0.894239	5.62177e-07	4
311	267162_s_at	23.1.2	nucleotide metabolism.synthesis.purine	At2g37690,At2g05140 flag_XH2 ->1-purEK-AIR carboxylase2-purEK-N5-CAIR mutase	0.681091	0.00185889	4	0.632073	0.00488863	6	0.788688	0.000100499	1	0.646338	0.00375266	5	0.725985	0.000647162	3	0.749118	0.000346369	2
312	267421_at	23.1.2	nucleotide metabolism.synthesis.purine	At2g35040->purH-AICAR transformylase+IMPcyclohydrolase	0.721803	0.000719918	3	0.746786	0.000369983	2	0.840884	1.23808e-05	1	0.554209	0.0170027	6	0.695903	0.0013394	5	0.715935	0.000833415	4
313	247313_at	23.2	nucleotide metabolism.degradation	At5g63980->3'(2'),5'-bisphosphate nucleotidase / inositol polyphosphate 1-phosphatase / FIERY1 protein (FRY1) (SAL1)| identical to SP|Q42546 3'(2'),5'-bisphosphate nucleotidase (EC 3.1.3.7) (3'(2'),5- bisphosphonucleoside 3'(2')-phosphohydrolase) (DPNPase	0.678902	0.00194817	5	0.931727	1.91326e-08	1	0.826075	2.40151e-05	2	0.56433	0.0147	6	0.789834	9.65985e-05	3	0.732008	0.000553263	4
314	249874_at	23.3	nucleotide metabolism.salvage	At5g23070->thymidine kinase	0.74736	0.000364044	5	0.878322	1.63826e-06	1	0.870775	2.5865e-06	2	0.59196	0.00965069	6	0.794018	8.34201e-05	3	0.759176	0.000258511	4
315	250898_at	23.3	nucleotide metabolism.salvage	At5g03300->2-adenosine kinase	0.656005	0.0031134	4	0.910094	1.61392e-07	1	0.722219	0.000712387	2	0.465159	0.0517552	6	0.696648	0.00131682	3	0.609394	0.00725903	5
316	258658_at	23.3	nucleotide metabolism.salvage	At3g09820->1-adenosine kinase	0.577895	0.0120094	3	0.872791	2.29603e-06	1	0.576025	0.0123551	4	0.430002	0.0748965	6	0.642571	0.00402914	2	0.519193	0.0272431	5
317	264561_at	23.3	nucleotide metabolism.salvage	At1g55810->1-upp-uracil phosphoribosytransferase	-0.616547	0.00642837	5	-0.893826	5.79202e-07	1	-0.782114	0.000125569	2	-0.457681	0.0561525	6	-0.712176	0.000913674	3	-0.644854	0.00385963	4
318	246702_at	23.5	nucleotide metabolism.deoxynucleotide metabolism	At5g28050->cytidine/deoxycytidylate deaminase family protein| similar to SP|O34598 Guanine deaminase (EC 3.5.4.3) (Guanase) (Guanine aminase) (Guanine aminohydrolase) (GAH) (GDEase) {Bacillus subtilis}; contains Pfam profile PF00383: Cytidine and deoxycyt	-0.667974	0.00244856	5	-0.859404	4.8919e-06	1	-0.812238	4.22926e-05	2	-0.520053	0.0269446	6	-0.726606	0.000636904	3	-0.69119	0.0014896	4
319	252442_at	23.5	nucleotide metabolism.deoxynucleotide metabolism	At3g46940->deoxyuridine 5'-triphosphate nucleotidohydrolase family| contains Pfam profile: PF00692 deoxyuridine 5'-triphosphate nucleotidohydrolase	0.666421	0.00252754	5	0.873579	2.19029e-06	1	0.849519	8.15352e-06	2	0.503944	0.0329756	6	0.755935	0.000284484	3	0.708077	0.00100844	4
320	257809_at	23.5	nucleotide metabolism.deoxynucleotide metabolism	At3g27060->ribonucleoside-diphosphate reductase small chain, putative / ribonucleotide reductase, putative| similar to ribonucleotide reductase R2 (Nicotiana tabacum) GI:1044912; contains Pfam profile PF00268: Ribonucleotide reductase, small chain	0.587923	0.0102859	5	0.867444	3.13621e-06	1	0.83317	1.76228e-05	2	0.452179	0.0595633	6	0.709023	0.000985859	3	0.667291	0.00248302	4
321	263882_at	23.5	nucleotide metabolism.deoxynucleotide metabolism	At2g21790->ribonucleoside-diphosphate reductase small chain, putative / ribonucleotide reductase, putative| similar to ribonucleotide reductase GI:4151068 from (Nicotiana tabacum)	0.681849	0.00182878	4	0.917982	7.94123e-08	1	0.743743	0.000402808	2	0.47363	0.0470929	6	0.718683	0.000778532	3	0.630675	0.00501353	5
322	260986_at	24	Biodegradation of Xenobiotics	At1g53580->hydroxyacylglutathione hydrolase, putative / glyoxalase II, putative| similar to glyoxalase II GI:1644427 from (Arabidopsis thaliana)	-0.425509	0.0783277	5	-0.809269	4.747e-05	1	-0.606845	0.00757517	2	-0.277493	0.264912	6	-0.558257	0.0160499	3	-0.455284	0.0576199	4
323	262047_at	24	Biodegradation of Xenobiotics	At1g80160->lactoylglutathione lyase family protein / glyoxalase I family protein| contains glyoxalase family protein domain, Pfam:PF00903	-0.515645	0.028502	4	-0.833194	1.76036e-05	1	-0.577895	0.0120096	2	-0.32719	0.185064	6	-0.576098	0.0123414	3	-0.468313	0.0499803	5
324	262603_at	24	Biodegradation of Xenobiotics	At1g15380->lactoylglutathione lyase family protein / glyoxalase I family protein| contains glyoxalase family protein domain, Pfam:PF00903	-0.586206	0.0105659	4	-0.799177	6.93022e-05	1	-0.65464	0.00319779	2	-0.367647	0.133365	6	-0.594667	0.00924273	3	-0.5198	0.0270323	5
325	246800_at	25	C1-metabolism	At5g26780->glycine hydroxymethyltransferase, putative / serine hydroxymethyltransferase, putative / serine/threonine aldolase, putative| strong similarity to SP|P50433 Serine hydroxymethyltransferase, mitochondrial precursor (EC 2.1.2.1) (Serine methylase	0.632416	0.00485836	4	0.896925	4.61594e-07	1	0.736928	0.000485289	2	0.42677	0.0773534	6	0.688259	0.00158991	3	0.598026	0.00875578	5
326	254740_s_at	25	C1-metabolism	At4g13890,At4g13930 flag_XH2 ->glycine hydroxymethyltransferase, putative / serine hydroxymethyltransferase, putative / serine/threonine aldolase, putative| similar to serine hydroxymethyltransferase (Chlamydomonas reinhardtii) GI:17066746; contains Pfam	0.745044	0.00038848	3	0.944399	3.85491e-09	1	0.709416	0.000976631	4	0.586768	0.0104737	6	0.794154	8.30201e-05	2	0.681309	0.00185022	5
327	255685_s_at	25	C1-metabolism	At4g00620,At4g00600 flag_XH2 ->tetrahydrofolate dehydrogenase/cyclohydrolase, putative similar to SP|P07245 C-1-tetrahydrofolate synthase, cytoplasmic (C1-THF synthase) [Includes: Methylenetetrahydrofolate dehydrogenase (EC 1.5.1.5); Methenyltetrahydrofol	0.850853	7.62649e-06	4	0.832851	1.78749e-05	5	0.887452	9.04384e-07	1	0.757213	0.000273994	6	0.871946	2.41413e-06	2	0.858955	5.01086e-06	3
328	252095_at	26.01	misc.misc2	At3g51000->epoxide hydrolase, putative| similar to epoxide hydrolase (Glycine max) GI:2764806; contains Pfam profile PF00561: hydrolase, alpha/beta fold family	-0.383727	0.115946	4	-0.755494	0.00028819	1	-0.543142	0.0198379	2	-0.187809	0.455496	6	-0.460507	0.0544587	3	-0.365861	0.135406	5
329	253048_at	26.01	misc.misc2	At4g37560->formamidase, putative / formamide amidohydrolase, putative| similar to SP|Q50228 Formamidase (EC 3.5.1.49) (Formamide amidohydrolase) {Methylophilus methylotrophus}; contains Pfam profile PF03069: Acetamidase/Formamidase family	-0.479833	0.0438864	5	-0.359786	0.142513	6	-0.649355	0.00354254	1	-0.49956	0.0347848	3	-0.490707	0.0386697	4	-0.604872	0.0078274	2
330	253281_at	26.02	misc.UDP glucosyl and glucoronyl transferases	At4g34138->UDP-glucoronosyl/UDP-glucosyl transferase family protein| contains Pfam profile: PF00201 UDP-glucoronosyl and UDP-glucosyl transferase	-0.614581	0.00664858	5	-0.918178	7.79583e-08	1	-0.785545	0.000111897	2	-0.516995	0.0280177	6	-0.759086	0.000259199	3	-0.68664	0.00164763	4
331	255943_at	26.02	misc.UDP glucosyl and glucoronyl transferases	At1g22370->UDP-glucoronosyl/UDP-glucosyl transferase family protein| glycosyltransferase family	-0.335966	0.172861	3	-0.594903	0.00920783	1	-0.296265	0.232578	4	-0.142371	0.573062	6	-0.346763	0.158609	2	-0.218412	0.383918	5
332	257940_at	26.02	misc.UDP glucosyl and glucoronyl transferases	At3g21790->UDP-glucoronosyl/UDP-glucosyl transferase family protein| contains Pfam profile: PF00201 UDP-glucoronosyl and UDP-glucosyl transferase	-0.553363	0.0172074	3	-0.718165	0.00078863	1	-0.686393	0.0016566	2	-0.333804	0.175816	6	-0.535862	0.021897	4	-0.516372	0.0282405	5
333	259755_at	26.02	misc.UDP glucosyl and glucoronyl transferases	At1g71070->glycosyltransferase family 14 protein / core-2/I-branching enzyme family protein| similar to glucosaminyl (N-acetyl) transferase GB:4758422 from (Homo sapiens)	0.775601	0.000155435	4	0.925583	3.73773e-08	1	0.793644	8.45344e-05	2	0.577543	0.012074	6	0.793121	8.61103e-05	3	0.708605	0.000995797	5
334	260955_at	26.02	misc.UDP glucosyl and glucoronyl transferases	At1g06000->UDP-glucoronosyl/UDP-glucosyl transferase family protein| contains similarity to UDPG glucosyltransferase GB:AAB62270 GI:2232354 from (Solanum berthaultii)	0.606266	0.00764854	5	0.874325	2.09411e-06	1	0.847222	9.1345e-06	2	0.509044	0.0309637	6	0.755151	0.00029109	3	0.709249	0.000980544	4
335	261804_at	26.02	misc.UDP glucosyl and glucoronyl transferases	At1g30530->UDP glucose:flavonoid 3-o-glucosyltransferase, putative similar to UDP glucose:flavonoid 3-o-glucosyltransferase GB:AAB81683 GI:2564114 from [Vitis vinifera];supported by full-length cDNA: Ceres:38407.	0.569738	0.0135753	5	0.873485	2.20273e-06	1	0.726007	0.00064679	2	0.397577	0.10229	6	0.662593	0.00273123	3	0.581363	0.0113891	4
336	265200_s_at	26.02	misc.UDP glucosyl and glucoronyl transferases	At2g36790,At2g36800 flag_XH2 ->UDP-glucoronosyl/UDP-glucosyl transferase family protein| contains Pfam profile: PF00201 UDP-glucoronosyl and UDP-glucosyl transferaseUDP-glucoronosyl/UDP-glucosyl transferase family protein| contains Pfam profile: PF00201 U	-0.647376	0.00367924	4	-0.625584	0.00549069	5	-0.862552	4.12382e-06	1	-0.624685	0.00557867	6	-0.686261	0.00166141	3	-0.775295	0.000156973	2
337	247954_at	26.03	misc.gluco-, galacto- and mannosidases	At5g56870->beta-galactosidase, putative / lactase, putative| similar to beta-galactosidase precursor GI:3869280 from (Carica papaya)	-0.59697	0.00890656	5	-0.870037	2.70057e-06	1	-0.840493	1.26099e-05	2	-0.463753	0.0525612	6	-0.719472	0.000763346	3	-0.680082	0.00189964	4
338	251428_at	26.03	misc.gluco-, galacto- and mannosidases	At3g60140->glycosyl hydrolase family 1 protein| contains Pfam PF00232 : Glycosyl hydrolase family 1 domain; TIGRFAM TIGR01233: 6-phospho-beta-galactosidase; similar to Cyanogenic Beta-Glucosidase (GI:1311386)(pdb:1CBG) (Trifolium Repens); identical beta-g	-0.487853	0.0399902	2	-0.715664	0.00083898	1	-0.466855	0.0507948	3	-0.245718	0.325691	6	-0.451082	0.0602612	4	-0.355664	0.14748	5
339	251642_at	26.03	misc.gluco-, galacto- and mannosidases	At3g57520->alkaline alpha galactosidase, putative| similar to alkaline alpha galactosidase II (Cucumis melo) GI:29838631; contains Pfam profile PF05691: Raffinose synthase or seed imbibition protein Sip1	-0.702123	0.00116056	5	-0.837036	1.47982e-05	2	-0.930715	2.14527e-08	1	-0.590379	0.00989558	6	-0.800215	6.67224e-05	4	-0.804675	5.65435e-05	3
340	251996_at	26.03	misc.gluco-, galacto- and mannosidases	At3g52840->beta-galactosidase, putative / lactase, putative| similar to beta-galactosidase precursor GI:3869280 from (Carica papaya)	-0.6249	0.00555752	5	-0.80353	5.90222e-05	2	-0.873227	2.23698e-06	1	-0.577176	0.0121415	6	-0.798688	7.05462e-05	3	-0.778039	0.000143621	4
341	253090_at	26.03	misc.gluco-, galacto- and mannosidases	At4g36360->beta-galactosidase, putative / lactase, putative| similar to beta-galactosidase precursor SP:P48980 from (Lycopersicon esculentum)	0.622884	0.00575837	3	0.837794	1.42928e-05	1	0.631881	0.00490564	2	0.372417	0.128018	6	0.603204	0.00804598	4	0.509209	0.0309001	5
342	254015_at	26.03	misc.gluco-, galacto- and mannosidases	At4g26140->beta-galactosidase, putative / lactase, putative| similar to beta-galactosidase precursor GI:3869280 from (Carica papaya)	-0.613727	0.00674603	5	-0.899033	3.93965e-07	1	-0.856806	5.61533e-06	2	-0.566487	0.0142428	6	-0.795801	7.82893e-05	3	-0.751263	0.000325784	4
343	256772_at	26.03	misc.gluco-, galacto- and mannosidases	At3g13750->beta-galactosidase, putative / lactase, putative| similar to beta-galactosidase precursor SP:P48980 from (Lycopersicon esculentum)	-0.753231	0.000307817	5	-0.872353	2.35655e-06	4	-0.962857	1.62099e-10	1	-0.69856	0.0012604	6	-0.876323	1.85426e-06	3	-0.88226	1.27551e-06	2
344	259736_at	26.03	misc.gluco-, galacto- and mannosidases	At1g64390->endo-1,4-beta-glucanase, putative / cellulase, putative| similar to endo-beta-1,4-glucanase GI:4972236 from (Fragaria x ananassa) (Plant Mol. Biol. 40, 323-332 (1999))	0.711442	0.000930081	5	0.883168	1.20249e-06	1	0.864737	3.65389e-06	2	0.538663	0.021086	6	0.756325	0.000281247	3	0.726446	0.000639533	4
345	253490_at	26.06	misc.O- methyl transferases	At4g31790->diphthine synthase, putative (DPH5)| similar to Diphthine synthase (Diphtamide biosynthesis methyltransferase) (DPH5) (SP:P32469) (Saccharomyces cerevisiae); similar to CGI-30 protein (GI:4680699) (Homo sapiens); similar to methyltransferase DP	0.767638	0.000199916	5	0.867839	3.06603e-06	2	0.927176	3.15976e-08	1	0.667497	0.0024726	6	0.859019	4.99388e-06	3	0.836942	1.48618e-05	4
346	253695_at	26.06	misc.O- methyl transferases	At4g29510->protein arginine N-methyltransferase, putative| similar to protein arginine N-methyltransferase 1-variant 2 (Homo sapiens) GI:7453575	0.786321	0.000108986	3	0.673078	0.00220311	6	0.869343	2.81179e-06	1	0.713766	0.000878958	5	0.778569	0.000141155	4	0.830149	2.01395e-05	2
347	256288_at	26.06	misc.O- methyl transferases	At3g12270->protein arginine N-methyltransferase family protein| similar to protein arginine N-methyltransferase 3 from {Rattus norvegicus} SP|O70467, {Homo sapiens} SP|O60678	0.760875	0.000245707	5	0.782078	0.00012572	4	0.941349	5.85221e-09	1	0.692948	0.00143201	6	0.822863	2.75034e-05	3	0.857448	5.4285e-06	2
348	258549_at	26.06	misc.O- methyl transferases	At3g06930->protein arginine N-methyltransferase family protein| similar to protein arginine methyltransferase (Mus musculus) GI:5257221	0.721212	0.000730714	5	0.918743	7.38856e-08	1	0.852558	6.99577e-06	2	0.577534	0.0120756	6	0.798207	7.17907e-05	3	0.742762	0.000413899	4
349	261459_at	26.06	misc.O- methyl transferases	At1g21100->O-methyltransferase, putative| similar to GI:2781394	-0.550409	0.0179376	5	-0.65859	0.00295856	2	-0.716792	0.000815952	1	-0.401092	0.0990158	6	-0.576455	0.0122748	3	-0.563419	0.0148966	4
350	266687_at	26.06	misc.O- methyl transferases	At2g19670->protein arginine N-methyltransferase, putative| similar to protein arginine N-methyltransferase 1-variant 1 (Homo sapiens) GI:7453577	0.716213	0.000827716	5	0.858015	5.2679e-06	1	0.844971	1.01918e-05	2	0.541654	0.0202461	6	0.73354	0.00053129	3	0.716586	0.000820116	4
351	246464_at	26.07	misc.oxidases - copper, flavone etc.	At5g16980->NADP-dependent oxidoreductase, putative| strong similarity to probable NADP-dependent oxidoreductase (zeta-crystallin homolog) P1 (SP|Q39172)(gi:886428) and P2 (SP|Q39173)(gi:886430), Arabidopsis thaliana	0.538261	0.0212009	3	0.383238	0.116451	5	0.293008	0.237999	6	0.668688	0.0024129	1	0.569871	0.0135485	2	0.528357	0.0241917	4
352	261913_at	26.07	misc.oxidases - copper, flavone etc.	At1g65860->flavin-containing monooxygenase FMO3, putative similar to flavin-containing monooxygenase FMO3 GI:349533 from [Oryctolagus cuniculus]	0.805097	5.56533e-05	5	0.956348	5.77889e-10	1	0.884374	1.11102e-06	2	0.67765	0.00200082	6	0.859174	4.95248e-06	3	0.813685	3.99485e-05	4
353	265121_at	26.07	misc.oxidases - copper, flavone etc.	At1g62560->flavin-containing monooxygenase family protein / FMO family protein| similar to flavin-containing monooxygenase GB:AAA21178 GI:349534 SP|P32417 from (Oryctolagus cuniculus); contains Pfam profile PF00743 Flavin-binding monooxygenase-like	0.751473	0.000323824	5	0.957078	5.06179e-10	1	0.864443	3.71436e-06	2	0.634866	0.00464661	6	0.8424	1.15259e-05	3	0.787698	0.000103978	4
354	245349_at	26.08	misc.nitrilases, *nitrile lyases, berberine bridge enzymes, reticuline oxidases, troponine reductases	At4g16690->cyanohydrin lyase like protein ;supported by full-length cDNA: Ceres:5546.	-0.771463	0.000177366	5	-0.902834	2.93427e-07	2	-0.912029	1.36455e-07	1	-0.694761	0.00137457	6	-0.866364	3.33463e-06	3	-0.847223	9.13393e-06	4
355	249046_at	26.08	misc.nitrilases, *nitrile lyases, berberine bridge enzymes, reticuline oxidases, troponine reductases	At5g44400->berberine bridge enzyme	0.686325	0.00165906	5	0.917205	8.54211e-08	1	0.799234	6.91592e-05	2	0.568539	0.0138186	6	0.778226	0.000142745	3	0.715389	0.000844691	4
356	264653_at	26.08	misc.nitrilases, *nitrile lyases, berberine bridge enzymes, reticuline oxidases, troponine reductases	At1g08980->amidase family protein| similar to component of chloroplast outer membrane translocon Toc64 (Pisum sativum) GI:7453538; contains Pfam profile PF01425: Amidase; supporting cDNA gi|11493701|gb|AF202077.1|AF202077	-0.761264	0.000242856	1	-0.745339	0.000385293	4	-0.759307	0.000257504	2	-0.595593	0.00910637	6	-0.747416	0.000363474	3	-0.71384	0.000877374	5
357	266265_at	26.08	misc.nitrilases, *nitrile lyases, berberine bridge enzymes, reticuline oxidases, troponine reductases	At2g29340->putative tropinone reductase ; supported by cDNA: gi_14334839_gb_AY035093.1_	-0.437906	0.0691313	5	-0.491677	0.0382285	4	-0.75758	0.000271036	1	-0.432816	0.0728048	6	-0.549369	0.0182005	3	-0.622885	0.00575825	2
358	266278_at	26.08	misc.nitrilases, *nitrile lyases, berberine bridge enzymes, reticuline oxidases, troponine reductases	At2g29300->putative tropinone reductase	-0.494257	0.0370736	6	-0.759607	0.000255212	2	-0.852667	6.95709e-06	1	-0.511812	0.0299123	5	-0.71441	0.000865224	4	-0.724073	0.000679626	3
359	250083_at	26.09	misc.glutathione S transferases	At5g17220->glutathione S-transferase, putative|	0.756773	0.000277569	5	0.948212	2.21015e-09	1	0.846916	9.27243e-06	3	0.695948	0.001338	6	0.873655	2.18038e-06	2	0.809871	4.63791e-05	4
360	258851_at	26.09	misc.glutathione S transferases	At3g03190->glutathione S-transferase, putative| identical to glutathione S-transferase GB:AAB09584 from (Arabidopsis thaliana)	0.775631	0.000155281	5	0.940155	6.84997e-09	1	0.883291	1.19283e-06	2	0.657636	0.00301491	6	0.840227	1.27679e-05	3	0.802932	6.03524e-05	4
361	260745_at	26.09	misc.glutathione S transferases	At1g78370->glutathione S-transferase, putative| similar to 2,4-D inducible glutathione S-transferase GI:2920666 from (Glycine max)	0.665008	0.00260123	3	0.909291	1.72846e-07	1	0.633571	0.00475758	4	0.46818	0.0500541	6	0.683844	0.00175146	2	0.57089	0.0133448	5
362	262916_at	26.09	misc.glutathione S transferases	At1g59700->glutathione S-transferase, putative| similar to glutathione S-transferase GB:AAF29773 GI:6856103 from (Gossypium hirsutum)	-0.723044	0.000697641	4	-0.88544	1.03531e-06	1	-0.79007	9.58105e-05	2	-0.602601	0.0081261	6	-0.763107	0.000229707	3	-0.722753	0.00070281	5
363	267154_at	26.09	misc.glutathione S transferases	At2g30870->glutathione S-transferase, putative| supported by cDNA GI:443698 GB:D17673	0.523195	0.0258757	5	0.805985	5.38167e-05	1	0.665661	0.00256694	3	0.507816	0.031439	6	0.703218	0.00113123	2	0.622884	0.00575836	4
364	246947_at	26.10	misc.cytochrome P450	At5g25120->cytochrome P450 family protein| CYTOCHROME P450 71B1 - Thlaspi arvense, EMBL:L24438	0.0379189	0.881254	5	0.0858702	0.734769	4	-0.155772	0.537085	2	0.158219	0.530629	1	0.128925	0.610155	3	0.0304101	0.904654	6
365	246949_at	26.10	misc.cytochrome P450	At5g25140->cytochrome P450 family protein| CYTOCHROME P450 71B1 - Thlaspi arvense, EMBL:L24438	-0.553627	0.0171434	5	-0.795184	8.00324e-05	1	-0.772439	0.00017197	2	-0.531992	0.0230579	6	-0.717246	0.000806839	3	-0.695257	0.0013592	4
366	252827_at	26.10	misc.cytochrome P450	At4g39950->cytochrome P450 79B2, putative (CYP79B2)| identical to cytochrome P450 (79B2) SP:O81346 from (Arabidopsis thaliana)	0.767866	0.000198506	5	0.948254	2.19613e-09	1	0.880532	1.42512e-06	3	0.729943	0.000584072	6	0.911586	1.41854e-07	2	0.853613	6.62836e-06	4
367	253073_at	26.10	misc.cytochrome P450	At4g37410->cytochrome P450, putative| similar to cytochrome p450 SP:O65790 from (Arabidopsis thaliana)	0.581441	0.0113754	4	0.80235	6.16701e-05	1	0.576013	0.0123572	5	0.539758	0.0207754	6	0.67874	0.00195492	2	0.586745	0.0104774	3
368	253096_at	26.10	misc.cytochrome P450	At4g37330->cytochrome P450 family protein|	-0.830436	1.98873e-05	4	-0.819743	3.12961e-05	5	-0.896024	4.9346e-07	1	-0.758279	0.00026549	6	-0.880565	1.42214e-06	2	-0.877524	1.72172e-06	3
369	253534_at	26.10	misc.cytochrome P450	At4g31500->cytochrome P450 83B1 (CYP83B1)| Identical to Cytochrome P450 (SP:O65782 )(Arabidopsis thaliana)	0.673529	0.00218241	3	0.923457	4.65065e-08	1	0.666954	0.00250021	4	0.553256	0.0172336	6	0.767297	0.000202036	2	0.647462	0.00367318	5
370	254687_at	26.10	misc.cytochrome P450	At4g13770->cytochrome P450 family protein|	0.717204	0.000807685	3	0.943351	4.4609e-09	1	0.712355	0.000909707	4	0.546866	0.0188453	6	0.755226	0.000290455	2	0.658122	0.00298611	5
371	256589_at	26.10	misc.cytochrome P450	At3g28740->cytochrome P450 family protein| contains Pfam profile: PF00067 cytochrome P450	-0.423249	0.0800961	3	-0.712138	0.000914518	1	-0.422116	0.0809941	4	-0.305812	0.217151	6	-0.506748	0.0318573	2	-0.392058	0.107586	5
372	257624_at	26.10	misc.cytochrome P450	At3g26220->cytochrome P450 family protein| identical to cytochrome P450 monooxygenase (CYP71B3) GB:D78602 (Arabidopsis thaliana) (Plant Mol. Biol. 37 (1), 39-52 (1998))	-0.547361	0.0187163	5	-0.825973	2.41197e-05	1	-0.739881	0.00044796	2	-0.364257	0.137258	6	-0.619787	0.00607829	3	-0.568907	0.0137435	4
373	257634_s_at	26.10	misc.cytochrome P450	At3g26170,At3g26180 flag_XH2 ->cytochrome P450 71B19, putative (CYP71B19)| Identical to cytochrome P450 71B19 (SP:Q9LTM4)(Arabidopsis thaliana);similar to cytochrome P450 GB:O65784 (Arabidopsis thaliana)cytochrome P450 71B20, putative (CYP71B2)| identical	-0.253192	0.310714	2	-0.469544	0.0493001	1	-0.187415	0.45646	4	-0.0553145	0.827431	6	-0.233155	0.351803	3	-0.109692	0.664807	5
374	257635_at	26.10	misc.cytochrome P450	At3g26280->cytochrome P450 family protein| identical to cytochrome P450 monooxygenase (CYP71B4) GB:D78603 (Arabidopsis thaliana) (Plant Mol. Biol. 37 (1), 39-52 (1998))	-0.429257	0.0754575	5	-0.762799	0.000231858	1	-0.54062	0.0205333	3	-0.339216	0.168484	6	-0.562343	0.0151313	2	-0.454957	0.0578221	4
375	258094_at	26.10	misc.cytochrome P450	At3g14690->cytochrome P450, putative| similar to GB:Q05047 from (Catharanthus roseus)	-0.559081	0.0158612	3	-0.692068	0.00146063	1	-0.628869	0.00517881	2	-0.350913	0.153351	6	-0.537114	0.0215316	4	-0.489868	0.0390544	5
376	258114_at	26.10	misc.cytochrome P450	At3g14660->cytochrome P450, putative| similar to GB:Q05047 from (Catharanthus roseus)	-0.828595	2.15492e-05	3	-0.91663	9.01194e-08	1	-0.736855	0.000486243	5	-0.735691	0.000501677	6	-0.861714	4.31758e-06	2	-0.780095	0.000134254	4
377	259058_at	26.10	misc.cytochrome P450	At3g03470->cytochrome P450, putative| similar to cytochrome P450 89A2 GB:Q42602 (Arabidopsis thaliana)	-0.37264	0.127772	4	-0.752129	0.000317769	1	-0.510342	0.0304672	2	-0.168302	0.504409	6	-0.447753	0.0624175	3	-0.345398	0.160365	5
378	262717_s_at	26.10	misc.cytochrome P450	At1g16400->cytochrome P450 family protein| similar to gb|AF069494 cytochrome P450 from Sinapis alba and is a member of the PF|00067 Cytochrome P450 family; identical to cytochrome P450 CYP79F2 (CYP79F2) GI:10946207	0.838942	1.35547e-05	5	0.905038	2.45953e-07	1	0.871019	2.54985e-06	2	0.73693	0.000485258	6	0.863505	3.91291e-06	3	0.843561	1.0906e-05	4
379	266996_at	26.10	misc.cytochrome P450	At2g34490->cytochrome P450 family protein| similar to Cytochrome P450 61 (C-22 sterol desaturase) (SP:P54781) {Saccharomyces cerevisiae}; contains Pfam profile: PF00067 cytochrome P450; supported by full-length cDNA: Ceres:158108.	0.723109	0.0006965	4	0.927311	3.11447e-08	1	0.834237	1.68005e-05	2	0.536645	0.021668	6	0.776046	0.00015322	3	0.711075	0.000938361	5
380	249392_at	26.12	misc.peroxidases	At5g40150->peroxidase, putative| identical to peroxidase ATP26a {Arabidopsis thaliana} GP|1890317|emb|CAA72487	0.721924	0.000717709	4	0.9302	2.27243e-08	1	0.746648	0.000371422	3	0.533893	0.0224819	6	0.766047	0.000209977	2	0.669784	0.00235904	5
381	253099_s_at	26.12	misc.peroxidases	At4g37530,At4g37520 flag_XH2 ->peroxidase, putative| similar to peroxidase (Arabidopsis thaliana) gi|1402906|emb|CAA66958; identical to Pfam profile PF00141: Peroxidase; identical to cDNA peroxidase ATP37 GI:18874553peroxidase 50 (PER50) (P50) (PRXR2) ide	-0.653003	0.00330154	5	-0.847875	8.84568e-06	1	-0.823939	2.62892e-05	2	-0.491447	0.0383327	6	-0.697767	0.00128354	3	-0.681139	0.001857	4
382	265471_at	26.12	misc.peroxidases	At2g37130->peroxidase 21 (PER21) (P21) (PRXR5)| identical to SP|Q42580 Peroxidase 21 precursor (EC 1.11.1.7) (Atperox P21) (PRXR5) (ATP2a/ATP2b) {Arabidopsis thaliana}	-0.490849	0.0386047	3	-0.670071	0.0023451	1	-0.536204	0.0217969	2	-0.211256	0.40007	6	-0.433368	0.0723997	4	-0.363978	0.137582	5
383	251356_at	26.16	misc.myrosinases-lectin-jacalin	At3g61060->F-box family protein / lectin-related| low similarity to PP2 lectin polypeptide (Cucurbita maxima) GI:410437; contains Pfam profile PF00646: F-box domain	-0.680022	0.00190206	5	-0.878342	1.6363e-06	2	-0.924704	4.09413e-08	1	-0.582569	0.0111796	6	-0.81567	3.69134e-05	3	-0.794851	8.09879e-05	4
384	262844_at	26.18	misc.invertase/pectin methylesterase inhibitor family protein	At1g14890->invertase/pectin methylesterase inhibitor family protein| similar to pectinesterase GB:X85216 GI:732912 SP|Q43111 (Phaseolus vulgaris), SP|Q42534 from Arabidopsis thaliana; contains Pfam profile PF04043: Plant invertase/pectin methylesterase in	-0.528071	0.0242826	5	-0.873806	2.16065e-06	1	-0.710989	0.000940318	2	-0.359223	0.143185	6	-0.649424	0.00353787	3	-0.563622	0.0148524	4
385	254789_at	26.19	misc.plastocyanin-like	At4g12880->plastocyanin-like domain-containing protein|	0.642442	0.00403887	3	0.823929	2.63006e-05	1	0.718763	0.000776984	2	0.437646	0.0693162	6	0.64103	0.00414689	4	0.581959	0.0112852	5
386	261975_at	26.19	misc.plastocyanin-like	At1g64640->plastocyanin-like domain-containing protein| contains InterPro:IPR003245 plastocyanin-like domain	0.100406	0.691805	3	-0.0631586	0.803384	4	0.231349	0.355651	1	-0.00321281	0.989905	6	0.0311535	0.902334	5	0.102662	0.68521	2
387	266156_at	26.2	misc.UDP glucosyl and glucoronyl transferases	At2g28110->exostosin family protein	-0.502591	0.033526	4	-0.800029	6.71783e-05	1	-0.574723	0.0126003	2	-0.260342	0.296776	6	-0.519567	0.0271132	3	-0.422549	0.0806498	5
388	247268_at	26.21	misc.protease inhibitor/seed storage/lipid transfer protein (LTP) family protein	At5g64080->protease inhibitor/seed storage/lipid transfer protein (LTP) family protein| contains Pfam protease inhibitor/seed storage/LTP family domain PF00234	0.684814	0.00171486	4	0.904501	2.56864e-07	1	0.730049	0.000582455	2	0.494966	0.036761	6	0.700287	0.00121115	3	0.62641	0.00541089	5
389	262694_at	26.21	misc.protease inhibitor/seed storage/lipid transfer protein (LTP) family protein	At1g62790->protease inhibitor/seed storage/lipid transfer protein (LTP) family protein| contains Pfam protease inhibitor/seed storage/LTP family domain PF00234	0.684829	0.00171429	6	0.748133	0.000356187	5	0.764356	0.000221146	4	0.788053	0.00010272	3	0.874245	2.10429e-06	1	0.83614	1.54159e-05	2
390	265111_at	26.21	misc.protease inhibitor/seed storage/lipid transfer protein (LTP) family protein	At1g62510->protease inhibitor/seed storage/lipid transfer protein (LTP) family protein| contains Pfam protease inhibitor/seed storage/LTP family domain PF00234	-0.40828	0.0925579	5	-0.779472	0.000137036	1	-0.50126	0.0340743	3	-0.311054	0.208971	6	-0.54502	0.0193324	2	-0.421379	0.0815818	4
391	265656_at	26.21	misc.protease inhibitor/seed storage/lipid transfer protein (LTP) family protein	At2g13820->protease inhibitor/seed storage/lipid transfer protein (LTP) family protein| contains Pfam protease inhibitor/seed storage/LTP family domain PF00234	0.603316	0.00803114	4	0.755851	0.000285189	1	0.653363	0.00327845	2	0.392314	0.107336	6	0.605547	0.00774036	3	0.532105	0.0230232	5
392	252167_at	26.22	misc.short chain dehydrogenase/reductase (SDR)	At3g50560->short-chain dehydrogenase/reductase (SDR) family protein| contains INTERPRO family IPR002198 short-chain dehydrogenase/reductase (SDR) superfamily	-0.656772	0.00306675	5	-0.775037	0.00015828	4	-0.851381	7.42644e-06	1	-0.645715	0.00379724	6	-0.786793	0.000107245	3	-0.799165	6.93334e-05	2
393	254175_at	26.22	misc.short chain dehydrogenase/reductase (SDR)	At4g24050->short-chain dehydrogenase/reductase (SDR) family protein| contains INTERPRO family IPR002198 Short-chain dehydrogenase/reductase (SDR) superfamily	-0.521636	0.0264019	5	-0.830955	1.94397e-05	1	-0.713098	0.000893416	2	-0.334267	0.17518	6	-0.606239	0.00765196	3	-0.541232	0.0203628	4
394	254764_at	26.22	misc.short chain dehydrogenase/reductase (SDR)	At4g13250->short-chain dehydrogenase/reductase (SDR) family protein| contains INTERPRO family IPR002198 Short-chain dehydrogenase/reductase (SDR) superfamily	-0.222016	0.375921	2	-0.265198	0.287529	1	-0.105218	0.677769	4	-0.102105	0.686838	5	-0.178439	0.478685	3	-0.101764	0.687833	6
395	258815_at	26.22	misc.short chain dehydrogenase/reductase (SDR)	At3g04000->short-chain dehydrogenase/reductase (SDR) family protein| similar to SP|Q08632 Short-chain type dehydrogenase/reductase (EC 1.-.-.-) {Picea abies}; contains Pfam:PF00106 oxidoreductase, short chain dehydrogenase/reductase family	-0.555313	0.0167386	4	-0.826249	2.38371e-05	1	-0.697467	0.0012924	2	-0.357902	0.144769	6	-0.600927	0.00835216	3	-0.541571	0.0202689	5
396	267169_at	26.22	misc.short chain dehydrogenase/reductase (SDR)	At2g37540->short-chain dehydrogenase/reductase (SDR) family protein| contains INTERPRO family IPR002198 Short-chain dehydrogenase/reductase (SDR) superfamily	-0.353442	0.150207	3	-0.126252	0.617645	6	-0.501946	0.0337908	1	-0.316365	0.20089	4	-0.289133	0.24455	5	-0.416336	0.085688	2
397	259786_at	26.28	misc.GDSL-motif lipase	At1g29660->GDSL-motif lipase/hydrolase family protein| low similarity to family II lipase EXL1 (Arabidopsis thaliana) GI:15054382; contains InterPro Entry IPR001087 Lipolytic enzyme, G-D-S-L family	0.454454	0.0581349	4	0.684212	0.00173749	1	0.571412	0.0132413	2	0.268111	0.282067	6	0.487281	0.0402589	3	0.417876	0.0844187	5
398	267096_at	26.28	misc.GDSL-motif lipase	At2g38180->GDSL-motif lipase/hydrolase family protein| similar to SP|P41734 Isoamyl acetate-hydrolyzing esterase (EC 3.1.-.-) {Saccharomyces cerevisiae}; contains Pfam profile PF00657: Lipase/Acylhydrolase with GDSL-like motif	-0.387946	0.111656	2	-0.476038	0.0458277	1	-0.0966026	0.702966	6	-0.230011	0.358519	4	-0.296698	0.231865	3	-0.173236	0.491805	5
399	245085_at	27.1	RNA.processing	At2g23350->polyadenylate-binding protein, putative / PABP, putative|	0.713677	0.000880882	2	0.896918	4.6183e-07	1	0.642142	0.00406162	4	0.517733	0.0277559	6	0.705576	0.00107017	3	0.600144	0.00845969	5
400	245440_at	27.1	RNA.processing	At4g16680->RNA helicase, putative| similar to SP|Q14562 ATP-dependent helicase DDX8 (RNA helicase HRH1) (DEAH-box protein 8) {Homo sapiens}; contains Pfam profiles PF04408: Helicase associated domain (HA2), PF00271: Helicase conserved C-terminal domain	-0.507012	0.0317534	5	-0.874245	2.10428e-06	1	-0.697007	0.00130607	2	-0.408608	0.0922702	6	-0.680655	0.00187639	3	-0.584489	0.0108521	4
401	247606_at	27.1	RNA.processing	At5g61000->RNA helicase	0.673115	0.00220138	5	0.899865	3.69728e-07	1	0.865485	3.50407e-06	2	0.556168	0.0165361	6	0.780461	0.000132644	3	0.746929	0.000368499	4
402	248147_at	27.1	RNA.processing	At5g54900->RNA-binding protein 45 (RBP45), putative| contains similarity to polyadenylate-binding protein 5	0.728165	0.000611752	3	0.862421	4.1537e-06	1	0.693129	0.00142619	4	0.586193	0.0105682	6	0.730002	0.000583181	2	0.655141	0.0031666	5
403	249426_at	27.1	RNA.processing	At5g39840->ATP-dependent RNA helicase, mitochondrial, putative| similar to mitochondrial RNA helicase (Arabidopsis thaliana) GI:5823579; contains Pfam profile PF00271: Helicase conserved C-terminal domain	0.879343	1.5366e-06	4	0.832685	1.80078e-05	6	0.889179	8.0365e-07	3	0.838778	1.36579e-05	5	0.932497	1.75149e-08	1	0.91236	1.32548e-07	2
404	249816_at	27.1	RNA.processing	At5g23880->cleavage and polyadenylation specificity factor| identical to cleavage and polyadenylation specificity factor (Arabidopsis thaliana) SWISS-PROT:Q9LKF9	0.814498	3.86808e-05	3	0.935858	1.17662e-08	1	0.804208	5.75426e-05	4	0.679612	0.00191886	6	0.848572	8.54653e-06	2	0.773429	0.000166641	5
405	250538_at	27.1	RNA.processing	At5g08620->DEAD box RNA helicase (RH25)| identical to RNA helicase (Arabidopsis thaliana) GI:3776023; contains Pfam profiles PF00270: DEAD/DEAH box helicase, PF00271: Helicase conserved C-terminal domain	0.711027	0.000939456	3	0.607025	0.00755249	6	0.784228	0.000116987	1	0.644366	0.00389535	5	0.680988	0.00186301	4	0.732996	0.000539004	2
406	253213_at	27.1	RNA.processing	At4g34910->DEAD/DEAH box helicase, putative (RH16)| identical to cDNA DEAD box RNA helicase, RH16 GI:3776006	0.584405	0.0108663	4	0.575717	0.0124127	5	0.841665	1.19338e-05	1	0.51712	0.0279735	6	0.632222	0.00487544	3	0.714416	0.000865104	2
407	253607_at	27.1	RNA.processing	At4g30330->small nuclear ribonucleoprotein E, putative / snRNP-E, putative / Sm protein E, putative| similar to SWISS-PROT:P08578 small nuclear ribonucleoprotein E (snRNP-E) (Sm protein E, Sm-E, SmE) (Chicken)	0.825751	2.4348e-05	3	0.939109	7.84203e-09	1	0.773113	0.000168328	4	0.67753	0.0020059	6	0.840218	1.27735e-05	2	0.751799	0.000320802	5
408	253668_at	27.1	RNA.processing	At4g30220->small nuclear ribonucleoprotein F, putative / snRNP-F, putative / Sm protein F, putative| similar to SWISS-PROT:Q15356 small nuclear ribonucleoprotein F (snRNP-F, Sm protein F, Sm-F, SmF) (Mouse)	0.680847	0.00186868	4	0.808402	4.908e-05	1	0.790132	9.56029e-05	2	0.509552	0.0307685	6	0.708055	0.00100897	3	0.665488	0.00257598	5
409	253777_at	27.1	RNA.processing	At4g28450->transducin family protein / WD-40 repeat family protein| SOF1 (involved in rRNA processing) protein-yeast	0.750954	0.000328686	4	0.722412	0.000708916	5	0.808059	4.97297e-05	1	0.624038	0.00564274	6	0.766978	0.00020404	2	0.751702	0.000321702	3
410	254080_at	27.1	RNA.processing	At4g25630->fibrillarin 2 (FIB2)| identical to fibrillarin 2 GI:9965655 from (Arabidopsis thaliana)	0.842187	1.16429e-05	5	0.902049	3.12132e-07	2	0.916545	9.08252e-08	1	0.72614	0.000644581	6	0.871732	2.44496e-06	3	0.853136	6.79244e-06	4
411	254475_at	27.1	RNA.processing	At4g20440->small nuclear ribonucleoprotein associated protein B, putative / snRNP-B, putative / Sm protein B, putative| similar to SP|Q05856 Small nuclear ribonucleoprotein associated protein B (snRNP-B) (Sm protein B) (Sm-B) (SmB) {Drosophila melanogaste	0.763716	0.000225494	4	0.948199	2.21446e-09	1	0.791261	9.19196e-05	3	0.586765	0.0104741	6	0.803358	5.94004e-05	2	0.716218	0.000827609	5
412	258449_s_at	27.1	RNA.processing	At3g22310,At3g22330 flag_XH2 ->DEAD box RNA helicase, putative (RH9)| similar to RNA helicases GI:3775995, GI:3775987 (Arabidopsis thaliana); contains Pfam profiles PF00270: DEAD/DEAH box helicase, PF00271: Helicase conserved C-terminal domainDEAD box RNA	0.747426	0.000363374	2	0.67775	0.00199656	5	0.777447	0.000146418	1	0.596771	0.0089353	6	0.718661	0.000778953	3	0.711539	0.00092789	4
413	261725_at	27.1	RNA.processing	At1g76300->small nuclear ribonucleoprotein D3, putative / snRNP core protein D3, putative / Sm protein D3, putative| similar to SWISS-PROT:P43331 small nuclear ribonucleoprotein Sm D3 (snRNP core protein D3, Sm-D3) (Mouse)	0.544771	0.0193988	5	0.735762	0.000500723	1	0.713586	0.000882831	2	0.382015	0.117719	6	0.5991	0.00860464	3	0.556241	0.016519	4
414	265930_at	27.1	RNA.processing	At2g18510->pre-mRNA splicing factor, putative| similar to SP|Q15427 Splicing factor 3B subunit 4 (Spliceosome associated protein 49) (SAP 49) (SF3b50) (Pre-mRNA splicing factor SF3b 49 kDa subunit) {Homo sapiens}; contains Pfam profile PF00076: RNA recogn	0.723269	0.000693661	5	0.930551	2.18505e-08	1	0.840445	1.26385e-05	2	0.551279	0.0177201	6	0.796757	7.56487e-05	3	0.731808	0.000556186	4
415	266579_at	27.1	RNA.processing	At2g23930->small nuclear ribonucleoprotein G, putative / snRNP-G, putative / Sm protein G, putative| similar to small nuclear ribonucleoprotein G (snRNP-G, Sm protein G, Sm-G, SmG) (Homo sapiens) SWISS-PROT:Q15357	0.641862	0.00408296	5	0.839795	1.30283e-05	1	0.762466	0.000234207	2	0.528222	0.0242344	6	0.734185	0.000522262	3	0.669816	0.00235747	4
416	266932_s_at	27.1	RNA.processing	At2g07750,At1g63250 flag_XH2 ->DEAD box RNA helicase, putative| similar to RNA helicase RH25 (Arabidopsis thaliana) GI:3776023; contains Pfam profiles PF00270: DEAD/DEAH box helicase, PF00271: Helicase conserved C-terminal domainDEAD box RNA helicase, put	0.827289	2.27983e-05	3	0.751625	0.000322418	6	0.814711	3.83541e-05	4	0.811326	4.38293e-05	5	0.870874	2.5716e-06	1	0.860363	4.64584e-06	2
417	245367_at	27.2	RNA.transcription	At4g16265->DNA-directed RNA polymerase II, putative| similar to SP|P36958 DNA-directed RNA polymerase II 15.1 kDa polypeptide (EC 2.7.7.6) {Drosophila melanogaster}; contains Pfam profile PF02150: RNA polymerases M/15 Kd subunit	0.625862	0.00546372	5	0.921181	5.83631e-08	1	0.755194	0.000290731	3	0.544952	0.0193504	6	0.7753	0.000156948	2	0.692689	0.00144037	4
418	247763_at	27.2	RNA.transcription	At5g59180->DNA-directed RNA polymerase II| identical to Swiss-Prot:P38421 DNA-directed RNA polymerase II 19 kDa polypeptide (EC 2.7.7.6) (RNA polymerase II subunit 5) (Arabidopsis thaliana)	0.744977	0.000389212	6	0.832541	1.81233e-05	4	0.927697	2.98813e-08	1	0.767719	0.000199414	5	0.896813	4.6547e-07	3	0.906037	2.26741e-07	2
419	248984_at	27.2	RNA.transcription	At5g45140->DNA-directed RNA polymerase, putative| similar to SP|P22276 DNA-directed RNA polymerase III 130 kDa polypeptide (EC 2.7.7.6) (RNA polymerase III subunit 2) {Saccharomyces cerevisiae}; contains Pfam profiles PF04560: RNA polymerase Rpb2 domain 7	0.840348	1.26962e-05	4	0.91135	1.44792e-07	1	0.883153	1.20367e-06	2	0.707948	0.00101155	6	0.866767	3.25929e-06	3	0.825595	2.45111e-05	5
420	249769_at	27.2	RNA.transcription	At5g24120->RNA polymerase sigma subunit SigE (sigE) / sigma-like factor (SIG5)| identical to RNA polymerase sigma subunit SigE (Arabidopsis thaliana) GI:4972299, sigma-like factor (Arabidopsis thaliana) GI:4033838; contains Pfam profiles PF04545: Sigma-70	-0.0227242	0.928684	6	-0.0981443	0.698434	5	-0.183892	0.465119	1	-0.109722	0.664722	4	-0.132522	0.60014	3	-0.160216	0.525387	2
421	251593_at	27.2	RNA.transcription	At3g57660->DNA-directed RNA polymerase family protein| similar to SP|O35134 DNA-directed RNA polymerase I largest subunit (EC 2.7.7.6) (RNA polymerase I 194 kDa subunit) (RPA194) {Mus musculus}; contains InterPro accession IPR000722: RNA polymerase, alpha	0.819193	3.201e-05	5	0.837103	1.47533e-05	4	0.868397	2.96949e-06	1	0.723574	0.000688302	6	0.858197	5.21744e-06	2	0.845845	9.76912e-06	3
422	258079_at	27.2	RNA.transcription	At3g25940->transcription factor S-II (TFIIS) domain-containing protein| similar to SP|O94703 DNA-directed RNA polymerase I 13.1 kDa polypeptide (EC 2.7.7.6) {Schizosaccharomyces pombe}; contains Pfam profile PF01096: Transcription factor S-II (TFIIS)	0.72941	0.000592254	5	0.60289	0.00808757	6	0.841216	1.2189e-05	2	0.792813	8.70502e-05	4	0.815775	3.67584e-05	3	0.876026	1.88834e-06	1
423	259672_at	27.2	RNA.transcription	At1g68990->DNA-directed RNA polymerase, mitochondrial (RPOMT)| identical to SP|P92969 DNA-directed RNA polymerase, mitochondrial precursor (EC 2.7.7.6) {Arabidopsis thaliana}	0.648972	0.00356867	4	0.580381	0.0115622	5	0.759901	0.000252982	1	0.545144	0.0192995	6	0.65815	0.00298446	3	0.675285	0.00210343	2
424	260049_at	27.2	RNA.transcription	At1g29940->DNA-directed RNA polymerase family protein| similar to SP|P22138 DNA-directed RNA polymerase I 135 kDa polypeptide (EC 2.7.7.6) (RNA polymerase I subunit 2) {Saccharomyces cerevisiae}; contains Pfam profiles PF04563; RNA polymerase beta subunit	0.670442	0.00232719	4	0.60784	0.00745048	6	0.870797	2.58331e-06	1	0.64064	0.00417716	5	0.733517	0.00053161	3	0.795658	7.86892e-05	2
425	266237_at	27.2	RNA.transcription	At2g29540->DNA-directed RNA polymerase I(A) and III(C) 14 kDa subunit (RPAC14)| identical to RNA polymerase I(A) and III(C) 14 kDa subunit (AtRPAC14) (Arabidopsis thaliana) GI:1184686	0.766229	0.000208809	5	0.795954	7.78617e-05	4	0.895885	4.98523e-07	1	0.680943	0.00186482	6	0.827363	2.27257e-05	2	0.825637	2.44667e-05	3
426	250781_at	27.3.03	RNA.regulation of transcription.AP2/EREBP, APETALA2/Ethylene-responsive element binding protein family	At5g05410->DRE-binding protein (DREB2A)| identical to DREB2A GI:3738230 from (Arabidopsis thaliana) ; supported by cDNA:gi_3738229_dbj_AB007790.1_AB007790	-0.15614	0.536112	3	-0.430636	0.0744217	1	-0.0797077	0.753222	4	-0.0320569	0.899515	6	-0.210278	0.402304	2	-0.0565469	0.823643	5
427	255742_at	27.3.03	RNA.regulation of transcription.AP2/EREBP, APETALA2/Ethylene-responsive element binding protein family	At1g25560->DNA-binding protein RAV2, putative similar to DNA-binding protein RAV2 GI:3868859 from [Arabidopsis thaliana]; supported by cDNA: gi_15810260_gb_AY056169.1_	-0.524893	0.0253121	5	-0.790066	9.58238e-05	1	-0.770661	0.000181906	2	-0.391346	0.108283	6	-0.617785	0.00629268	3	-0.607975	0.00743371	4
428	255926_at	27.3.03	RNA.regulation of transcription.AP2/EREBP, APETALA2/Ethylene-responsive element binding protein family	At1g22190->AP2 domain containing protein RAP2, putative similar to AP2 domain containing protein RAP2.4 GI:2281633 from [Arabidopsis thaliana]; supported by cDNA: gi_15292782_gb_AY050825.1_	-0.697987	0.00127707	5	-0.880348	1.44193e-06	1	-0.854534	6.32103e-06	2	-0.535279	0.0220691	6	-0.761858	0.000238546	3	-0.729099	0.000597082	4
429	259364_at	27.3.03	RNA.regulation of transcription.AP2/EREBP, APETALA2/Ethylene-responsive element binding protein family	At1g13260->DNA-binding protein RAV1 identical to RAV1 GI:3868857 from [Arabidopsis thaliana]; supported by cDNA: gi_3868856_dbj_AB013886.1_AB013886	-0.0808623	0.749755	5	-0.364216	0.137306	2	-0.470982	0.0485147	1	-0.00226513	0.992883	6	-0.21893	0.382762	4	-0.238006	0.341581	3
430	260037_at	27.3.03	RNA.regulation of transcription.AP2/EREBP, APETALA2/Ethylene-responsive element binding protein family	At1g68840->putative DNA-binding protein (RAV2-like) identical to residues 34-352 of RAV2 GB:BAA34251 (Arabidopsis thaliana);supported by full-length cDNA: Ceres:19561.	-0.552625	0.0173878	5	-0.720337	0.000746973	2	-0.820588	3.02276e-05	1	-0.486291	0.0407275	6	-0.677057	0.00202615	4	-0.689508	0.0015465	3
431	261395_at	27.3.03	RNA.regulation of transcription.AP2/EREBP, APETALA2/Ethylene-responsive element binding protein family	At1g79700->unknown protein similar to putative AP2 domain transcription factor GI:2887500 from [Arabidopsis thaliana]	-0.775038	0.000158277	5	-0.952152	1.18834e-09	1	-0.906054	2.26427e-07	2	-0.646025	0.00377498	6	-0.863238	3.97103e-06	3	-0.814891	3.80807e-05	4
432	262977_at	27.3.03	RNA.regulation of transcription.AP2/EREBP, APETALA2/Ethylene-responsive element binding protein family	At1g75490->DRE-binding transcription factor, putative| similar to DREB2A GB:BAA33794 GI:3738230 from (Arabidopsis thaliana) (Plant Cell 10 (8), 1391-1406 (1998))	-0.529163	0.0239365	5	-0.870836	2.57737e-06	1	-0.714427	0.000864869	2	-0.374367	0.125876	6	-0.655035	0.0031732	3	-0.57199	0.0131276	4
433	264415_at	27.3.03	RNA.regulation of transcription.AP2/EREBP, APETALA2/Ethylene-responsive element binding protein family	At1g43160->AP2 domain containing protein, putative similar to AP2 domain containing protein GI:2281637 from [Arabidopsis thaliana]	-0.29765	0.230299	3	-0.401592	0.098557	1	-0.353285	0.1504	2	-0.1054	0.677239	6	-0.242189	0.332909	4	-0.221339	0.377415	5
434	246523_at	27.3.07	RNA.regulation of transcription.C2C2(Zn) CO-like, Constans-like zinc finger family	At5g15850->zinc finger protein CONSTANS-LIKE 1 (COL1)| identical to Zinc finger protein CONSTANS-LIKE 1 SP:O50055 from (Arabidopsis thaliana)	-0.626298	0.0054217	5	-0.673376	0.00218942	4	-0.756867	0.000276805	1	-0.583303	0.0110534	6	-0.685051	0.001706	3	-0.70576	0.00106552	2
435	249415_at	27.3.08	RNA.regulation of transcription.C2C2(Zn) DOF zinc finger family	At5g39660->Dof-type zinc finger domain-containing protein| similar to H-protein promoter binding factor-2a GI:3386546 from (Arabidopsis thaliana)	-0.569308	0.0136621	5	-0.70086	0.00119515	2	-0.716206	0.000827847	1	-0.485795	0.0409638	6	-0.660314	0.00285883	3	-0.638093	0.00437926	4
436	254016_at	27.3.09	RNA.regulation of transcription.C2C2(Zn) GATA transcription factor family	At4g26150->zinc finger (GATA type) family protein| Arabidopsis thaliana mRNA for GATA transcription factor 3, PID:e1254739	-0.504484	0.0327579	3	-0.408716	0.0921762	6	-0.681959	0.00182447	1	-0.44943	0.0613239	5	-0.486866	0.040455	4	-0.585602	0.0106659	2
437	257571_at	27.3.09	RNA.regulation of transcription.C2C2(Zn) GATA transcription factor family	At3g16870->zinc finger (GATA type) family protein| contains Pfam profile:PF00320 GATA:GATA zinc finger	0.543828	0.019652	5	0.638757	0.00432579	3	0.804672	5.65489e-05	1	0.437786	0.0692169	6	0.630257	0.00505144	4	0.649062	0.00356251	2
438	258529_at	27.3.09	RNA.regulation of transcription.C2C2(Zn) GATA transcription factor family	At3g06740->zinc finger (GATA type) family protein|	0.55554	0.0166847	5	0.799338	6.88973e-05	2	0.83698	1.48366e-05	1	0.403551	0.096771	6	0.657714	0.0030103	3	0.642289	0.00405045	4
439	257022_at	27.3.11	RNA.regulation of transcription.C2H2 zinc finger family	At3g19580->zinc finger (C2H2 type) protein 2 (AZF2)| identical to Cys2/His2-type zinc finger protein 2 (Arabidopsis thaliana) gi|6009885|dbj|BAA85107	-0.711957	0.000918538	5	-0.924197	4.31302e-08	1	-0.827135	2.29497e-05	2	-0.590827	0.00982576	6	-0.80225	6.18992e-05	3	-0.747063	0.00036711	4
440	258089_at	27.3.11	RNA.regulation of transcription.C2H2 zinc finger family	At3g14740->PHD finger family protein| similar to zinc-finger protein BR140 (PIR|JC2069)(Homo sapiens); contains PHD-finger domain PF00628	0.56306	0.0149745	5	0.753874	0.000302129	1	0.730533	0.000575136	2	0.387809	0.111794	6	0.63014	0.00506209	3	0.583684	0.0109884	4
441	265573_at	27.3.11	RNA.regulation of transcription.C2H2 zinc finger family	At2g28200->zinc finger (C2H2 type) family protein| contains Pfam domain, PF00096: Zinc finger, C2H2 type	-0.76436	0.000221114	5	-0.874157	2.11541e-06	1	-0.851418	7.41222e-06	2	-0.609439	0.00725355	6	-0.800183	6.67995e-05	3	-0.77036	0.00018364	4
442	246045_at	27.3.12	RNA.regulation of transcription.C3H zinc finger family	At5g19430->zinc finger (C3HC4-type RING finger) family protein| contains Pfam profile: PF00097 zinc finger, C3HC4 type (RING finger)	-0.528601	0.0241142	5	-0.806922	5.19377e-05	1	-0.755471	0.000288383	2	-0.358947	0.143514	6	-0.608994	0.00730785	3	-0.580131	0.0116066	4
443	248759_at	27.3.12	RNA.regulation of transcription.C3H zinc finger family	At5g47610->zinc finger (C3HC4-type RING finger) family protein| contains Pfam profile: PF00097 zinc finger, C3HC4 type (RING finger)	-0.669884	0.00235417	5	-0.567646	0.0140019	6	-0.765833	0.000211367	1	-0.671399	0.00228147	4	-0.697603	0.00128837	3	-0.759589	0.00025535	2
444	249065_at	27.3.12	RNA.regulation of transcription.C3H zinc finger family	At5g44260->zinc finger (CCCH-type) family protein| contains Pfam domain, PF00642: Zinc finger C-x8-C-x5-C-x3-H type (and similar)	-0.444536	0.0645552	5	-0.802295	6.17967e-05	1	-0.548717	0.0183668	3	-0.373729	0.126575	6	-0.604257	0.00790743	2	-0.497648	0.0355971	4
445	253722_at	27.3.12	RNA.regulation of transcription.C3H zinc finger family	At4g29190->zinc finger (CCCH-type) family protein| contains Pfam domain, PF00642: Zinc finger C-x8-C-x5-C-x3-H type (and similar)	-0.161153	0.522935	5	-0.602793	0.00810051	1	-0.459235	0.0552167	2	-0.111358	0.660005	6	-0.383683	0.115991	3	-0.298624	0.228703	4
446	253806_at	27.3.12	RNA.regulation of transcription.C3H zinc finger family	At4g28270->zinc finger (C3HC4-type RING finger) family protein| contains Pfam profile: PF00097 zinc finger, C3HC4 type (RING finger)	-0.568882	0.0137486	5	-0.635549	0.00458891	2	-0.762994	0.000230493	1	-0.396643	0.103173	6	-0.573588	0.0128172	4	-0.602902	0.00808606	3
447	256326_at	27.3.12	RNA.regulation of transcription.C3H zinc finger family	At3g02340->zinc finger (C3HC4-type RING finger) family protein| contains Pfam profile: PF00097 Zinc finger, C3HC4 type (RING finger)	-0.73561	0.000502775	4	-0.953769	9.07264e-10	1	-0.783077	0.000121594	3	-0.559085	0.0158602	6	-0.788068	0.000102665	2	-0.703587	0.00112149	5
448	257967_at	27.3.12	RNA.regulation of transcription.C3H zinc finger family	At3g19910->zinc finger (C3HC4-type RING finger) family protein| contains Pfam profile: PF00097 zinc finger, C3HC4 type (RING finger)	-0.694055	0.0013967	4	-0.871093	2.53879e-06	1	-0.77619	0.000152507	2	-0.473946	0.0469255	6	-0.697115	0.00130286	3	-0.642454	0.00403797	5
449	258024_at	27.3.12	RNA.regulation of transcription.C3H zinc finger family	At3g19360->zinc finger (CCCH-type) family protein| contains Pfam domain, PF00642: Zinc finger C-x8-C-x5-C-x3-H type (and similar)	0.767353	0.000201685	4	0.744969	0.000389295	5	0.840449	1.26358e-05	1	0.663186	0.00269883	6	0.787573	0.000104424	3	0.793859	8.38938e-05	2
450	261265_at	27.3.12	RNA.regulation of transcription.C3H zinc finger family	At1g26800->zinc finger (C3HC4-type RING finger) family protein| contains Pfam profile: PF00097 zinc finger, C3HC4 type (RING finger)	-0.566301	0.0142818	5	-0.880064	1.4682e-06	1	-0.759436	0.00025651	2	-0.422498	0.0806905	6	-0.690063	0.00152754	3	-0.615571	0.00653689	4
451	266656_at	27.3.12	RNA.regulation of transcription.C3H zinc finger family	At2g25900->zinc finger (CCCH-type) family protein| contains Pfam domain, PF00642: Zinc finger C-x8-C-x5-C-x3-H type (and similar)	-0.572892	0.0129516	5	-0.843763	1.08013e-05	1	-0.817156	3.47723e-05	2	-0.555061	0.0167986	6	-0.77804	0.000143613	3	-0.730183	0.000580425	4
452	266695_at	27.3.12	RNA.regulation of transcription.C3H zinc finger family	At2g19810->zinc finger (CCCH-type) family protein| contains Pfam domain, PF00642: Zinc finger C-x8-C-x5-C-x3-H type (and similar)	-0.199299	0.427864	5	-0.614539	0.0066533	1	-0.552975	0.017302	2	-0.0679857	0.788668	6	-0.365026	0.136369	3	-0.317565	0.199093	4
453	260425_at	27.3.13	RNA.regulation of transcription.CCAAT box binding factor family	At1g72440->CCAAT-box-binding transcription factor-related| similar to CCAAT-box-binding transcription factor (CCAAT-binding factor) (CBF) (Swiss-Prot:Q03701) (Homo sapiens), GB:P53569 (Mus musculus)	0.643217	0.00398053	3	0.490732	0.0386581	6	0.70841	0.00100044	1	0.561041	0.0154194	5	0.619363	0.00612327	4	0.665031	0.00259999	2
454	261610_at	27.3.20	RNA.regulation of transcription.G2-like transcription factor family, GARP	At1g49560->myb family transcription factor| contains Pfam profile: PF00249 myb-like DNA-binding domain	0.563001	0.0149874	6	0.65033	0.00347675	4	0.78301	0.000121866	1	0.575728	0.0124107	5	0.661972	0.00276552	3	0.717706	0.00079768	2
455	252483_at	27.3.21	RNA.regulation of transcription.GRAS transcription factor family	At3g46600->scarecrow transcription factor family protein| scarecrow-like 11 - Arabidopsis thaliana, EMBL:AF036307	-0.754375	0.00029776	5	-0.871638	2.45855e-06	2	-0.945242	3.42069e-09	1	-0.683887	0.00174982	6	-0.842346	1.15555e-05	4	-0.855033	6.1599e-06	3
456	261860_at	27.3.21	RNA.regulation of transcription.GRAS transcription factor family	At1g50600->scarecrow-like transcription factor 5 (SCL5)| similar to SCARECROW GB:AAB06318 GI:1497987 from (Arabidopsis thaliana)	-0.595682	0.00909331	5	-0.839128	1.34383e-05	1	-0.78164	0.000127563	2	-0.454341	0.058205	6	-0.665443	0.00257837	3	-0.638865	0.00431712	4
457	251272_at	27.3.22	RNA.regulation of transcription.HB,Homeobox transcription factor family	At3g61890->homeobox-leucine zipper protein 12 (HB-12) / HD-ZIP transcription factor 12| identical to homeobox-leucine zipper protein ATHB-12 (GI:6899887) (Arabidopsis thaliana)	-0.563332	0.0149153	5	-0.864191	3.76675e-06	1	-0.758045	0.000267339	2	-0.432553	0.0729985	6	-0.68185	0.00182875	3	-0.620982	0.00595318	4
458	264974_at	27.3.22	RNA.regulation of transcription.HB,Homeobox transcription factor family	At1g27050->homeobox-leucine zipper family protein| contains Pfam profile:PF00046 Homeobox domain and Pfam profile:PF00076 RNA recognition motif	0.677412	0.00201096	4	0.738321	0.000467367	1	0.657658	0.00301361	5	0.619965	0.00605951	6	0.734225	0.000521711	2	0.677424	0.00201044	3
459	247549_at	27.3.25	RNA.regulation of transcription.MYB domain transcription factor family	At5g61420->myb family transcription factor (MYB28)| contains Pfam profile: PF00249 myb-like DNA-binding domain	0.590871	0.00981888	5	0.900976	3.39371e-07	1	0.724081	0.000679476	3	0.518957	0.0273257	6	0.744481	0.000394635	2	0.660358	0.00285632	4
460	247600_at	27.3.25	RNA.regulation of transcription.MYB domain transcription factor family	At5g60890->receptor-like protein kinase (ATR1) (MYB34)| identical to receptor-like protein kinase(ATR1) GI:3150037 from (Arabidopsis thaliana); contains PFAM profile: myb DNA binding domain PF00249; identical to cDNA putative transcription factor (MYB34)	0.71439	0.000865655	5	0.870173	2.67926e-06	2	0.910108	1.612e-07	1	0.592862	0.00951321	6	0.798522	7.09731e-05	3	0.788464	0.00010128	4
461	250598_at	27.3.25	RNA.regulation of transcription.MYB domain transcription factor family	At5g07690->myb family transcription factor (MYB29)| similar to myb transcription factor GI:3941436 from (Arabidopsis thaliana)	0.783383	0.000120355	5	0.908602	1.83219e-07	1	0.864246	3.75542e-06	2	0.637857	0.00439835	6	0.819097	3.21351e-05	3	0.787061	0.000106271	4
462	255037_at	27.3.25	RNA.regulation of transcription.MYB domain transcription factor family	At4g09460->DNA-binding protein ;supported by full-length cDNA: Ceres:28019.	-0.632244	0.00487352	5	-0.746862	0.000369187	2	-0.817728	3.39771e-05	1	-0.456436	0.0569112	6	-0.64791	0.00364197	4	-0.654716	0.00319303	3
463	260664_at	27.3.25	RNA.regulation of transcription.MYB domain transcription factor family	At1g19510->myb family transcription factor| contains PFAM profile: PF00249 myb-like DNA binding domain	-0.726538	0.000638023	2	-0.653025	0.00330012	5	-0.79624	7.70666e-05	1	-0.599337	0.00857146	6	-0.682277	0.00181195	4	-0.722565	0.00070616	3
464	247768_at	27.3.26	RNA.regulation of transcription.MYB-related transcription factor family	At5g58900->myb family transcription factor| contains Pfam profile: PF00249 myb-like DNA-binding domain	0.479983	0.0438107	6	0.785178	0.000113294	1	0.715454	0.000843326	2	0.487836	0.0399982	5	0.689641	0.00154193	3	0.639193	0.00429102	4
465	249606_at	27.3.26	RNA.regulation of transcription.MYB-related transcription factor family	At5g37260->putative protein DNA-binding protein CCA1, Arabidopsis thaliana, PIR:T02684	-0.660793	0.00283161	1	-0.407523	0.0932232	6	-0.585264	0.0107223	2	-0.516691	0.0281264	4	-0.507381	0.0316091	5	-0.575172	0.0125153	3
466	250099_at	27.3.26	RNA.regulation of transcription.MYB-related transcription factor family	At5g17300->myb family transcription factor| similar to CCA1 (Arabidopsis thaliana) GI:4090569; contains Pfam profile PF00249: Myb-like DNA-binding domain	-0.652853	0.00331118	5	-0.705669	0.00106782	4	-0.816805	3.52688e-05	1	-0.589819	0.0099835	6	-0.740862	0.000436111	3	-0.748511	0.000352387	2
467	250972_at	27.3.26	RNA.regulation of transcription.MYB-related transcription factor family	At5g02840->myb family transcription factor| contains PFAM profile: PF00249 myb-like DNA binding domain	-0.688114	0.00159498	5	-0.689688	0.00154033	4	-0.814274	3.90259e-05	1	-0.653581	0.0032646	6	-0.743788	0.00040231	3	-0.776617	0.000150413	2
468	259751_at	27.3.26	RNA.regulation of transcription.MYB-related transcription factor family	At1g71030->myb family transcription factor| similar to MybHv5 GI:19055 from (Hordeum vulgare)	-0.275203	0.269038	6	-0.685971	0.001672	1	-0.497473	0.0356722	3	-0.28156	0.257681	5	-0.527438	0.024485	2	-0.415571	0.0863245	4
469	261663_at	27.3.26	RNA.regulation of transcription.MYB-related transcription factor family	At1g18330->myb family transcription factor| contains Pfam profile: PF00249 myb-like DNA-binding domain	-0.256622	0.303979	5	-0.686499	0.00165276	1	-0.382732	0.116974	3	-0.232294	0.353633	6	-0.465982	0.0512871	2	-0.323915	0.189761	4
470	262166_at	27.3.26	RNA.regulation of transcription.MYB-related transcription factor family	At1g74840->myb family transcription factor| similar to myb-related transcription activator GI:9279717 from (Arabidopsis thaliana)	-0.703423	0.00112582	5	-0.930194	2.2741e-08	1	-0.901602	3.23251e-07	2	-0.618791	0.00618424	6	-0.841433	1.20653e-05	3	-0.802856	6.05224e-05	4
471	266719_at	27.3.26	RNA.regulation of transcription.MYB-related transcription factor family	At2g46830->myb-related transcription factor (CCA1)| identical to myb-related transcription factor (CCA1) GI:4090569 from (Arabidopsis thaliana)	-0.335953	0.172879	6	-0.426615	0.0774728	4	-0.440405	0.067379	3	-0.384266	0.115391	5	-0.447772	0.0624051	1	-0.442736	0.0657746	2
472	253872_at	27.3.27	RNA.regulation of transcription.NAC domain transcription factor family	At4g27410->no apical meristem (NAM) family protein (RD26)| contains Pfam PF02365: No apical meristem (NAM) domain; Arabidopsis thaliana nap gene,PID:e1234813; identical to cDNA RD26 mRNA for NAM-like protein GI:15375403	-0.463463	0.052729	5	-0.825478	2.4633e-05	1	-0.718177	0.000788409	2	-0.357091	0.145747	6	-0.629198	0.00514842	3	-0.564308	0.0147046	4
473	256300_at	27.3.27	RNA.regulation of transcription.NAC domain transcription factor family	At1g69490->no apical meristem (NAM) family protein| similar to N-term half of NAC domain protein NAM (Arabidopsis thaliana) GI:4325282	-0.46839	0.0499374	5	-0.806237	5.3306e-05	1	-0.758488	0.000263852	2	-0.359772	0.14253	6	-0.621128	0.00593806	3	-0.586675	0.0104888	4
474	258059_at	27.3.27	RNA.regulation of transcription.NAC domain transcription factor family	At3g29035->no apical meristem (NAM) family protein| contains Pfam PF02365 : No apical meristem (NAM) protein; similar to cup-shaped cotyledon CUC2 (GI:1944132) (Arabidopsis thaliana)	-0.524385	0.0254797	4	-0.855054	6.15336e-06	1	-0.646723	0.00372526	2	-0.336469	0.172179	6	-0.606562	0.00761091	3	-0.513102	0.0294317	5
475	267460_at	27.3.28	RNA.regulation of transcription.SBP,Squamosa promoter binding protein family	At2g33810->squamosa promoter-binding protein-like 3 (SPL3)| identical to squamosa-promoter binding protein like 3 (Arabidopsis thaliana) GI:2462081; contains Pfam profile PF03110: SBP domain	-0.673176	0.00219857	4	-0.891284	6.94103e-07	1	-0.763877	0.000224395	2	-0.461199	0.05405	6	-0.703004	0.00113692	3	-0.641831	0.00408534	5
476	257267_at	27.3.29	RNA.regulation of transcription.TCP transcription factor family	At3g15030->TCP family transcription factor, putative| similar to TCP3 GB:AAC24010 (Arabidopsis thaliana)	0.673029	0.00220536	5	0.856355	5.74958e-06	1	0.855575	5.98897e-06	2	0.509193	0.0309065	6	0.728886	0.000600401	3	0.706183	0.00105491	4
477	259129_at	27.3.29	RNA.regulation of transcription.TCP transcription factor family	At3g02150->TCP family transcription factor, putative| similar to transcription factor PCF6 (Oryza sativa (japonica cultivar-group)) GI:20975255; contains Pfam profile PF03634: TCP family transcription factor	-0.507832	0.0314328	5	-0.735619	0.000502654	2	-0.795302	7.96983e-05	1	-0.42447	0.0791374	6	-0.628511	0.0052121	4	-0.639068	0.00430098	3
478	250666_at	27.3.32	RNA.regulation of transcription.WRKY domain transcription factor family	At5g07100->WRKY family transcription factor| SPF1 protein - Ipomoea batatas (sweet potato), PIR:S51529	-0.570151	0.0134924	4	-0.87471	2.04594e-06	1	-0.690691	0.0015063	2	-0.389376	0.110228	6	-0.646122	0.00376806	3	-0.557356	0.0162582	5
479	245925_at	27.3.35	RNA.regulation of transcription.bZIP transcription factor family	At5g28770->bZIP transcription factor family protein| similar to seed storage protein opaque-2(bZIP family)GI:168428 from Zea mays; contains Pfam profile PF00170: bZIP transcription factor; identical to cDNA bZIP protein BZO2H3 GI:10954098	-0.745634	0.000382137	5	-0.775223	0.000157338	4	-0.891257	6.95445e-07	1	-0.729817	0.000586007	6	-0.85135	7.43791e-06	3	-0.864018	3.80328e-06	2
480	246962_s_at	27.3.35	RNA.regulation of transcription.bZIP transcription factor family	At5g24800->bZIP transcription factor family protein| contains Pfam profile: PF00170 bZIP transcription factor; identical to cDNA bZIP protein BZO2H2 GI:10954096	-0.736628	0.000489229	4	-0.960381	2.69503e-10	1	-0.795832	7.82028e-05	3	-0.605917	0.00769292	6	-0.809958	4.6224e-05	2	-0.732351	0.000548281	5
481	248606_at	27.3.35	RNA.regulation of transcription.bZIP transcription factor family	At5g49450->bZIP family transcription factor| similar to bZIP transcription factor GI:1769891 from (Arabidopsis thaliana)	-0.768823	0.000192686	5	-0.966021	8.0316e-11	1	-0.904738	2.52008e-07	2	-0.684982	0.00170856	6	-0.889029	8.12011e-07	3	-0.839823	1.30108e-05	4
482	250420_at	27.3.35	RNA.regulation of transcription.bZIP transcription factor family	At5g11260->bZIP protein HY5 (HY5)| identical to HY5 protein GI:2251085 from (Arabidopsis thaliana)	-0.715632	0.000839646	2	-0.496929	0.0359062	6	-0.739146	0.000457019	1	-0.624109	0.00563567	4	-0.620062	0.00604935	5	-0.699664	0.00122871	3
483	251237_at	27.3.35	RNA.regulation of transcription.bZIP transcription factor family	At3g62420->bZIP transcription factor-like protein DNA-binding protein bZIP - Antirrhinum majus, PIR:T17110; supported by cDNA: gi_15278039_gb_AF400620.1_AF400620	-0.467986	0.050162	5	-0.701768	0.0011702	2	-0.734974	0.000511396	1	-0.333013	0.176905	6	-0.580368	0.0115645	3	-0.566391	0.0142629	4
484	253245_at	27.3.35	RNA.regulation of transcription.bZIP transcription factor family	At4g34590->bZIP transcription factor family protein| similar to common plant regulatory factor 7 GI:9650828 from (Petroselinum crispum)	0.635639	0.00458136	5	0.923993	4.40399e-08	1	0.795812	7.82568e-05	3	0.571824	0.0131601	6	0.79702	7.49373e-05	2	0.720775	0.000738804	4
485	258797_at	27.3.40	RNA.regulation of transcription.Aux/IAA family	At3g04730->auxin-induced protein identical to GB:AAB84353 (IAA16) [Arabidopsis thaliana]; early auxin-induced gene; member of a multigene family of early auxin-induced genes isolated from Arabidopsis using yeast two-hybrid system with IAA1;supported by fu	-0.592933	0.00950235	5	-0.844628	1.03619e-05	1	-0.815142	3.77004e-05	2	-0.456528	0.0568552	6	-0.695215	0.0013605	3	-0.668354	0.00242954	4
486	247056_at	27.3.44	RNA.regulation of transcription.Chromatin Remodeling Factors	At5g66750->SNF2 domain-containing protein / helicase domain-containing protein| similar to proliferation-associated SNF2-like protein (Homo sapiens) GI:8980660; contains Pfam profiles PF00271: Helicase conserved C-terminal domain, PF00176: SNF2 family N-t	0.727321	0.000625265	3	0.840805	1.24267e-05	1	0.626607	0.00539197	5	0.576914	0.0121897	6	0.729725	0.000587412	2	0.633089	0.00479942	4
487	260417_at	27.3.46	RNA.regulation of transcription.DNA methyltransferases	At1g69770->chromomethylase 3 (CMT3)| nearly identical to chromomethylase CMT3 (Arabidopsis thaliana) GI:14583092, GI:14647157	0.710083	0.000961084	4	0.933954	1.47783e-08	1	0.76718	0.000202769	2	0.552536	0.0174095	6	0.765868	0.000211139	3	0.689907	0.00153284	5
488	258079_at	27.3.50	RNA.regulation of transcription.General Transcription	At3g25940->transcription factor S-II (TFIIS) domain-containing protein| similar to SP|O94703 DNA-directed RNA polymerase I 13.1 kDa polypeptide (EC 2.7.7.6) {Schizosaccharomyces pombe}; contains Pfam profile PF01096: Transcription factor S-II (TFIIS)	0.72941	0.000592254	5	0.60289	0.00808757	6	0.841216	1.2189e-05	2	0.792813	8.70502e-05	4	0.815775	3.67584e-05	3	0.876026	1.88834e-06	1
489	259164_at	27.3.52	RNA.regulation of transcription.Global transcription factor group E (BDF1-FSH-RING3 homologs)	At3g01770->DNA-binding bromodomain-containing protein	-0.796895	7.52731e-05	4	-0.859666	4.82357e-06	1	-0.809527	4.69995e-05	2	-0.664345	0.00263639	6	-0.798447	7.11662e-05	3	-0.779945	0.000134919	5
490	249901_at	27.3.55	RNA.regulation of transcription.HDA	At5g22650->expressed protein| non-consensus AT donor splice site at exon 3, AC acceptor splice site at exon 4;	0.872243	2.3721e-06	3	0.884428	1.10713e-06	2	0.899376	3.83809e-07	1	0.727113	0.000628634	6	0.864914	3.61789e-06	4	0.845524	9.92263e-06	5
491	250912_at	27.3.55	RNA.regulation of transcription.HDA	At5g03740->zinc finger (C2H2 type) family protein| contains Pfam domain, PF00096: Zinc finger, C2H2 type	0.881127	1.37204e-06	5	0.884421	1.10759e-06	4	0.913144	1.23669e-07	1	0.773259	0.000167546	6	0.911534	1.425e-07	2	0.888045	8.68639e-07	3
492	252625_at	27.3.55	RNA.regulation of transcription.HDA	At3g44750->putative histone deacetylase similar to maize nucleolar histone deacetylase (U82815); supported by cDNA: gi_11066134_gb_AF195545.1_AF195545	0.854709	6.2642e-06	4	0.90093	3.40595e-07	2	0.906378	2.20483e-07	1	0.72536	0.000657625	6	0.866592	3.2919e-06	3	0.84759	8.97083e-06	5
493	266253_at	27.3.55	RNA.regulation of transcription.HDA	At2g27840->histone deacetylase-related / HD-related| similar to nucleolar histone deacetylase HD2-p39 (Zea mays) GI:2257756; contains non-consensus donor splice site AT at exon2 and acceptor splice site AC at exon3.	0.775776	0.00015456	5	0.876042	1.88649e-06	2	0.928878	2.62931e-08	1	0.654635	0.00319813	6	0.835513	1.58611e-05	3	0.8264	2.36842e-05	4
494	249836_at	27.3.62	RNA.regulation of transcription.Nucleosome/chromatin assembly factor group D (HMG homologs), High Mobility Group (HMG)	At5g23420->high mobility group (HMG1/2) family protein| similar to high mobility group protein 2 HMG2 (Ipomoea nil) GI:1052956; contains Pfam profile PF00505: HMG (high mobility group) box	0.618917	0.0061708	4	0.85418	6.4378e-06	1	0.698102	0.00127372	2	0.43937	0.0681012	6	0.688273	0.00158942	3	0.59739	0.00884645	5
495	261782_at	27.3.62	RNA.regulation of transcription.Nucleosome/chromatin assembly factor group D (HMG homologs), ARID (BRIGHT), High Mobility Group (HMG), AT-rich interaction domain containing transcription factor family	At1g76110->high mobility group (HMG1/2) family protein / ARID/BRIGHT DNA-binding domain-containing protein| low similarity to high mobility group protein (Plasmodium falciparum) GI:790198; contains Pfam profiles PF00505: HMG (high mobility group) box, PF0	-0.459355	0.0551444	5	-0.451122	0.060236	6	-0.718266	0.000786661	1	-0.593719	0.00938391	4	-0.622121	0.00583595	3	-0.693878	0.00140231	2
496	249741_at	27.3.66	RNA.regulation of transcription.Psudo ARR transcription factor family	At5g24470->pseudo-response regulator 5 (APRR5)	0.0607578	0.810727	5	-0.155262	0.538437	3	0.12765	0.613723	4	0.176033	0.48473	1	0.0196682	0.938256	6	0.16229	0.519967	2
497	246307_at	27.3.67	RNA.regulation of transcription.putative transcription regulator	At3g51800->putative nuclear DNA-binding protein G2p Mus musculus p38-2G4 protein: SwissProt Accession Number P50580; supported by cDNA: gi_14532885_gb_AY040067.1_	0.780267	0.000133495	3	0.874578	2.06231e-06	1	0.81892	3.23682e-05	2	0.572723	0.0129844	6	0.763641	0.00022601	4	0.717187	0.000808015	5
498	246809_s_at	27.3.67	RNA.regulation of transcription.putative transcription regulator	At5g27140,At5g27120 flag_XH2 ->SAR DNA-binding protein - like SAR DNA-binding protein-1, garden pea, PIR:T06377SAR DNA-binding protein, putative| strong similarity to SAR DNA-binding protein-1 (Pisum sativum) GI:3132696; contains Pfam profile PF01798: Put	0.797859	7.2701e-05	2	0.735596	0.000502955	5	0.843352	1.10154e-05	1	0.667135	0.00249096	6	0.776457	0.000151195	4	0.785175	0.000113305	3
499	249739_at	27.3.67	RNA.regulation of transcription.putative transcription regulator	At5g24520->transparent testa glabra 1 protein (TTG1)| identical to transparent testa glabra 1 (Ttg1) protein (GI:10177852) {Arabidopsis thaliana}; contains Pfam PF00400: WD domain, G-beta repeat (4 copies,1 weak);	-0.533906	0.0224779	5	-0.745723	0.000381183	2	-0.785848	0.000110751	1	-0.395425	0.104332	6	-0.606667	0.00759766	3	-0.605114	0.0077961	4
500	250661_at	27.3.67	RNA.regulation of transcription.putative DNA-binding protein	At5g07030->nucleoid DNA-binding-like protein ;supported by full-length cDNA: Ceres:15560.	0.586484	0.0105203	3	0.840456	1.26317e-05	1	0.601412	0.00828612	2	0.367097	0.133992	6	0.586456	0.0105249	4	0.486591	0.040585	5
501	251306_at	27.3.67	RNA.regulation of transcription.putative transcription regulator	At3g61260->putative DNA-binding protein DNA-binding protein (dbp) - Arabidopsis thaliana, EMBL:ATDNABP;supported by full-length cDNA: Ceres:40796.	-0.776681	0.000150103	4	-0.963892	1.29736e-10	1	-0.799114	6.94626e-05	3	-0.636868	0.0044792	6	-0.832984	1.77692e-05	2	-0.749909	0.000338656	5
502	254054_at	27.3.67	RNA.regulation of transcription.putative transcription regulator	At4g25320->putative protein DNA-binding protein PD1 with two AT-hook motifs -Pisum sativum, PID:e275188	0.80413	5.77115e-05	4	0.696677	0.00131597	6	0.830123	2.01623e-05	1	0.728727	0.000602884	5	0.810689	4.49301e-05	3	0.816303	3.5988e-05	2
503	254079_at	27.3.67	RNA.regulation of transcription.putative DNA-binding protein	At4g25730->FtsJ-like methyltransferase family protein	0.581787	0.0113151	3	0.445265	0.0640658	6	0.685183	0.00170109	1	0.469934	0.0490859	5	0.544908	0.0193623	4	0.600986	0.00834412	2
504	256675_at	27.3.67	RNA.regulation of transcription.putative transcription regulator	At3g52170->putative protein DNA-binding protein PD2 - Pisum sativum,PID:e275185	0.745947	0.000378797	5	0.853578	6.64012e-06	2	0.858186	5.22044e-06	1	0.592767	0.00952761	6	0.777348	0.000146886	3	0.756328	0.000281222	4
505	259311_at	27.3.67	RNA.regulation of transcription.putative transcription regulator	At3g05060->putative SAR DNA-binding protein-1 similar to GB:AAC16330 from [Pisum sativum]; supported by cDNA: gi_11878186_gb_AF302491.1_AF302491	0.639933	0.00423247	4	0.623653	0.00568104	5	0.817323	3.45384e-05	1	0.521948	0.026296	6	0.664017	0.00265396	3	0.698079	0.00127438	2
506	259444_at	27.3.67	RNA.regulation of transcription.putative transcription regulator	At1g02370->pentatricopeptide (PPR) repeat-containing protein| low similarity to DNA-binding protein (Triticum aestivum) GI:6958202; contains Pfam profile PF01535: PPR repeat	0.464605	0.0520714	5	0.252007	0.313059	6	0.619806	0.00607628	1	0.533787	0.0225137	3	0.509087	0.0309472	4	0.609526	0.00724291	2
507	260331_at	27.3.67	RNA.regulation of transcription.putative DNA-binding protein	At1g80270->DNA-binding protein, putative	0.820708	3.00787e-05	5	0.870486	2.63069e-06	4	0.954717	7.7103e-10	1	0.73926	0.000455611	6	0.888029	8.69584e-07	2	0.885287	1.04592e-06	3
508	261080_at	27.3.67	RNA.regulation of transcription.putative transcription regulator	At1g07370->proliferating cell nuclear antigen 1 (PCNA1)	0.717542	0.000800943	5	0.944844	3.62015e-09	1	0.829027	2.11492e-05	2	0.562056	0.0151944	6	0.79759	7.34119e-05	3	0.727732	0.000618644	4
509	262094_at	27.3.67	RNA.regulation of transcription.putative transcription regulator	At1g56110->SAR DNA binding protein, putative similar to SAR DNA binding protein GB:BAA31260 GI:3288883 from [Oryza sativa];supported by full-length cDNA: Ceres:31447.	0.73291	0.000540232	4	0.812059	4.25899e-05	2	0.83175	1.87697e-05	1	0.557754	0.0161659	6	0.744573	0.000393622	3	0.716108	0.000829863	5
510	264913_at	27.3.67	RNA.regulation of transcription.putative transcription regulator	At1g60770->pentatricopeptide (PPR) repeat-containing protein| low similarity to DNA-binding protein (Triticum aestivum) GI:6958202; contains Pfam profile PF01535: PPR repeat	0.65106	0.00342816	3	0.735474	0.000504608	1	0.681998	0.00182291	2	0.414398	0.0873062	6	0.609724	0.00721887	4	0.556466	0.0164662	5
511	265097_at	27.3.67	RNA.regulation of transcription.putative transcription regulator	At1g04020->zinc finger (C3HC4-type RING finger) family protein / BRCT domain-containing protein| contains Pfam domain, PF00533: BRCA1 C Terminus (BRCT) domain	0.561795	0.0152519	5	0.807969	4.9903e-05	1	0.761234	0.000243069	2	0.357725	0.144982	6	0.617305	0.00634496	3	0.577447	0.0120915	4
512	266297_at	27.3.67	RNA.regulation of transcription.putative transcription regulator	At2g29570->proliferating cell nuclear antigen 2 (PCNA2)	0.614783	0.00662565	3	0.843276	1.10558e-05	1	0.600079	0.00846857	4	0.453227	0.0589019	6	0.661268	0.00280485	2	0.560692	0.0154974	5
513	252367_at	27.3.72	RNA.regulation of transcription.Transcriptional Adaptor Zinc Bundle (TAZ) domain family	At3g48360->speckle-type POZ protein-related| contains Pfam PF00651 : BTB/POZ domain; similar to Speckle-type POZ protein (SP:O43791) (Homo sapiens)	-0.723601	0.00068784	3	-0.709617	0.000971922	5	-0.799717	6.79485e-05	1	-0.574136	0.0127121	6	-0.71613	0.000829414	4	-0.730669	0.000573085	2
514	253061_at	27.3.72	RNA.regulation of transcription.Transcriptional Adaptor Zinc Bundle (TAZ) domain family	At4g37610->TAZ zinc finger family protein / BTB/POZ domain-containing protein| contains Pfam PF00651 : BTB/POZ domain; contains Pfam PF02135 : TAZ zinc finger; similar to Speckle-type POZ protein (SP:O43791) (Homo sapiens)	-0.719194	0.000768662	5	-0.782563	0.000123704	4	-0.921755	5.51516e-08	1	-0.642256	0.00405298	6	-0.803738	5.85651e-05	3	-0.830691	1.96663e-05	2
515	247517_at	27.3.73	RNA.regulation of transcription.Zn-finger(CCHC)	At5g61780->tudor domain-containing protein / nuclease family protein	0.830379	1.99371e-05	3	0.920838	6.03596e-08	1	0.792696	8.7408e-05	4	0.681253	0.00185245	6	0.849792	8.04318e-06	2	0.778346	0.000142188	5
516	245264_at	27.3.99	RNA.regulation of transcription.unclassified	At4g17245->zinc finger (C3HC4-type RING finger) family protein| contains Pfam profile: PF00097 zinc finger, C3HC4 type (RING finger)	-0.721989	0.000716543	6	-0.774655	0.000160232	4	-0.911071	1.48349e-07	1	-0.752177	0.000317329	5	-0.861526	4.36188e-06	3	-0.887783	8.84277e-07	2
517	246521_at	27.3.99	RNA.regulation of transcription.unclassified	At5g15810->N2,N2-dimethylguanosine tRNA methyltransferase family protein| similar to SP|Q9P804 N(2),N(2)-dimethylguanosine tRNA methyltransferase (EC 2.1.1.32) (tRNA(guanine-26,N(2)-N(2)) methyltransferase) {Schizosaccharomyces pombe}; contains Pfam profi	0.884018	1.13739e-06	2	0.841241	1.21747e-05	5	0.783923	0.000118195	6	0.872854	2.2874e-06	4	0.931665	1.92682e-08	1	0.88237	1.26647e-06	3
518	246968_at	27.3.99	RNA.regulation of transcription.unclassified	At5g24870->zinc finger (C3HC4-type RING finger) family protein| similar to Pfam domain, PF00097: Zinc finger, C3HC4 type (RING finger)	-0.592426	0.00957952	5	-0.775049	0.000158219	2	-0.854937	6.19058e-06	1	-0.461437	0.0539099	6	-0.664715	0.00261674	4	-0.680909	0.00186621	3
519	248502_at	27.3.99	RNA.regulation of transcription.unclassified	At5g50450->zinc finger (MYND type) family protein| contains Pfam profile PF01753: MYND finger	-0.167811	0.505669	5	-0.38641	0.113205	1	-0.337598	0.170654	2	-0.0331842	0.896	6	-0.242858	0.331532	3	-0.188982	0.452635	4
520	249862_at	27.3.99	RNA.regulation of transcription.unclassified	At5g22920->zinc finger (C3HC4-type RING finger) family protein| contains Pfam profiles:PF05495 CHY zinc finger, PF00097 zinc finger, C3HC4 type (RING finger)	-0.768489	0.000194698	5	-0.883226	1.19795e-06	3	-0.946104	3.02109e-09	1	-0.696764	0.00131333	6	-0.887636	8.93155e-07	2	-0.872418	2.34754e-06	4
521	250000_at	27.3.99	RNA.regulation of transcription.unclassified	At5g18650->zinc finger (C3HC4-type RING finger) family protein| contains Pfam domain PF00097: Zinc finger, C3HC4 type (RING finger)	-0.780717	0.000131527	5	-0.897509	4.41916e-07	2	-0.938417	8.56538e-09	1	-0.676413	0.00205395	6	-0.855492	6.01471e-06	3	-0.851208	7.49124e-06	4
522	251066_at	27.3.99	RNA.regulation of transcription.unclassified	At5g01880->zinc finger (C3HC4-type RING finger) family protein| contains Pfam domain, PF00097: Zinc finger, C3HC4 type (RING finger)	-0.435244	0.0710353	4	-0.774013	0.000163564	1	-0.461612	0.053807	3	-0.307085	0.215146	6	-0.517507	0.0278358	2	-0.392158	0.107487	5
523	251287_at	27.3.99	RNA.regulation of transcription.unclassified	At3g61820->putative protein nucleoid DNA-binding protein cnd41, chloroplast - Nicotiana tabacum, EMBL:D26015; supported by cDNA: gi_14532549_gb_AY039899.1_	0.808731	4.84645e-05	4	0.881912	1.30451e-06	2	0.896956	4.60545e-07	1	0.642528	0.00403238	6	0.815488	3.71839e-05	3	0.801784	6.29778e-05	5
524	251483_at	27.3.99	RNA.regulation of transcription.unclassified	At3g59650->mitochondrial ribosomal protein L51/S25/CI-B8 family protein| low similarity to mitochondrial ribosomal protein bMRP36a (Mus musculus) GI:13559406; contains Pfam profile PF05047: Mitochondrial ribosomal protein L51 / S25 / CI-B8 domain	0.785852	0.000110738	4	0.951549	1.31104e-09	1	0.84381	1.0777e-05	2	0.637958	0.00439018	6	0.833149	1.76393e-05	3	0.775418	0.00015635	5
525	253161_at	27.3.99	RNA.regulation of transcription.unclassified	At4g35770->senescence-associated protein (SEN1)| identical to senescence-associated protein GI:1046270 from (Arabidopsis thaliana)	-0.589567	0.0100232	5	-0.855465	6.02314e-06	1	-0.851347	7.4391e-06	2	-0.487826	0.0400028	6	-0.719295	0.000766735	3	-0.694918	0.00136969	4
526	253592_at	27.3.99	RNA.regulation of transcription.unclassified	At4g30840->WD-40 repeat protein family|	0.782763	0.000122879	5	0.880716	1.40852e-06	3	0.901011	3.38445e-07	1	0.725325	0.000658224	6	0.886582	9.59106e-07	2	0.860633	4.57871e-06	4
527	253958_at	27.3.99	RNA.regulation of transcription.unclassified	At4g26400->zinc finger (C3HC4-type RING finger) family protein| contains Pfam domain, PF00097: Zinc finger, C3HC4 type (RING finger)	-0.73238	0.00054786	5	-0.8299	2.03593e-05	2	-0.901033	3.37876e-07	1	-0.607712	0.00746645	6	-0.776501	0.000150979	4	-0.792402	8.83165e-05	3
528	254238_at	27.3.99	RNA.regulation of transcription.unclassified	At4g23540->expressed protein| probable membrane protein YPL012w, Saccharomyces cerevisiae, PIR2:S59681	0.746529	0.000372659	4	0.734993	0.000511141	5	0.8698	2.73804e-06	1	0.667715	0.00246159	6	0.806851	5.20783e-05	3	0.815046	3.78448e-05	2
529	254684_at	27.3.99	RNA.regulation of transcription.unclassified	At4g13850->glycine-rich RNA-binding protein (GRP2)| glycine-rich RNA binding protein 2 AtGRP2 (Arabidopsis thaliana) GI:2826811	0.814476	3.87137e-05	4	0.897175	4.53102e-07	1	0.836749	1.49936e-05	3	0.705281	0.00107767	6	0.850997	7.57141e-06	2	0.801594	6.34204e-05	5
530	254919_at	27.3.99	RNA.regulation of transcription.unclassified	At4g11360->zinc finger (C3HC4-type RING finger) family protein (RHA1b)| identical to RING-H2 finger protein RHA1b (Arabidopsis thaliana) GI:3790567	-0.678818	0.00195167	5	-0.861941	4.26421e-06	1	-0.838124	1.40768e-05	2	-0.522954	0.0259565	6	-0.759915	0.000252872	3	-0.718699	0.000778224	4
531	255381_at	27.3.99	RNA.regulation of transcription.unclassified	At4g03510->zinc finger (C3HC4-type RING finger) family protein (RMA1)| identical to RING zinc finger protein RMA1 gi:3164222	-0.471383	0.0482974	5	-0.82087	2.98773e-05	1	-0.700919	0.00119353	2	-0.392291	0.107358	6	-0.656257	0.003098	3	-0.576384	0.0122881	4
532	256144_at	27.3.99	RNA.regulation of transcription.unclassified	At1g48630->guanine nucleotide-binding family protein / activated protein kinase C receptor, putative / RACK, putative| contains 7 WD-40 repeats (PF00400); very similar to guanine nucleotide-binding protein; activated protein kinase C receptor; RACK1 (GI:9	0.744352	0.000396047	4	0.891562	6.80661e-07	1	0.80504	5.57732e-05	2	0.541709	0.0202307	6	0.745403	0.000384613	3	0.693357	0.00141889	5
533	256523_at	27.3.99	RNA.regulation of transcription.unclassified	At1g66070->translation initiation factor-related| similar to Eukaryotic translation initiation factor 3 subunit 1 (eIF-3 alpha) (eIF3 p35) (eIF3j) (Swiss-Prot:O75822) (Homo sapiens)	0.739006	0.000458767	5	0.888174	8.61017e-07	2	0.89947	3.81073e-07	1	0.645362	0.00382272	6	0.848231	8.69169e-06	3	0.812207	4.23446e-05	4
534	258222_at	27.3.99	RNA.regulation of transcription.unclassified	At3g15680->zinc finger (Ran-binding) family protein| contains Pfam domain, PF00641: Zn-finger in Ran binding protein and others	0.728325	0.000609207	4	0.944143	3.99575e-09	1	0.791575	9.09167e-05	2	0.558176	0.0160684	6	0.778669	0.000140695	3	0.703762	0.00111689	5
535	259982_at	27.3.99	RNA.regulation of transcription.unclassified	At1g76410->zinc finger (C3HC4-type RING finger) family protein| contains Pfam domain, PF00097: Zinc finger, C3HC4 type (RING finger)	-0.557879	0.0161371	5	-0.881456	1.34339e-06	1	-0.764508	0.000220116	2	-0.423455	0.079934	6	-0.68823	0.0015909	3	-0.620926	0.00595902	4
536	260753_at	27.3.99	RNA.regulation of transcription.unclassified	At1g49230->zinc finger (C3HC4-type RING finger) family protein| contains Pfam domain, PF00097: Zinc finger, C3HC4 type (RING finger)	0.493666	0.0373357	5	0.671097	0.00229581	2	0.696512	0.00132091	1	0.482086	0.0427639	6	0.636763	0.00448784	3	0.623725	0.00567391	4
537	260770_at	27.3.99	RNA.regulation of transcription.unclassified	At1g49200->zinc finger (C3HC4-type RING finger) family protein| contains Pfam domain, PF00097: Zinc finger, C3HC4 type (RING finger)	-0.662192	0.00275335	3	-0.521138	0.026572	6	-0.74271	0.000414495	1	-0.611912	0.00695727	5	-0.655679	0.00313341	4	-0.722245	0.000711907	2
538	261055_at	27.3.99	RNA.regulation of transcription.unclassified	At1g01300->chloroplast nucleoid DNA binding protein, putative similar to chloroplast nucleoid DNA binding protein GB:BAA22813 GI:2541876 from [Nicotiana tabacum];supported by full-length cDNA: Ceres:7567.	0.777872	0.000144402	3	0.925716	3.68622e-08	1	0.764946	0.000217194	4	0.642087	0.00406583	6	0.821773	2.87812e-05	2	0.735285	0.000507169	5
539	261927_at	27.3.99	RNA.regulation of transcription.unclassified	At1g22500->zinc finger (C3HC4-type RING finger) family protein| contains Pfam profile: PF00097: Zinc finger, C3HC4 type (RING finger)	-0.46669	0.0508877	5	-0.763696	0.000225637	1	-0.724442	0.000673245	2	-0.310447	0.209907	6	-0.609291	0.00727157	3	-0.539242	0.0209213	4
540	263039_at	27.3.99	RNA.regulation of transcription.unclassified	At1g23280->MAK16 protein-related| contains similarity to MAK16 protein SP:P10962 from (Saccharomyces cerevisiae)	0.787609	0.000104295	2	0.683077	0.00178086	6	0.804494	5.69299e-05	1	0.697876	0.00128033	5	0.778624	0.0001409	4	0.787584	0.000104384	3
541	263901_at	27.3.99	RNA.regulation of transcription.unclassified	At2g36320->zinc finger (AN1-like) family protein| contains Pfam domain, PF01428: AN1-like Zinc finger	-0.679916	0.00190639	5	-0.913604	1.18693e-07	1	-0.870385	2.64627e-06	2	-0.572865	0.0129569	6	-0.802821	6.0602e-05	3	-0.758198	0.000266131	4
542	265947_at	27.3.99	RNA.regulation of transcription.unclassified	At2g19540->transducin family protein / WD-40 repeat family protein| contains WD-40 repeats (PF00400); similar to Glutamate-rich WD repeat protein (GRWD) (SP:Q9BQ67)(Homo sapiens)	0.377813	0.122154	5	0.154794	0.539677	6	0.549212	0.0182404	1	0.447131	0.0628265	3	0.405099	0.0953775	4	0.521419	0.0264758	2
543	267474_at	27.3.99	RNA.regulation of transcription.unclassified	At2g02740->transcription factor, putative| similar to DNA-binding protein p24 (Solanum tuberosum) GI:9651810, Plant Transcriptional Regulator Pbf-2 (Solanum tuberosum) (GI:21730639, GI:21730638, GI:21730640, GI:21730637)	0.68028	0.00189156	4	0.860396	4.63759e-06	1	0.802623	6.10481e-05	2	0.521677	0.026388	6	0.711364	0.000931818	3	0.67764	0.00200124	5
544	245387_at	27.4	RNA.RNA binding	At4g17520->nuclear RNA-binding protein, putative| similar to nuclear RNA binding protein GI:6492264 from (Arabidopsis thaliana)	0.643531	0.0039571	4	0.8384	1.38991e-05	1	0.682897	0.00178781	2	0.406664	0.0939826	6	0.646817	0.00371862	3	0.55935	0.0157999	5
545	247575_at	27.4	RNA.RNA binding	At5g61030->RNA-binding protein, putative| similar to RNA-binding protein from (Solanum tuberosum) GI:15822705, (Nicotiana tabacum) GI:15822703, (Nicotiana sylvestris) GI:624925; contains InterPro entry IPR000504: RNA-binding region RNP-1 (RNA recognition	0.85388	6.53799e-06	5	0.859934	4.75466e-06	4	0.896519	4.75724e-07	1	0.777041	0.000148362	6	0.890782	7.18968e-07	2	0.873175	2.24389e-06	3
546	248362_at	27.4	RNA.RNA binding	At5g52470->fibrillarin 1 (FBR1) (FIB1) (SKIP7)| identical to fibrillarin 1 GI:9965653 from (Arabidopsis thaliana); C-terminus identical to SKP1 interacting partner 7 GI:10716959 from (Arabidopsis thaliana); contains Pfam domain PF01269: Fibrillarin	0.752029	0.00031869	1	0.510527	0.0303967	6	0.670049	0.00234616	4	0.683729	0.00175584	3	0.668965	0.00239921	5	0.695654	0.00134698	2
547	248797_at	27.4	RNA.RNA binding	At5g47210->nuclear RNA-binding protein, putative| similar to nuclear RNA binding protein GI:6492264 from (Arabidopsis thaliana)	0.75699	0.000275802	4	0.930171	2.27993e-08	1	0.802014	6.24428e-05	2	0.565761	0.0143954	6	0.78139	0.000128629	3	0.710718	0.000946491	5
548	254684_at	27.4	RNA.RNA binding	At4g13850->glycine-rich RNA-binding protein (GRP2)| glycine-rich RNA binding protein 2 AtGRP2 (Arabidopsis thaliana) GI:2826811	0.814476	3.87137e-05	4	0.897175	4.53102e-07	1	0.836749	1.49936e-05	3	0.705281	0.00107767	6	0.850997	7.57141e-06	2	0.801594	6.34204e-05	5
549	256890_at	27.4	RNA.RNA binding	At3g23830->glycine-rich RNA-binding protein, putative| similar to Glycine-rich RNA-binding protein 2, mitochondrial precursor (AtGRP2) (Swiss-Prot:Q9SVM8) (Arabidopsis thaliana); contains Pfam profile: PF00076 RNA recognition motif. (a.k.a. RRM, RBD, or R	0.788808	0.000100086	2	0.82689	2.31918e-05	1	0.759745	0.000254157	3	0.591564	0.00971161	6	0.743722	0.000403046	4	0.693927	0.00140077	5
550	258222_at	27.4	RNA.RNA binding	At3g15680->zinc finger (Ran-binding) family protein| contains Pfam domain, PF00641: Zn-finger in Ran binding protein and others	0.728325	0.000609207	4	0.944143	3.99575e-09	1	0.791575	9.09167e-05	2	0.558176	0.0160684	6	0.778669	0.000140695	3	0.703762	0.00111689	5
551	259347_at	27.4	RNA.RNA binding	At3g03920->Gar1 RNA-binding region family protein| contains Pfam profile PF04410: Gar1 protein RNA binding region	0.830182	2.01098e-05	4	0.798623	7.07139e-05	5	0.87405	2.12909e-06	1	0.741667	0.00042658	6	0.831504	1.8975e-05	3	0.838082	1.41041e-05	2
552	261301_at	27.4	RNA.RNA binding	At1g48570->zinc finger (Ran-binding) family protein| contains Pfam domain, PF00641: Zn-finger in Ran binding protein and others	0.777103	0.000148061	5	0.850537	7.74867e-06	2	0.938304	8.6889e-09	1	0.679973	0.00190407	6	0.838053	1.41236e-05	4	0.843889	1.07361e-05	3
553	245518_at	28.1	DNA.synthesis/chromatin structure	At4g15850->DEAD/DEAH box helicase, putative| similar to D-E-A-D box protein (Drosophila melanogaster) GI:499204; contains Pfam profiles PF00270: DEAD/DEAH box helicase, PF00271: Helicase conserved C-terminal domain	0.456615	0.0568017	3	0.487744	0.0400411	2	0.615534	0.00654102	1	0.2798	0.260795	6	0.444481	0.0645917	5	0.448766	0.0617551	4
554	247028_at	28.1	DNA.synthesis/chromatin structure	At5g67100->DNA polymerase alpha 1	0.556711	0.0164088	3	0.783956	0.000118062	1	0.588854	0.0101365	2	0.290239	0.242669	6	0.547999	0.0185511	4	0.452579	0.0593098	5
555	247119_at	28.1	DNA.synthesis/chromatin structure	At5g65900->DEAD/DEAH box helicase, putative| contains Pfam profiles PF00270:DEAD/DEAH box helicase and PF00271: Helicase conserved C-terminal domain; identical to cDNA RH27 helicase, partial GI:4033334	0.5284	0.0241781	3	0.651461	0.00340172	2	0.721871	0.000718666	1	0.301403	0.224192	6	0.522783	0.0260139	5	0.523877	0.0256482	4
556	247955_at	28.1	DNA.synthesis/chromatin structure	At5g56950->nucleosome assembly protein	0.678249	0.00197547	4	0.773473	0.000166408	2	0.774728	0.000159859	1	0.505553	0.0323303	6	0.697219	0.00129974	3	0.665749	0.00256237	5
557	248036_at	28.1	DNA.synthesis/chromatin structure	At5g55920->nucleolar protein, putative| similar to SP|P46087 Proliferating-cell nucleolar antigen p120 (Proliferation-associated nucleolar protein p120) {Homo sapiens}, SP|P40991 Nucleolar protein NOP2 {Saccharomyces cerevisiae}; contains Pfam profile PF0	0.798902	7.00002e-05	5	0.812959	4.111e-05	3	0.917559	8.26332e-08	1	0.65679	0.00306567	6	0.810995	4.43991e-05	4	0.821057	2.96475e-05	2
558	248136_at	28.1	DNA.synthesis/chromatin structure	At5g54910->DEAD/DEAH box helicase, putative|	0.853361	6.7147e-06	2	0.636157	0.00453805	6	0.707066	0.00103303	5	0.860394	4.63815e-06	1	0.840802	1.24286e-05	3	0.834223	1.6811e-05	4
559	248891_at	28.1	DNA.synthesis/chromatin structure	At5g46280->MCM3 homolog (emb|CAA03887.1)	0.6557	0.00313209	5	0.908988	1.77334e-07	1	0.80553	5.47511e-05	2	0.475543	0.0460858	6	0.729443	0.000591751	3	0.669636	0.00236628	4
560	249276_at	28.1	DNA.synthesis/chromatin structure	At5g41880->DNA polymerase alpha subunit IV (primase)-like protein	0.6949	0.00137025	4	0.93333	1.59022e-08	1	0.775304	0.000156928	2	0.51332	0.0293512	6	0.75754	0.00027136	3	0.67259	0.00222565	5
561	250560_at	28.1	DNA.synthesis/chromatin structure	At5g08020->replication factor A - like protein replication protein A1 (Os-RPA1), Oryza sativa, EMBL:AF009179	0.620586	0.00599441	5	0.856131	5.81759e-06	1	0.786189	0.000109475	2	0.456729	0.0567321	6	0.695953	0.00133784	3	0.650863	0.00344125	4
562	250633_at	28.1	DNA.synthesis/chromatin structure	At5g07460->peptide methionine sulfoxide reductase-like protein peptide methionine sulfoxide reductase (msr) - Arabidopsis thalina, EMBL:AJ133753	0.812017	4.26611e-05	3	0.964715	1.08161e-10	1	0.809533	4.69889e-05	4	0.671079	0.0022967	6	0.85497	6.18001e-06	2	0.778158	0.000143061	5
563	251667_at	28.1	DNA.synthesis/chromatin structure	At3g57150->dyskerin, putative / nucleolar protein NAP57, putative| similar to SP|P40615 Dyskerin (Nucleolar protein NAP57) {Rattus norvegicus}; contains Pfam profiles PF01509: TruB family pseudouridylate synthase (N terminal domain), PF01472: PUA domain;	0.691654	0.00147422	4	0.644886	0.00385732	5	0.838724	1.36923e-05	1	0.603192	0.00804758	6	0.716675	0.000818324	3	0.751193	0.00032644	2
564	253213_at	28.1	DNA.synthesis/chromatin structure	At4g34910->DEAD/DEAH box helicase, putative (RH16)| identical to cDNA DEAD box RNA helicase, RH16 GI:3776006	0.584405	0.0108663	4	0.575717	0.0124127	5	0.841665	1.19338e-05	1	0.51712	0.0279735	6	0.632222	0.00487544	3	0.714416	0.000865104	2
565	253975_at	28.1	DNA.synthesis/chromatin structure	At4g26600->nucleolar protein, putative| similar to SP|P46087 Proliferating-cell nucleolar antigen p120 (Proliferation-associated nucleolar protein p120) {Homo sapiens}; contains Pfam profile PF01189: NOL1/NOP2/sun family	0.796938	7.51592e-05	4	0.791407	9.14525e-05	5	0.836854	1.49218e-05	1	0.701335	0.00118206	6	0.829804	2.04455e-05	2	0.816569	3.56053e-05	3
566	255513_at	28.1	DNA.synthesis/chromatin structure	At4g02060->PROLIFERA similar to S. cerevisiae MCM2-3-5 genes required for the initiation of DNA replication; supported by cDNA: gi_675490_gb_L39954.1_ATHPROLI	0.639133	0.00429582	4	0.915373	1.01166e-07	1	0.685009	0.00170755	3	0.455092	0.0577385	6	0.702225	0.0011578	2	0.599069	0.00860888	5
567	255749_at	28.1	DNA.synthesis/chromatin structure	At1g31970->DEAD/DEAH box helicase, putative| similar to p68 RNA helicase (Schizosaccharomyces pombe) GI:173419	0.722041	0.000715594	5	0.729986	0.000583425	3	0.805563	5.46826e-05	1	0.588845	0.0101379	6	0.740594	0.000439323	2	0.722247	0.00071188	4
568	256797_at	28.1	DNA.synthesis/chromatin structure	At3g18600->DEAD/DEAH box helicase, putative| non-consensus acceptor splice site AT at exon 2; similar to DEAD box helicase protein GB:NP_006764 from (Homo sapiens), contains Pfam profile: PF00270 DEAD/DEAH box helicase	0.801562	6.34962e-05	4	0.775532	0.000155779	5	0.895857	4.99565e-07	1	0.679865	0.00190848	6	0.803083	6.00136e-05	3	0.819521	3.15832e-05	2
569	258701_at	28.1	DNA.synthesis/chromatin structure	At3g09720->DEAD/DEAH box helicase, putative| similar to RNA helicase involved in rRNA processing GB:6321267 from (Saccharomyces cerevisiae)c, ontains DEAD and DEAH box domain	0.847515	9.00403e-06	4	0.779148	0.000138501	5	0.894931	5.34585e-07	1	0.773774	0.000164818	6	0.864521	3.69822e-06	3	0.879371	1.53393e-06	2
570	260235_at	28.1	DNA.synthesis/chromatin structure	At1g74560->putative SET protein, phospatase 2A inhibitor similar to SET protein, phospatase 2A inhibitor GB:Q01105 [Homo sapiens] (role in the mechanism of leukemogenesis: J Biol Chem 1994 Jan 21;269(3):2258-62); contains Pfam profile: PF00956 nucleosome	0.669121	0.00239151	4	0.730252	0.000579371	1	0.726245	0.000642844	2	0.540025	0.0207	6	0.674049	0.00215877	3	0.645388	0.00382087	5
571	261330_at	28.1	DNA.synthesis/chromatin structure	At1g44900->DNA replication licensing factor, putative| similar to DNA replication licensing factor MCM2 from {Xenopus laevis} SP|P55861, SP|P49736 {Homo sapiens}; contains Pfam profile PF00493: MCM2/3/5 family	0.721864	0.000718799	4	0.930438	2.21301e-08	1	0.80497	5.59197e-05	2	0.538763	0.0210573	6	0.772144	0.000173589	3	0.700162	0.00121466	5
572	261406_at	28.1	DNA.synthesis/chromatin structure	At1g18800->unknown protein contains similarity to set protein GI:338038 from [Homo sapiens];supported by full-length cDNA: Ceres:27467.	0.806846	5.20865e-05	4	0.84515	1.01039e-05	1	0.818493	3.29375e-05	3	0.707893	0.00101288	6	0.841233	1.21796e-05	2	0.803268	5.96014e-05	5
573	261810_at	28.1	DNA.synthesis/chromatin structure	At1g08130->DNA ligase / polydeoxyribonucleotide synthase (ATP)| identical to SP|Q42572 DNA ligase (EC 6.5.1.1) (Polydeoxyribonucleotide synthase (ATP)) {Arabidopsis thaliana}; contains Pfam profiles: PF01068 ATP dependent DNA ligase domain, PF04679 ATP de	0.701482	0.00117802	4	0.911626	1.41356e-07	1	0.818675	3.26939e-05	2	0.524316	0.0255025	6	0.75912	0.000258939	3	0.695114	0.00136361	5
574	262706_at	28.1	DNA.synthesis/chromatin structure	At1g16280->DEAD/DEAH box helicase, putative| similar to gb|L13612 DEAD-box protein (dbp45A) from Drosophila melanogaster and is a member of PF|00270 DEAD/DEAH box helicase family	0.763191	0.000229124	4	0.686683	0.00164609	6	0.832506	1.81516e-05	1	0.736083	0.000496439	5	0.807038	5.17073e-05	3	0.830489	1.98411e-05	2
575	263612_at	28.1	DNA.synthesis/chromatin structure	At2g16440->putative CDC21 protein	0.600189	0.00845336	4	0.855389	6.04698e-06	1	0.675165	0.00210875	2	0.358705	0.143805	6	0.638525	0.00434438	3	0.538397	0.0211618	5
576	263679_at	28.1	DNA.synthesis/chromatin structure	At1g59990->DEAD/DEAH box helicase, putative (RH22)| similar to RNA helicase GI:3776015 from (Arabidopsis thaliana); contains Pfam profiles PF00271: Helicase conserved C-terminal domain, PF00270: DEAD/DEAH box helicase; matches EST OAO811-2	0.668778	0.00240844	4	0.853624	6.6245e-06	1	0.738134	0.000469742	2	0.490489	0.0387693	6	0.698163	0.00127193	3	0.62627	0.00542433	5
577	266076_at	28.1	DNA.synthesis/chromatin structure	At2g40700->DEAD/DEAH box helicase, putative (RH17)| identical to GB:CAA09207, contains a DEAD/DEAH box family ATP-dependent helicas signature; identical to cDNA DEAD box RNA helicase, RH17 GI:3776008	0.665601	0.0025701	3	0.520691	0.0267248	6	0.755171	0.000290924	1	0.607424	0.00750244	5	0.6638	0.00266564	4	0.707373	0.00102552	2
578	266572_at	28.1	DNA.synthesis/chromatin structure	At2g23840->HNH endonuclease domain-containing protein| contains Pfam profile PF01844: HNH endonuclease	0.737939	0.000472228	1	0.522159	0.0262246	6	0.562622	0.0150701	3	0.551739	0.017606	5	0.559116	0.0158531	4	0.584763	0.0108061	2
579	266959_at	28.1	DNA.synthesis/chromatin structure	At2g07690->putative DNA replication licensing factor, mcm5	0.654866	0.00318368	5	0.917242	8.51291e-08	1	0.764906	0.000217462	2	0.486595	0.0405832	6	0.731554	0.00055992	3	0.656785	0.00306599	4
580	245750_at	28.1.3	DNA.synthesis/chromatin structure.histone	At1g51060->histone H2A, putative similar to histone H2A GI:9758956 from [Arabidopsis thaliana]; supported by cDNA: gi_13877850_gb_AF370188.1_AF370188	0.671146	0.00229351	5	0.938558	8.4132e-09	1	0.763734	0.000225376	2	0.531303	0.0232694	6	0.763569	0.000226507	3	0.676235	0.00206172	4
581	247192_at	28.1.3	DNA.synthesis/chromatin structure.histone	At5g65360->histone H3| identical to histone H3 from Zea mays SP|P05203, Medicago sativa GI:166384, Encephalartos altensteinii SP|P08903, Pisum sativum SP|P02300; contains Pfam profile PF00125 Core histone H2A/H2B/H3/H4	0.631459	0.00494317	4	0.917823	8.0612e-08	1	0.679299	0.00193173	3	0.463252	0.0528511	6	0.694657	0.00137781	2	0.592486	0.00957032	5
582	250433_at	28.1.3	DNA.synthesis/chromatin structure.histone	At5g10400->histone H3| identical to several histone H3 proteins, including Zea mays SP|P05203, Medicago sativa GI:166384, Encephalartos altensteinii SP|P08903, Pisum sativum SP|P02300; contains Pfam profile PF00125 Core histone H2A/H2B/H3/H4	0.622646	0.00578249	4	0.896647	4.71231e-07	1	0.644211	0.00390678	3	0.437185	0.0696432	6	0.659743	0.00289156	2	0.55835	0.0160284	5
583	250434_at	28.1.3	DNA.synthesis/chromatin structure.histone	At5g10390->histone H3| identical to histone H3 from Zea mays SP|P05203, Medicago sativa GI:166384, Encephalartos altensteinii SP|P08903, Pisum sativum SP|P02300; contains Pfam profile PF00125 Core histone H2A/H2B/H3/H4	0.669375	0.00237903	4	0.927473	3.06103e-08	1	0.719054	0.000771352	2	0.477511	0.0450666	6	0.714288	0.000867822	3	0.618068	0.00626208	5
584	252562_s_at	28.1.3	DNA.synthesis/chromatin structure.histone	At3g46320,At3g45930 flag_XH2 ->histone H4| nearly identical to histone H4 (Arabidopsis thaliana) GI:166740histone H4| identical to histone H4 from Lycopersicon esculentum GI:297150, Lolium temulentum SP|P02308, Acropora formosa GI:455652, Citrus jambhiri	0.533736	0.0225288	4	0.823884	2.63505e-05	1	0.63035	0.00504301	2	0.311352	0.208512	6	0.561377	0.0153445	3	0.477495	0.0450747	5
585	261411_at	28.1.3	DNA.synthesis/chromatin structure.histone	At1g07790->histone H2B identical to GB:CAA73156 from [Arabidopsis thaliana] (Plant Physiol. 115 (4), 1385-1395 (1997));supported by full-length cDNA: Ceres:8711.	0.607221	0.00752788	5	0.890242	7.46586e-07	1	0.794242	8.27605e-05	2	0.473585	0.0471166	6	0.711928	0.000919191	3	0.659881	0.00288358	4
586	263264_at	28.1.3	DNA.synthesis/chromatin structure.histone	At2g38810->histone H2A ; supported by full-length cDNA: Ceres: 8.	0.522843	0.0259938	4	0.833616	1.72749e-05	1	0.602747	0.00810668	2	0.343575	0.162731	6	0.578087	0.0119745	3	0.486836	0.0404689	5
587	264188_at	28.1.3	DNA.synthesis/chromatin structure.histone	At1g54690->histone H2A, putative| strong similarity to histone H2A GI:3204129 SP|O65759 from Cicer arietinum, Picea abies SP|P35063; contains Pfam profile PF00125 Core histone H2A/H2B/H3/H4	0.80287	6.04901e-05	5	0.866682	3.27514e-06	2	0.937317	9.83471e-09	1	0.691124	0.00149181	6	0.855752	5.93396e-06	3	0.846988	9.23961e-06	4
588	264262_at	28.1.3	DNA.synthesis/chromatin structure.histone	At1g09200->histone H3| identical to histone H3 from Zea mays SP|P05203, Medicago sativa GI:166384, Encephalartos altensteinii SP|P08903, Pisum sativum SP|P02300; contains Pfam profile PF00125 Core histone H2A/H2B/H3/H4	0.63291	0.00481509	4	0.904432	2.58288e-07	1	0.674708	0.00212911	3	0.4504	0.0606984	6	0.675609	0.00208911	2	0.581122	0.0114315	5
589	265817_at	28.1.3	DNA.synthesis/chromatin structure.histone	At2g18050->histone H1 ;supported by full-length cDNA: Ceres:112970.	-0.529976	0.0236815	2	-0.758629	0.00026275	1	-0.450029	0.0609372	4	-0.282501	0.256027	6	-0.479845	0.0438805	3	-0.366242	0.134969	5
590	257237_at	28.2	DNA.repair	At3g14890->DNA nick sensor, putative contains Pfam profile: PF00645 poly(ADP-ribose) polymerase and DNA-Ligase Zn-finger region (region acts as a DNA nick sensor) (3 copies at N-terminus)	0.732918	0.000540129	5	0.928152	2.84515e-08	1	0.789043	9.92758e-05	3	0.613035	0.006826	6	0.796275	7.69709e-05	2	0.736611	0.000489447	4
591	258966_at	28.2	DNA.repair	At3g10690->putative DNA gyrase subunit A similar to DNA gyrase A subunit GB:BAA10380 [Synechocystis sp]	0.703636	0.00112021	4	0.918465	7.58624e-08	1	0.708526	0.000997675	3	0.560551	0.0155288	6	0.752402	0.000315278	2	0.657015	0.00305213	5
592	262708_at	28.2	DNA.repair	At1g16190->DNA repair protein RAD23, putative| similar to DNA repair by nucleotide excision (NER) RAD23 protein, isoform II GI:1914685 from (Daucus carota)	0.599614	0.008533	3	0.725681	0.00065224	1	0.624665	0.00558071	2	0.349991	0.154508	6	0.540553	0.020552	4	0.480278	0.0436631	5
593	247374_at	28.99	DNA.unspecified	At5g63190->topoisomerase-like protein ;supported by full-length cDNA: Ceres:19433.	-0.776095	0.000152978	4	-0.953199	9.989e-10	1	-0.855562	5.99299e-06	2	-0.615489	0.00654613	6	-0.827285	2.28027e-05	3	-0.77135	0.000178001	5
594	253566_at	28.99	DNA.unspecified	At4g31210->DNA topoisomerase like- protein Bacillus subtilis DNA Topoisomerase I; PID:G520753	0.703392	0.00112662	5	0.894843	5.38029e-07	1	0.869924	2.71848e-06	2	0.564854	0.0145879	6	0.78634	0.000108915	3	0.747722	0.000360349	4
595	257037_at	28.99	DNA.unspecified	At3g19130->nuclear acid binding protein, putative similar to DNA binding protein ACBF GB:AAC49850 from [Nicotiana tabacum];supported by full-length cDNA: Ceres:118696.	0.562809	0.0150293	4	0.512376	0.0297015	5	0.37081	0.129802	6	0.687513	0.0016163	1	0.638513	0.00434539	2	0.574134	0.0127124	3
596	257211_at	28.99	DNA.unspecified	At3g15080->exonuclease, putative contains Pfam profile: PF00929 exonuclease;supported by full-length cDNA: Ceres:39883.	0.687425	0.00161943	5	0.714152	0.000870704	3	0.824716	2.54418e-05	1	0.556178	0.0165339	6	0.710138	0.000959818	4	0.716316	0.000825612	2
597	259803_at	28.99	DNA.unspecified	At1g72150->SEC14 cytosolic factor family protein / phosphoglyceride transfer family protein| similar to SEC14-like protein 2 (Alpha-tocopherol associated protein) (TAP) (bTAP) (Fragment) (SP:P58875) {Bos taurus}; similar to GI:807956 from (Saccharomyces c	-0.668269	0.00243379	5	-0.911611	1.4154e-07	1	-0.819558	3.15349e-05	2	-0.593115	0.00947484	6	-0.806279	5.32215e-05	3	-0.747768	0.000359875	4
598	264357_at	28.99	DNA.unspecified	At1g03360->exonuclease family protein| similar to Exosome complex exonuclease RRP4 (Ribosomal RNA processing protein 4)(SP:P38792) {Saccharomyces cerevisiae}	0.740247	0.000443509	3	0.650012	0.00349809	5	0.818024	3.35707e-05	1	0.63123	0.00496362	6	0.731696	0.000557829	4	0.757839	0.000268976	2
599	264535_at	28.99	DNA.unspecified	At1g55690->SEC14 cytosolic factor family protein / phosphoglyceride transfer family protein| similar to similar to phosphatidylinositol transfer-like protein IV (GI:14486707) (Lotus japonicus) and Phosphatidylinositol Transfer Protein GB:2780955 GI:278095	0.556425	0.0164757	5	0.816331	3.59482e-05	1	0.759411	0.000256706	2	0.375369	0.124786	6	0.636239	0.0045313	3	0.584107	0.0109167	4
600	255887_at	29.1	protein.aa activation	At1g20370->hypothetical protein contains Pfam profile: PF01416 tRNA pseudouridine synthase; supported by cDNA: gi_14334543_gb_AY035176.1_	0.699242	0.00124074	3	0.711689	0.00092453	2	0.712581	0.00090472	1	0.471777	0.0480843	6	0.624618	0.00558529	4	0.607373	0.00750872	5
601	259069_at	29.1	protein.aa activation	At3g11710->lysyl-tRNA synthetase identical to lysyl-tRNA synthetase; LysRS GB:AAD17333 [Arabidopsis thaliana]; supported by cDNA: gi_4325323_gb_AF125574.1_AF125574	0.796495	7.63647e-05	4	0.891836	6.67609e-07	1	0.817258	3.46299e-05	2	0.589448	0.0100421	6	0.797862	7.26926e-05	3	0.733155	0.000536747	5
602	266057_at	29.1	protein.aa activation	At2g40660->putative methionyl-tRNA synthetase ; supported by cDNA: gi_14334467_gb_AY034925.1_	0.895966	4.95541e-07	4	0.918605	7.48664e-08	2	0.874955	2.0158e-06	5	0.845801	9.7903e-06	6	0.938926	8.02865e-09	1	0.903508	2.78139e-07	3
603	258466_at	29.2.1.1	protein.synthesis.chloroplast/mito - plastid ribosomal protein.plastid	At3g06040->hypothetical protein contains similarity to 50S ribosomal protein L12-C, chloroplast precursor GB:P36212 from [Arabidopsis thaliana]	0.776842	0.000149322	2	0.906529	2.17769e-07	1	0.754768	0.000294363	4	0.564053	0.0147596	6	0.764768	0.000218381	3	0.676624	0.00204483	5
604	259678_at	29.2.1.1	protein.synthesis.chloroplast/mito - plastid ribosomal protein.plastid	At1g77750->putative 30S ribosomal protein S13 similar to putative 30S ribosomal protein S13, chloroplast precursor GB:P42732 [Arabidopsis thaliana]	0.686258	0.00166152	5	0.913452	1.20313e-07	1	0.796135	7.73578e-05	2	0.553231	0.0172396	6	0.758729	0.00026197	3	0.699366	0.0012372	4
605	253549_at	29.2.1.2	protein.synthesis.chloroplast/mito - plastid ribosomal protein.mitochondrial	At4g30930->50S ribosomal protein L21, mitochondrial (RPL21M)| identical to SP|Q8L9A0 50S ribosomal protein L21, mitochondrial precursor {Arabidopsis thaliana}	0.605828	0.0077043	2	0.602106	0.00819251	3	0.676038	0.00207029	1	0.42992	0.0749581	6	0.5688	0.0137652	4	0.560237	0.0155995	5
606	259196_at	29.2.1.2	protein.synthesis.chloroplast/mito - plastid ribosomal protein.mitochondrial	At3g03600->putative ribosomal protein S2 similar to putative ribosomal protein S2 GB:CAA74226 [Mitochondrion Triticum aestivum];supported by full-length cDNA: Ceres:105450.	0.632888	0.00481696	5	0.714112	0.000871555	4	0.872267	2.36874e-06	1	0.551741	0.0176053	6	0.723619	0.000687515	3	0.741368	0.000430104	2
607	246266_at	29.2.1.99	protein.synthesis.chloroplast/mito - plastid ribosomal protein.unknown	At1g31817->30S ribosomal protein S11, putative contains Pfam profile: PF00411: Ribosomal protein S11; supported by full-length cDNA: Ceres: 36981.	0.774206	0.000162555	4	0.933075	1.63811e-08	1	0.841647	1.19439e-05	2	0.595636	0.00910008	6	0.81334	4.04977e-05	3	0.747666	0.000360912	5
608	249742_at	29.2.1.99	protein.synthesis.chloroplast/mito - plastid ribosomal protein.unknown	At5g24490->putative protein contains similarity to ribosomal protein 30S subunit; supported by cDNA: gi_13877770_gb_AF370148.1_AF370148	-0.841772	1.18738e-05	5	-0.901008	3.38537e-07	4	-0.930386	2.22571e-08	3	-0.836508	1.51595e-05	6	-0.953768	9.07437e-10	1	-0.936122	1.13947e-08	2
609	252287_at	29.2.1.99	protein.synthesis.chloroplast/mito - plastid ribosomal protein.unknown	At3g49080->30S ribosomal protein S9 -like similar to 30S ribosomal proteins	0.870057	2.69739e-06	5	0.87125	2.51542e-06	4	0.915166	1.03094e-07	1	0.772436	0.000171988	6	0.906665	2.15325e-07	2	0.888407	8.47456e-07	3
610	262880_at	29.2.1.99	protein.synthesis.chloroplast/mito - plastid ribosomal protein.unknown	At1g64880->hypothetical protein contains similarity to 30S ribosomal protein S5 GI:6969105 from [Campylobacter jejuni]; supported by cDNA: gi_14334893_gb_AY035120.1_	0.799353	6.88599e-05	4	0.92851	2.73702e-08	1	0.851091	7.53583e-06	2	0.635849	0.0045638	6	0.825372	2.4744e-05	3	0.770463	0.000183046	5
611	245355_at	29.2.2	protein.synthesis.misc ribososomal protein	At4g17390->60S ribosomal protein L15 homolog ;supported by full-length cDNA: Ceres:31538.	0.636579	0.00450306	2	0.831986	1.85746e-05	1	0.566252	0.014292	4	0.402172	0.0980257	6	0.604311	0.00790035	3	0.496382	0.036143	5
612	245512_at	29.2.2	protein.synthesis.misc ribososomal protein	At4g15770->60S ribosome subunit biogenesis protein, putative| contains similarity to 60S ribosome subunit biogenesis protein NIP7 (Swiss-Prot:Q08962) (Saccharomyces cerevisiae)	0.680268	0.00189207	4	0.578004	0.0119895	6	0.788271	0.000101952	1	0.623081	0.00573851	5	0.698903	0.00125048	3	0.73369	0.000529179	2
613	245886_at	29.2.2	protein.synthesis.misc ribososomal protein	At5g09510->ribosomal protein S15-like ribosomal protein S15 - Arabidopsis thaliana, EMBL:Z23161;supported by full-length cDNA: Ceres:164.	0.674445	0.00214092	3	0.780701	0.000131596	1	0.780615	0.000131972	2	0.488319	0.0397722	6	0.67243	0.00223309	4	0.649932	0.00350348	5
614	246210_at	29.2.2	protein.synthesis.misc ribososomal protein	At4g36420->ribosomal protein ; supported by cDNA: gi_15450414_gb_AY052308.1_	0.863357	3.94508e-06	3	0.935114	1.28728e-08	1	0.79636	7.67355e-05	5	0.785406	0.000112426	6	0.914431	1.102e-07	2	0.829912	2.03491e-05	4
615	246503_at	29.2.2	protein.synthesis.misc ribososomal protein	At5g16130->40S ribosomal protein S7-like 40S ribosomal protein S7 homolog - Brassica oleracea, EMBL:AF144752;supported by full-length cDNA: Ceres:23518.	0.603393	0.00802094	3	0.817104	3.48456e-05	1	0.622356	0.00581189	2	0.355312	0.14791	6	0.579236	0.0117665	4	0.49084	0.038609	5
616	246527_at	29.2.2	protein.synthesis.misc ribososomal protein	At5g15750->ribosomal protein-like 40S RIBOSOMAL PROTEINs - different species;supported by full-length cDNA: Ceres:25543.	0.636676	0.00449501	5	0.52072	0.0267151	6	0.786542	0.000108169	1	0.642971	0.00399901	4	0.686633	0.00164788	3	0.751595	0.000322691	2
617	247010_at	29.2.2	protein.synthesis.misc ribososomal protein	At5g67510->60S ribosomal protein L26 ;supported by full-length cDNA: Ceres:2561.	0.76037	0.000249458	4	0.946086	3.02889e-09	1	0.768154	0.00019674	3	0.59319	0.00946362	6	0.795211	7.99554e-05	2	0.70883	0.000990444	5
618	247566_at	29.2.2	protein.synthesis.misc ribososomal protein	At5g61170->40S ribsomal protein S19 - like 40S ribsomal protein S19, Oryza sativa, SWISSPROT:RS19_ORYSA	0.761823	0.000238797	4	0.94491	3.58643e-09	1	0.783419	0.00012021	2	0.587241	0.0103964	6	0.782911	0.000122273	3	0.705061	0.00108328	5
619	247584_at	29.2.2	protein.synthesis.misc ribososomal protein	At5g60670->60S ribosomal protein L12 - like 60S RIBOSOMAL PROTEIN L12 (like), Arabidopsis thaliana, PIR:T45883;supported by full-length cDNA: Ceres:42276.	0.699451	0.00123476	4	0.877369	1.73836e-06	1	0.783122	0.000121412	2	0.505233	0.0324578	6	0.708755	0.000992224	3	0.657408	0.00302856	5
620	247654_at	29.2.2	protein.synthesis.misc ribososomal protein	At5g59850->cytoplasmic ribosomal protein S15a - like cytoplasmic ribosomal protein S15a, Arabidopsis thaliana, EMBL:ATAF1412;supported by full-length cDNA: Ceres:36757.	0.749104	0.000346508	3	0.880855	1.39606e-06	1	0.785039	0.000113829	2	0.536621	0.021675	6	0.732823	0.000541489	4	0.67478	0.00212591	5
621	247900_at	29.2.2	protein.synthesis.misc ribososomal protein	At5g57290->60S acidic ribosomal protein P3 ; supported by full-length cDNA: Ceres: 8695.	0.778132	0.000143182	3	0.917698	8.15677e-08	1	0.761789	0.000239047	4	0.638529	0.00434411	6	0.79716	7.45589e-05	2	0.727581	0.000621078	5
622	249466_at	29.2.2	protein.synthesis.misc ribososomal protein	At5g39740->ribosomal protein L5 - like ribosomal protein L5, rice	0.727847	0.000616814	2	0.837578	1.44349e-05	1	0.698397	0.0012651	3	0.484198	0.0417317	6	0.669565	0.00236972	4	0.601791	0.00823484	5
623	249975_s_at	29.2.2	protein.synthesis.misc ribososomal protein	At3g06320,At5g18790 flag_XH2 ->ribosomal protein L33 family protein similar to 50S ribosomal protein L33 GB:Q9ZC89 [Rickettsia prowazekii]ribosomal protein L33 - like ribosomal protein L33, Rickettsia prowazekii, PIR:E71650	0.695821	0.00134188	3	0.901	3.38744e-07	1	0.647035	0.00370322	4	0.511906	0.0298768	6	0.702767	0.00114324	2	0.597888	0.00877542	5
624	250973_at	29.2.2	protein.synthesis.misc ribososomal protein	At5g02870->60S ribosomal protein - like 60S roibosomal protein L4, Arabidopsis thaliana, EMBL:CAA79104; supported by cDNA: gi_15450797_gb_AY054479.1_	0.806873	5.20344e-05	3	0.974249	8.96966e-12	1	0.803061	6.00615e-05	4	0.662625	0.00272952	6	0.85236	7.06682e-06	2	0.763715	0.000225505	5
625	251007_at	29.2.2	protein.synthesis.misc ribososomal protein	At5g02610->ribosomal protein L35 - like ribosomal protein L35- cytosolic, Arabidopsis thaliana, PIR:T00549;supported by full-length cDNA: Ceres:14525.	0.674164	0.00215356	4	0.879666	1.50561e-06	1	0.74435	0.000396072	2	0.485472	0.0411181	6	0.697578	0.00128913	3	0.628754	0.00518948	5
626	251538_at	29.2.2	protein.synthesis.misc ribososomal protein	At3g58660->60S ribosomal protein-related| contains weak similarity to 60S ribosomal protein L10A (CSA-19) (NEDD-6) (Swiss-Prot:P53026) (Mus musculus)	0.522369	0.0261534	3	0.418839	0.0836322	5	0.643192	0.00398246	1	0.396567	0.103245	6	0.490879	0.0385909	4	0.533583	0.0225749	2
627	251552_at	29.2.2	protein.synthesis.misc ribososomal protein	At3g58700->ribosomal protein L11 -like ribosomal protein L11, cytosolic, Arabidopsis thaliana, PIR:S49033;supported by full-length cDNA: Ceres:14042.	0.79338	8.53272e-05	4	0.750227	0.000335591	5	0.899194	3.89153e-07	1	0.743285	0.000407951	6	0.826296	2.37892e-05	3	0.857586	5.3891e-06	2
628	251638_at	29.2.2	protein.synthesis.misc ribososomal protein	At3g57490->40S ribosomal protein S2 homolog 40S ribosomal protein S2 - Arabidopsis thaliana, SWISSPROT:RS2_ARATH;supported by full-length cDNA: Ceres:101250.	0.828279	2.18463e-05	4	0.885641	1.02153e-06	2	0.903298	2.82814e-07	1	0.677191	0.0020204	6	0.846746	9.34958e-06	3	0.827136	2.29484e-05	5
629	251783_at	29.2.2	protein.synthesis.misc ribososomal protein	At3g55280->ribosomal L23a - like protein various ribosomal L23a proteins;supported by full-length cDNA: Ceres:17531.	0.772658	0.000170779	5	0.917035	8.67884e-08	1	0.89308	6.11054e-07	2	0.631854	0.00490803	6	0.822324	2.81283e-05	3	0.794443	8.21725e-05	4
630	251938_at	29.2.2	protein.synthesis.misc ribososomal protein	At3g53430->60S RIBOSOMAL PROTEIN L12 -like 60S RIBOSOMAL PROTEIN L12, Prunus armeniaca, SWISSPROT:RL12_PRUAR	0.679095	0.00194016	2	0.86739	3.14589e-06	1	0.650551	0.00346197	4	0.444431	0.0646253	6	0.65169	0.00338668	3	0.56089	0.015453	5
631	252055_at	29.2.2	protein.synthesis.misc ribososomal protein	At3g52580->putative ribosomal protein S14 ribosomal protein S14 -Zea mays,PIR2:A30097;supported by full-length cDNA: Ceres:9716.	0.697492	0.00129165	2	0.88982	7.68852e-07	1	0.680001	0.00190292	4	0.480737	0.0434333	6	0.683317	0.0017716	3	0.596784	0.00893337	5
632	252294_at	29.2.2	protein.synthesis.misc ribososomal protein	At3g49010->60S ribosomal protein L13, BBC1 protein ;supported by full-length cDNA: Ceres:12182.	0.755874	0.000285	4	0.930829	2.11797e-08	1	0.832697	1.7998e-05	2	0.589615	0.0100157	6	0.798481	7.10792e-05	3	0.735893	0.000498969	5
633	252297_at	29.2.2	protein.synthesis.misc ribososomal protein	At3g48930->cytosolic ribosomal protein S11 ;supported by full-length cDNA: Ceres:40559.	0.557635	0.0161935	3	0.78279	0.000122769	1	0.662039	0.00276185	2	0.315509	0.202179	6	0.553844	0.0170909	4	0.491514	0.0383023	5
634	252413_at	29.2.2	protein.synthesis.misc ribososomal protein	At3g47370->40S ribosomal protein S20-like protein 40S RIBOSOMAL PROTEIN S20 - ARABIDOPSIS THALIANA,PID:g1350956;supported by full-length cDNA: Ceres:8700.	0.786239	0.00010929	5	0.932504	1.75021e-08	1	0.889563	7.8263e-07	2	0.643006	0.00399634	6	0.842574	1.14313e-05	3	0.797351	7.40482e-05	4
635	252643_at	29.2.2	protein.synthesis.misc ribososomal protein	At3g44590->acidic ribosomal protein P2 -like acidic ribosomal protein P2, maize, PIR:S54179	0.802789	6.06746e-05	4	0.959031	3.50857e-10	1	0.826687	2.33943e-05	3	0.642974	0.00399878	6	0.839237	1.33703e-05	2	0.767718	0.000199419	5
636	253058_at	29.2.2	protein.synthesis.misc ribososomal protein	At4g37660->ribosomal - like protein ribosomal protein L12, Liberobacter africanum, U09675;supported by full-length cDNA: Ceres:41011.	0.407224	0.0934867	6	0.569457	0.013632	2	0.678868	0.00194958	1	0.408534	0.0923357	5	0.559885	0.0156788	3	0.556818	0.0163837	4
637	253202_at	29.2.2	protein.synthesis.misc ribososomal protein	At4g34555->40S ribosomal protein S25, putative|	0.741456	0.00042906	4	0.968198	4.76136e-11	1	0.809331	4.73577e-05	3	0.610391	0.00713823	6	0.827386	2.27038e-05	2	0.73935	0.000454497	5
638	253487_at	29.2.2	protein.synthesis.misc ribososomal protein	At4g31700->ribosomal protein S6 - like ribosomal protein S6, Arabidopsis thaliana, PID:g2662469; supported by cDNA: gi_15292738_gb_AY050803.1_	0.809891	4.63437e-05	5	0.971832	1.82409e-11	1	0.862318	4.17714e-06	3	0.695259	0.00135912	6	0.874468	2.07615e-06	2	0.81422	3.911e-05	4
639	253598_at	29.2.2	protein.synthesis.misc ribososomal protein	At4g30800->ribosomal protein S11 - like ribosomal protein S11, Arabidopsis thaliana,PIR2:C35542; supported by cDNA: gi_15028244_gb_AY046037.1_	0.728187	0.00061139	5	0.916103	9.46189e-08	1	0.876358	1.8503e-06	2	0.590507	0.00987565	6	0.79831	7.15221e-05	3	0.759541	0.00025571	4
640	254030_at	29.2.2	protein.synthesis.misc ribososomal protein	At4g25890->putative acidic ribosomal protein acidic ribosomal protein P3a - maize, PIR2:T02037	0.828613	2.15322e-05	5	0.873059	2.25961e-06	3	0.921756	5.51423e-08	1	0.729551	0.00059008	6	0.875192	1.98699e-06	2	0.857651	5.37043e-06	4
641	254763_at	29.2.2	protein.synthesis.misc ribososomal protein	At4g13170->ribosomal protein L13a like protein ribosomal protein L13a -Lupinus luteus,PID:e1237871; supported by cDNA: gi_15529277_gb_AY052263.1_	0.760698	0.000247019	4	0.94359	4.31589e-09	1	0.768694	0.000193459	3	0.576839	0.0122037	6	0.772671	0.000170708	2	0.693527	0.00141345	5
642	254831_at	29.2.2	protein.synthesis.misc ribososomal protein	At4g12600->Ribosomal protein L7Ae -like various L7Ae ribosomal proteins; supported by full-length cDNA: Ceres: 33381.	0.745529	0.000383256	4	0.898885	3.98423e-07	1	0.802946	6.03199e-05	2	0.568341	0.0138589	6	0.758857	0.000260975	3	0.701722	0.00117145	5
643	254980_at	29.2.2	protein.synthesis.misc ribososomal protein	At4g10450->putative ribosomal protein L9, cytosolic ribosomal protein L9, cytosolic - garden pea, PIR2:S19978;supported by full-length cDNA: Ceres:21228.	0.769138	0.000190803	3	0.899715	3.74002e-07	1	0.820241	3.06623e-05	2	0.574736	0.0125977	6	0.766837	0.000204931	4	0.718714	0.000777917	5
644	255776_at	29.2.2	protein.synthesis.misc ribososomal protein	At1g18540->60S ribosomal protein L6, putative similar to 60S ribosomal protein L6 GI:7208784 from [Cicer arietinum];supported by full-length cDNA: Ceres:573.	0.768642	0.000193773	4	0.931788	1.90005e-08	1	0.783047	0.000121718	2	0.574492	0.0126441	6	0.778568	0.00014116	3	0.696677	0.00131595	5
645	255819_s_at	29.2.2	protein.synthesis.misc ribososomal protein	At2g40510,At2g40590 flag_XH2 ->40S ribosomal protein S26 (RPS26A)|40S ribosomal protein S26	0.690025	0.00152881	4	0.82997	2.02971e-05	1	0.778818	0.000140009	2	0.489156	0.0393829	6	0.707378	0.00102539	3	0.661391	0.00279794	5
646	255977_at	29.2.2	protein.synthesis.misc ribososomal protein	At1g34030->ribosomal protein S18, putative similar to ribosomal protein S18 GI:38422 from [Homo sapiens]; supported by cDNA: Ceres:27800	0.71745	0.000802763	5	0.865836	3.4355e-06	1	0.851866	7.24638e-06	2	0.551323	0.0177091	6	0.744024	0.000399677	3	0.725056	0.00066276	4
647	256065_at	29.2.2	protein.synthesis.misc ribososomal protein	At1g07070->ribosomal protein, putative similar to ribosomal protein L35a GI:57118 from [Rattus norvegicus]; supported by full-length cDNA: Ceres: 2778.	0.720755	0.000739175	5	0.92114	5.8595e-08	1	0.816641	3.55013e-05	2	0.575818	0.0123937	6	0.766422	0.000207566	3	0.724243	0.000676675	4
648	256253_at	29.2.2	protein.synthesis.misc ribososomal protein	At3g11250->60S acidic ribosomal protein, putative similar to 60S acidic ribosomal protein P0 GI:2088654 [Arabidopsis thaliana];supported by full-length cDNA: Ceres:38036.	0.835902	1.55834e-05	4	0.935655	1.20608e-08	1	0.900092	3.63334e-07	2	0.703682	0.00111901	6	0.865734	3.45527e-06	3	0.83431	1.67459e-05	5
649	257906_at	29.2.2	protein.synthesis.misc ribososomal protein	At3g25520->ribosomal protein, putative similar to 60S ribosomal protein L5 GB:P49625 from [Oryza sativa];supported by full-length cDNA: Ceres:32753.	0.69561	0.00134835	2	0.792556	8.78415e-05	1	0.592347	0.0095915	4	0.44228	0.0660861	6	0.61478	0.00662597	3	0.523158	0.0258881	5
650	258284_at	29.2.2	protein.synthesis.misc ribososomal protein	At3g16080->putative ribosomal protein similar to ribosomal protein L37 GB:BAA04888 from [Homo sapiens];supported by full-length cDNA: Ceres:14710.	0.76173	0.000239472	4	0.94586	3.12954e-09	1	0.839199	1.3394e-05	2	0.595103	0.00917837	6	0.807684	5.04496e-05	3	0.7466	0.000371914	5
651	258296_at	29.2.2	protein.synthesis.misc ribososomal protein	At3g23390->putative ribosomal protein similar to ribosomal protein L41 GB:AAA34366 from [Candida maltosa]; supported by full-length cDNA: Ceres: 13557.	0.719291	0.000766812	4	0.916351	9.24738e-08	1	0.815127	3.77231e-05	2	0.574356	0.0126701	6	0.771921	0.000174818	3	0.717457	0.000802625	5
652	258410_at	29.2.2	protein.synthesis.misc ribososomal protein	At3g16780->putative ribosomal protein similar to ribosomal protein L19 GB:CAA45090 from [Homo sapiens];supported by full-length cDNA: Ceres:27978.	0.883668	1.1638e-06	2	0.925554	3.74896e-08	1	0.840796	1.24321e-05	4	0.732951	0.000539651	6	0.874679	2.04973e-06	3	0.824411	2.57714e-05	5
653	258454_at	29.2.2	protein.synthesis.misc ribososomal protein	At3g22300->putative 40S ribosomal protein S10 similar to 40S RIBOSOMAL PROTEIN S10 GB:P42797 from [Arabidopsis thaliana];supported by full-length cDNA: Ceres:109598.	0.689302	0.00155359	4	0.83915	1.34247e-05	1	0.809168	4.76555e-05	2	0.502292	0.0336487	6	0.722239	0.000712011	3	0.677155	0.00202195	5
654	258521_at	29.2.2	protein.synthesis.misc ribososomal protein	At3g06680->ribosomal protein L29, putative similar to 60S ribosomal protein L29 GB:P25886 from [Rattus norvegicus]	0.799847	6.7627e-05	4	0.951465	1.32899e-09	1	0.815077	3.77987e-05	3	0.617326	0.00634273	6	0.818599	3.27946e-05	2	0.741879	0.000424099	5
655	258532_at	29.2.2	protein.synthesis.misc ribososomal protein	At3g06700->ribosomal protein L29, putative similar to ribosomal protein L29 GI:7959366 (Panax ginseng);supported by full-length cDNA: Ceres:315.	0.693358	0.00141886	4	0.954851	7.53268e-10	1	0.739825	0.000448649	3	0.546711	0.0188859	6	0.777402	0.000146629	2	0.671236	0.0022892	5
656	258837_at	29.2.2	protein.synthesis.misc ribososomal protein	At3g07110->putative 60S ribosomal protein L13A similar to ribosomal protein L13A GB:O49885 [Lupinus luteus]; supported by cDNA: gi_13358230_gb_AF325041.2_AF325041	0.707591	0.0010202	2	0.877822	1.6902e-06	1	0.640458	0.00419135	4	0.484195	0.041733	6	0.676281	0.00205969	3	0.571007	0.0133216	5
657	258900_at	29.2.2	protein.synthesis.misc ribososomal protein	At3g05590->putative 60S ribosomal protein L18 similar to GB:P42791; supported by cDNA: gi_14335089_gb_AY037224.1_	0.676751	0.00203931	2	0.886362	9.73416e-07	1	0.671046	0.00229826	3	0.444084	0.0648593	6	0.667611	0.00246684	4	0.569495	0.0136243	5
658	258922_at	29.2.2	protein.synthesis.misc ribososomal protein	At3g10610->putative 40S ribosomal protein S17 similar to 40S ribosomal protein S17 GB:AAD50774 [Lycopersicon esculentum];supported by full-length cDNA: Ceres:4775.	0.780307	0.000133319	3	0.909474	1.70174e-07	1	0.803537	5.90062e-05	2	0.5762	0.0123224	6	0.775865	0.000154114	4	0.711267	0.000934025	5
659	259096_at	29.2.2	protein.synthesis.misc ribososomal protein	At3g04840->putative 40S ribosomal protein S3A (S phase specific) similar to 40S ribosomal protein S3A (S phase specific protein GBIS289) GB:P49396 [Brassica rapa];supported by full-length cDNA: Ceres:18185.	0.725724	0.000651511	4	0.92116	5.84814e-08	1	0.786785	0.000107276	2	0.525814	0.0250101	6	0.74426	0.000397065	3	0.674082	0.00215727	5
660	259112_at	29.2.2	protein.synthesis.misc ribososomal protein	At3g05560->putative 60S ribosomal protein L22 similar to 60S ribosomal protein L22 GB:AAF02883; supported by full-length cDNA: Ceres: 8244.	0.838916	1.35712e-05	4	0.966622	6.9759e-11	1	0.859248	4.93307e-06	3	0.697952	0.00127811	6	0.877971	1.67455e-06	2	0.809212	4.75743e-05	5
661	260026_at	29.2.2	protein.synthesis.misc ribososomal protein	At1g29970->60S ribosomal protein L18A, putative similar to GI:3128228 from [Arabidopsis thaliana] (Nature 402 (6763), 761-768 (1999));supported by full-length cDNA: Ceres:4898.	-0.671632	0.00227048	5	-0.879921	1.48155e-06	1	-0.827961	2.21485e-05	2	-0.490861	0.0385991	6	-0.717619	0.000799398	3	-0.686063	0.00166865	4
662	260426_at	29.2.2	protein.synthesis.misc ribososomal protein	At1g72370->putative 40S ribosomal protein SA (laminin receptor-like protein) identical to laminin receptor-like protein GB:U01955 [Arabidopsis thaliana];supported by full-length cDNA: Ceres:40091.	0.749623	0.000341424	4	0.937517	9.59209e-09	1	0.759664	0.000254773	3	0.600955	0.00834829	6	0.786064	0.000109943	2	0.705151	0.00108098	5
663	261362_s_at	29.2.2	protein.synthesis.misc ribososomal protein	At1g41880,At3g55750 flag_XH2 ->ribosomal protein identical to GB:CAB81600 from [Arabidopsis thaliana];supported by full-length cDNA: Ceres:1097.60S ribosomal protein L35a (RPL35aD)| ribosomal protein L35a.e.c15, Saccharomyces cerevisiae, PIR:S44069	0.684004	0.00174537	4	0.933229	1.609e-08	1	0.731074	0.00056702	3	0.509676	0.0307212	6	0.733689	0.000529202	2	0.64375	0.00394089	5
664	261911_at	29.2.2	protein.synthesis.misc ribososomal protein	At1g80750->ribosomal protein L7, putative similar to ribosomal protein L7 GB:AAA03081 GI:307388 from [Homo sapiens]	0.650508	0.00346485	1	0.492085	0.0380441	5	0.603366	0.00802453	2	0.462342	0.0533798	6	0.525932	0.0249718	4	0.537653	0.0213757	3
665	262594_at	29.2.2	protein.synthesis.misc ribososomal protein	At1g15250->putative 60s ribosomal protein L37 almost identical to GB:Q43292;supported by full-length cDNA: Ceres:11912.	0.722914	0.000699946	5	0.762741	0.000232272	2	0.854317	6.3924e-06	1	0.599639	0.00852946	6	0.743933	0.000400685	4	0.752358	0.000315683	3
666	262985_s_at	29.2.2	protein.synthesis.misc ribososomal protein	At1g70600,At1g23290 flag_XH2 ->60S ribosomal protein L27A (RPL27aC)| identical to 60S ribosomal protein L27A GB:P49637 (Arabidopsis thaliana)60s ribosomal protein l27a. similar to 60S RIBOSOMAL PROTEIN L27A GB:P49637 GI:1710530 from [Arabidopsis thaliana]	0.747037	0.000367377	5	0.924772	4.06571e-08	1	0.848724	8.48234e-06	2	0.628458	0.00521706	6	0.812481	4.18909e-05	3	0.772029	0.000174222	4
667	263372_at	29.2.2	protein.synthesis.misc ribososomal protein	At2g20450->60S ribosomal protein L14 ;supported by full-length cDNA: Ceres:15198.	0.786839	0.00010708	4	0.922927	4.90628e-08	1	0.860014	4.73429e-06	2	0.606361	0.00763643	6	0.80968	4.67233e-05	3	0.761667	0.000239926	5
668	263519_at	29.2.2	protein.synthesis.misc ribososomal protein	At2g21580->40S ribosomal protein S25 ; supported by cDNA: gi_15081637_gb_AY048211.1_	0.822759	2.76229e-05	1	0.809366	4.72928e-05	3	0.731308	0.000563553	5	0.697995	0.00127684	6	0.815812	3.67037e-05	2	0.753879	0.000302084	4
669	263691_at	29.2.2	protein.synthesis.misc ribososomal protein	At1g26880->60s ribosomal protein L34 identical to GB:Q42351, location of EST 105E2T7, gb|T22624;supported by full-length cDNA: Ceres:7182.	0.733925	0.000525883	4	0.919646	6.77663e-08	1	0.841606	1.19675e-05	2	0.560554	0.0155282	6	0.772773	0.000170156	3	0.723828	0.000683881	5
670	264233_at	29.2.2	protein.synthesis.misc ribososomal protein	At1g67430->ribosomal protein, putative similar to ribosomal protein GI:19101 from [Hordeum vulgare]; supported by cDNA: gi_14596148_gb_AY042862.1_	0.707434	0.00102401	2	0.869454	2.79367e-06	1	0.670916	0.00230447	4	0.518308	0.0275531	6	0.696217	0.00132984	3	0.612152	0.00692898	5
671	264438_at	29.2.2	protein.synthesis.misc ribososomal protein	At1g27400->putative 60S ribosomal protein L17 similar to GB:P51413 from [Arabidopsis thaliana]; similar to ESTs gb|L33542 and gb|AA660016;supported by full-length cDNA: Ceres:749.	0.719629	0.000760356	2	0.86321	3.97725e-06	1	0.700027	0.00121845	3	0.49462	0.0369132	6	0.699856	0.00122329	4	0.610416	0.00713531	5
672	264679_s_at	29.2.2	protein.synthesis.misc ribososomal protein	At1g09690,At1g09590 flag_XH2 ->putative 60S ribosomal protein L21 Similar to ribosomal protein L21 (gb|L38826). ESTs gb|AA395597,gb|ATTS5197 come from this gene; supported by cDNA: gi_16649106_gb_AY059923.1_60S ribosomal protein L21 (RPL21A)| Similar to L	0.663302	0.00269253	2	0.848616	8.52762e-06	1	0.649679	0.0035206	3	0.440069	0.0676128	6	0.648434	0.00360566	4	0.547852	0.0185892	5
673	265032_at	29.2.2	protein.synthesis.misc ribososomal protein	At1g61580->ribosomal protein identical to ribosomal protein GI:806279 from [Arabidopsis thaliana]	0.792173	8.90299e-05	4	0.94429	3.91422e-09	1	0.837066	1.47777e-05	2	0.653017	0.00330063	6	0.832957	1.77907e-05	3	0.778523	0.000141368	5
674	265210_at	29.2.2	protein.synthesis.misc ribososomal protein	At2g36620->60S ribosomal protein L24 ;supported by full-length cDNA: Ceres:14564.	0.77961	0.000136414	3	0.951905	1.23742e-09	1	0.731063	0.000567191	4	0.605619	0.00773114	6	0.787946	0.000103098	2	0.693752	0.00140629	5
675	265671_at	29.2.2	protein.synthesis.misc ribososomal protein	At2g32060->40S ribosomal protein S12 ;supported by full-length cDNA: Ceres:13453.	0.790426	9.46324e-05	3	0.893944	5.74288e-07	1	0.848719	8.4842e-06	2	0.617149	0.00636204	6	0.788471	0.000101255	4	0.754601	0.000295805	5
676	265730_at	29.2.2	protein.synthesis.misc ribososomal protein	At2g32220->60S ribosomal protein L27	0.748915	0.000348371	5	0.847642	8.94767e-06	2	0.953294	9.83056e-10	1	0.658024	0.00299186	6	0.829758	2.04859e-05	4	0.843909	1.07261e-05	3
677	266256_at	29.2.2	protein.synthesis.misc ribososomal protein	At2g27710->60S acidic ribosomal protein P2 ;supported by full-length cDNA: Ceres:36076.	0.703813	0.00111555	2	0.864914	3.61805e-06	1	0.62958	0.00511325	4	0.463627	0.0526341	6	0.662558	0.00273318	3	0.55619	0.0165309	5
678	266684_at	29.2.2	protein.synthesis.misc ribososomal protein	At2g19720->40S ribosomal protein S15A	0.68163	0.00183743	5	0.914856	1.06043e-07	1	0.800793	6.53206e-05	2	0.549443	0.0181815	6	0.754704	0.000294919	3	0.697885	0.00128007	4
679	266705_at	29.2.2	protein.synthesis.misc ribososomal protein	At2g19750->40S ribosomal protein S30 ; supported by cDNA: gi_16974466_gb_AY061910.1_	0.771887	0.000175008	4	0.933709	1.52105e-08	1	0.82162	2.8964e-05	2	0.601838	0.00822858	6	0.796148	7.73217e-05	3	0.736534	0.000490466	5
680	266822_at	29.2.2	protein.synthesis.misc ribososomal protein	At2g44860->60S ribosomal protein L30 ;supported by full-length cDNA: Ceres:34564.	0.53076	0.0234374	3	0.425775	0.0781216	6	0.671925	0.00225666	1	0.450706	0.0605022	5	0.525969	0.0249599	4	0.577671	0.0120505	2
681	266980_at	29.2.2	protein.synthesis.misc ribososomal protein	At2g39390->60S ribosomal protein L35 ;supported by full-length cDNA: Ceres:11583.	0.781792	0.00012692	5	0.856876	5.59459e-06	3	0.949988	1.68138e-09	1	0.694428	0.00138498	6	0.842747	1.1338e-05	4	0.862509	4.13377e-06	2
682	266981_at	29.2.2	protein.synthesis.misc ribososomal protein	At2g39460->60S ribosomal protein L23A identical to GB:AF034694;supported by full-length cDNA: Ceres:22479.	0.659295	0.0029174	2	0.874879	2.02508e-06	1	0.58981	0.00998492	4	0.439533	0.067987	6	0.642578	0.00402861	3	0.525425	0.0251372	5
683	267174_at	29.2.2	protein.synthesis.misc ribososomal protein	At2g37600->60S ribosomal protein L36 ;supported by full-length cDNA: Ceres:23114.	0.802915	6.03895e-05	3	0.848073	8.75968e-06	1	0.806228	5.33235e-05	2	0.603773	0.00797084	6	0.760586	0.000247846	4	0.718841	0.000775474	5
684	267213_at	29.2.2	protein.synthesis.misc ribososomal protein	At2g44120->60S ribosomal protein L7 ;supported by full-length cDNA: Ceres:36813.	0.758638	0.000262681	3	0.867924	3.05121e-06	1	0.622787	0.00576822	6	0.646378	0.00374975	5	0.768334	0.000195641	2	0.673169	0.00219891	4
685	267507_at	29.2.2	protein.synthesis.misc ribososomal protein	At2g45710->putative ribosomal protein S27 ;supported by full-length cDNA: Ceres:18662.	0.822064	2.84356e-05	5	0.957513	4.67188e-10	1	0.910633	1.54079e-07	2	0.723614	0.000687602	6	0.906754	2.13761e-07	3	0.861332	4.40818e-06	4
686	249712_at	29.2.3	protein.synthesis.initiation	At5g35620->eIF4Eiso protein (emb|CAA71579.1) ;supported by full-length cDNA: Ceres:23770.	0.455086	0.0577422	5	0.701366	0.00118121	1	0.699144	0.00124356	2	0.262755	0.292158	6	0.51589	0.0284136	3	0.492392	0.0379055	4
687	250033_at	29.2.3	protein.synthesis.initiation	At5g18110->eukaryotic cap-binding protein (gb|AAC17220.1) ; supported by cDNA: gi_3108208_gb_AF028809.1_AF028809	-0.472748	0.0475628	4	-0.746438	0.000373616	1	-0.662286	0.00274813	2	-0.241489	0.33435	6	-0.501644	0.0339153	3	-0.45751	0.0562563	5
688	250779_at	29.2.3	protein.synthesis.initiation	At5g05470->eukaryotic translation initiation factor 2 alpha subunit-like protein ; supported by cDNA: gi_13358180_gb_AF324988.2_AF324988	0.63134	0.00495382	4	0.717318	0.000805404	1	0.702671	0.00114582	2	0.43955	0.0679752	6	0.641925	0.00407813	3	0.598818	0.00864415	5
689	254438_at	29.2.3	protein.synthesis.initiation	At4g20980->translation initiation factor eIF3 - like protein translation initiation factor eIF3 p66 subunit, Homo sapiens, PID:g2351378	0.706482	0.00104745	5	0.831331	1.91204e-05	2	0.947071	2.62184e-09	1	0.618856	0.00617725	6	0.812492	4.18727e-05	4	0.821682	2.88898e-05	3
690	254654_at	29.2.3	protein.synthesis.initiation	At4g18040->translation initiation factor eIF4E ;supported by full-length cDNA: Ceres:25447.	0.713355	0.000887825	5	0.88212	1.2871e-06	2	0.916389	9.21515e-08	1	0.618056	0.00626331	6	0.821253	2.94086e-05	3	0.807587	5.06365e-05	4
691	256523_at	29.2.3	protein.synthesis.initiation	At1g66070->translation initiation factor-related| similar to Eukaryotic translation initiation factor 3 subunit 1 (eIF-3 alpha) (eIF3 p35) (eIF3j) (Swiss-Prot:O75822) (Homo sapiens)	0.739006	0.000458767	5	0.888174	8.61017e-07	2	0.89947	3.81073e-07	1	0.645362	0.00382272	6	0.848231	8.69169e-06	3	0.812207	4.23446e-05	4
692	259891_at	29.2.3	protein.synthesis.initiation	At1g72730->eukaryotic translation initiation factor 4A, putative / eIF-4A, putative| similar to Eukaryotic initiation factor 4A-10 GB:P41382 (Nicotiana tabacum); identical to (putative) RNA helicase GB:CAA09211 (Arabidopsis thaliana) (Nucleic Acids Res. 2	0.847867	8.84923e-06	1	0.842698	1.13641e-05	2	0.795916	7.79658e-05	4	0.691149	0.00149097	6	0.814378	3.88656e-05	3	0.777153	0.00014782	5
693	264327_at	29.2.3	protein.synthesis.initiation	At1g04170->putative translation initiation factor eIF-2, gamma subunit similar to gb|U37354 from S. pombe. ESTs gb|T41979, gb|N37284 and gb|N37529 come from this gene;supported by full-length cDNA: Ceres:37699.	0.801296	6.41234e-05	5	0.915365	1.01241e-07	1	0.912866	1.26751e-07	2	0.684506	0.00172638	6	0.859436	4.88348e-06	3	0.835438	1.59151e-05	4
694	265147_at	29.2.3	protein.synthesis.initiation	At1g51380->eukaryotic translation initiation factor 4A, putative / eIF-4A, putative|	0.856181	5.80246e-06	5	0.769578	0.000188192	6	0.896051	4.92465e-07	2	0.858418	5.15647e-06	4	0.888036	8.69176e-07	3	0.924715	4.08971e-08	1
695	266567_at	29.2.3	protein.synthesis.initiation	At2g24050->putative eukaryotic initiation factor 4, eIF4	0.685577	0.0016865	5	0.893838	5.78701e-07	1	0.87238	2.3529e-06	2	0.529163	0.0239365	6	0.769356	0.000189505	3	0.736666	0.000488719	4
696	250304_at	29.2.4	protein.synthesis.elongation	At5g12110->elongation factor 1B alpha-subunit (emb|CAB64729.1)	0.716734	0.000817126	5	0.731164	0.000565683	3	0.816259	3.60513e-05	1	0.559148	0.0158459	6	0.751949	0.000319428	2	0.730541	0.000575005	4
697	254932_at	29.2.4	protein.synthesis.elongation	At4g11120->putative translation elongation factor ts elongation factor ts (tsf) RP087 - Rickettsia prowazekii, PIR2:F71717	0.791345	9.16495e-05	5	0.924053	4.37678e-08	1	0.915172	1.03039e-07	2	0.690419	0.00151548	6	0.866313	3.34424e-06	3	0.835844	1.56247e-05	4
698	254981_at	29.2.4	protein.synthesis.elongation	At4g10480->putative alpha NAC stong similarity to Nascent polypeptide associated complex alpha chain - human, PIR2:S49326; supported by cDNA: gi_15027908_gb_AY045811.1_	0.814168	3.9191e-05	4	0.966527	7.13386e-11	1	0.828412	2.17206e-05	3	0.643854	0.00393314	6	0.835242	1.60563e-05	2	0.765241	0.000215241	5
699	255455_at	29.2.4	protein.synthesis.elongation	At4g02930->mitochondrial elongation factor Tu	0.86108	4.46898e-06	3	0.945006	3.53741e-09	1	0.858548	5.12077e-06	4	0.743668	0.000403642	6	0.888062	8.67671e-07	2	0.831534	1.895e-05	5
700	266127_s_at	29.2.4	protein.synthesis.elongation	At1g45332,At2g45030 flag_XH2 ->mitochondrial elongation factor, putative| similar to mitochondrial elongation factor GI:3917 from (Saccharomyces cerevisiae)putative mitochondrial translation elongation factor G	0.759265	0.000257827	5	0.676734	0.00204007	6	0.791415	9.14267e-05	4	0.793607	8.46434e-05	3	0.834229	1.68066e-05	2	0.839148	1.34258e-05	1
701	246070_at	29.2.99	protein.synthesis.misc	At5g20160->ribosomal protein L7Ae-like NHP2/RS6 FAMILY PROTEIN YEL026W HOMOLOG - Homo sapiens, EMBL:D50420;supported by full-length cDNA: Ceres:30288.	0.783242	0.000120925	5	0.84302	1.11914e-05	2	0.909567	1.68828e-07	1	0.678683	0.00195731	6	0.836699	1.50283e-05	3	0.827019	2.30647e-05	4
702	247249_at	29.2.99	protein.synthesis.misc	At5g64670->putative protein similar to unknown protein (ref|NP_014115.1);supported by full-length cDNA: Ceres:14033.	0.78042	0.000132824	5	0.896792	4.66194e-07	2	0.919978	6.5629e-08	1	0.665626	0.00256879	6	0.843262	1.10629e-05	3	0.826758	2.33238e-05	4
703	250546_at	29.2.99	protein.synthesis.misc	At5g08180->nhp2-like protein high mobility group-like nuclear protein 2 (nhp2) - Saccharomyces cerevisiae; supported by cDNA: gi_14190414_gb_AF378885.1_AF378885	0.712132	0.00091464	5	0.747574	0.000361851	2	0.844916	1.0219e-05	1	0.596856	0.00892309	6	0.735973	0.000497905	4	0.74134	0.000430428	3
704	252850_at	29.2.99	protein.synthesis.misc	At4g39880->putative protein ;supported by full-length cDNA: Ceres:20457.	0.67543	0.00209704	4	0.885594	1.02475e-06	1	0.722405	0.000709038	2	0.459736	0.0549169	6	0.690583	0.00150995	3	0.606696	0.00759396	5
705	253728_at	29.2.99	protein.synthesis.misc	At4g29410->putative protein unknown protein chromosome II BAC F6F22 - Arabidopsis thaliana,PID:g3687251; supported by full-length cDNA: Ceres: 5426.	0.727852	0.000616733	4	0.852125	7.15167e-06	1	0.816396	3.58543e-05	2	0.539889	0.0207384	6	0.738349	0.000467014	3	0.694784	0.00137385	5
706	254355_at	29.2.99	protein.synthesis.misc	At4g22380->Ribosomal protein L7Ae - like NHP2/RS6 FAMILY PROTEIN, Homo sapiens, PID:g4826860	0.846009	9.69164e-06	2	0.851501	7.38141e-06	1	0.693425	0.00141671	6	0.696458	0.00132256	5	0.81533	3.74194e-05	3	0.720915	0.000736213	4
707	248021_at	29.3	protein.targeting	At5g56500->RuBisCO subunit binding-protein beta subunit precursor; chaperonin, 60 kDa	0.731729	0.000557349	5	0.823643	2.66183e-05	2	0.847195	9.14657e-06	1	0.634771	0.00465464	6	0.783023	0.000121815	3	0.765764	0.000211816	4
708	248512_at	29.3	protein.targeting	At5g50460->protein translocation complex Sec61 gamma chain (pir |T05513) ; supported by cDNA: gi_13877812_gb_AF370169.1_AF370169	0.793127	8.60908e-05	3	0.951974	1.22346e-09	1	0.773085	0.000168477	5	0.703539	0.00112276	6	0.863455	3.92373e-06	2	0.779741	0.000135829	4
709	249067_at	29.3	protein.targeting	At5g43960->nuclear transport factor 2 (NTF2) family protein / RNA recognition motif (RRM)-containing protein| contains Pfam profiles PF02136: Nuclear transport factor 2 (NTF2) domain, PF00076: RNA recognition motif. (a.k.a. RRM, RBD, or RNP domain)	0.758828	0.000261196	5	0.895463	5.14216e-07	1	0.887053	9.29145e-07	2	0.614767	0.0066274	6	0.823354	2.69437e-05	3	0.780606	0.00013201	4
710	249148_at	29.3	protein.targeting	At5g43260->chaperone protein dnaJ-related| similar to Chaperone protein dnaJ (SP:Q9WZV3) (Thermotoga maritima)	-0.731398	0.000562221	2	-0.805203	5.54316e-05	1	-0.655476	0.0031459	4	-0.603562	0.00799859	6	-0.700565	0.00120338	3	-0.643146	0.00398588	5
711	249354_at	29.3	protein.targeting	At5g40480->nuclear pore protein -like nuclear pore protein gp210 precursor, rat, PIR:S04921	0.776126	0.000152822	5	0.847326	9.08763e-06	2	0.864013	3.8042e-06	1	0.673815	0.00216941	6	0.822412	2.80254e-05	3	0.7978	7.28547e-05	4
712	251678_at	29.3	protein.targeting	At3g56990->putative protein conserved hypothetical protein SPCC330.09 - Schizosaccharomyces pombe, PIR:T41319	0.835073	1.61797e-05	5	0.882	1.29713e-06	4	0.936042	1.15056e-08	1	0.753456	0.000305815	6	0.903298	2.82814e-07	2	0.890194	7.4909e-07	3
713	253358_at	29.3	protein.targeting	At4g32940->gamma-VPE (vacuolar processing enzyme) ; supported by cDNA: gi_13877794_gb_AF370160.1_AF370160	-0.346068	0.159502	4	-0.722128	0.000714026	1	-0.44317	0.0654792	2	-0.137122	0.587428	6	-0.421184	0.0817379	3	-0.297075	0.231245	5
714	256070_at	29.3	protein.targeting	At1g13730->nuclear transport factor 2 (NTF2) family protein / RNA recognition motif (RRM)-containing protein| contains Pfam profiles PF02136: Nuclear transport factor 2 (NTF2) domain, PF00076: RNA recognition motif (a.k.a. RRM, RBD, or RNP domain)	0.716214	0.000827696	2	0.798594	7.07891e-05	1	0.66673	0.00251167	4	0.480747	0.0434283	6	0.677867	0.00199161	3	0.593683	0.00938935	5
715	259593_at	29.3	protein.targeting	At1g27970->nuclear transport factor 2, putative similar to nuclear transport factor 2 (NTF2) [Oryza sativa] GI:5360221; supported by full-length cDNA: Ceres: 27366.	0.53933	0.0208964	5	0.796726	7.57333e-05	1	0.762245	0.000235779	2	0.403908	0.0964482	6	0.665617	0.00256925	3	0.597621	0.00881338	4
716	265187_at	29.3	protein.targeting	At1g23490->putative ADP-ribosylation factor ; supported by cDNA: gi_13926231_gb_AF372875.1_AF372875	0.720562	0.000742776	2	0.800847	6.51917e-05	1	0.528404	0.0241767	6	0.577508	0.0120803	5	0.709427	0.000976369	3	0.587046	0.0104283	4
717	245164_at	29.4	protein.postranslational modification	At2g33210->mitochondrial chaperonin (HSP60)	0.76489	0.000217568	4	0.909495	1.69869e-07	1	0.81135	4.37874e-05	2	0.613164	0.006811	6	0.801048	6.47111e-05	3	0.733563	0.000530968	5
718	246028_at	29.4	protein.postranslational modification	At5g21170->AKIN beta1 ; supported by full-length cDNA: Ceres: 41668.	-0.762703	0.000232536	5	-0.910249	1.59252e-07	2	-0.943036	4.65899e-09	1	-0.654456	0.00320931	6	-0.859079	4.97788e-06	3	-0.841978	1.17589e-05	4
719	246191_at	29.4	protein.postranslational modification	At5g20890->chaperonin, putative| similar to SWISS-PROT:P78371- T-complex protein 1, beta subunit (TCP-1-beta) (Homo sapiens); contains Pfam:PF00118 domain, TCP-1/cpn60 chaperonin family	0.62444	0.00560284	1	0.343463	0.162877	6	0.529707	0.0237657	5	0.62353	0.00569339	2	0.561734	0.0152655	4	0.599217	0.00858822	3
720	246830_at	29.4	protein.postranslational modification	At5g26360->chaperonin gamma chain - like protein chaperonin containing TCP-1 complex gamma chain, African clawed frog, PIR:S54210; supported by cDNA: gi_14532703_gb_AY039976.1_	0.557162	0.0163034	2	0.631985	0.00489643	1	0.412839	0.088623	4	0.310039	0.210539	6	0.444037	0.0648915	3	0.351582	0.152515	5
721	246986_at	29.4	protein.postranslational modification	At5g67280->leucine-rich repeat transmembrane protein kinase, putative|	0.640564	0.00418306	5	0.85072	7.67766e-06	2	0.850955	7.58753e-06	1	0.48278	0.0424227	6	0.7118	0.000922045	3	0.695689	0.00134592	4
722	247867_at	29.4	protein.postranslational modification	At5g57630->SNF1 related protein kinase-like protein ; supported by cDNA: gi_14334389_gb_AY034100.1_	0.033582	0.894759	5	-0.284923	0.251797	1	-0.136999	0.587765	3	0.160174	0.525498	2	-0.0715619	0.777808	4	0.0194534	0.938929	6
723	248249_at	29.4	protein.postranslational modification	At5g53140->protein phosphatase 2C-like ; supported by cDNA: gi_15027924_gb_AY045819.1_	0.561989	0.0152092	4	0.840505	1.26032e-05	1	0.666659	0.00251532	2	0.398126	0.101773	6	0.64217	0.00405949	3	0.556434	0.0164736	5
724	249977_at	29.4	protein.postranslational modification	At5g18820->chaperonin 60 alpha chain - like protein chaperonin 60 alpha chain precursor, garden pea, PIR:T06518	0.698548	0.00126073	5	0.790847	9.32554e-05	2	0.853953	6.51337e-06	1	0.616327	0.00645265	6	0.755868	0.000285044	4	0.759432	0.000256542	3
725	250900_at	29.4	protein.postranslational modification	At5g03470->serine/threonine protein phosphatase 2A (PP2A) regulatory subunit B' (B'alpha)| similar to SWISS-PROT:Q28653 serine/threonine protein phosphatase 2A, 56 kDa regulatory subunit, delta isoform (PP2A, B subunit, B' delta isoform, PP2A, B subunit,	-0.648706	0.0035869	4	-0.886265	9.79751e-07	1	-0.660611	0.00284194	3	-0.491671	0.0382309	6	-0.721246	0.00073009	2	-0.611345	0.00702429	5
726	251017_at	29.4	protein.postranslational modification	At5g02760->protein phosphatase - like protein protein phosphatase 2C homolog, Mesembryanthemum crystallinum, EMBL:AF097667	-0.0600325	0.812948	6	-0.21835	0.384056	4	-0.154944	0.539279	5	-0.250041	0.316978	2	-0.279297	0.26169	1	-0.248845	0.319374	3
727	251494_at	29.4	protein.postranslational modification	At3g59350->protein kinase-like protein Pto kinase interactor 1 - Lycopersicon esculentum, EMBL:U28007; supported by cDNA: gi_15451117_gb_AY054639.1_	-0.662636	0.00272887	3	-0.701365	0.00118123	1	-0.677284	0.00201641	2	-0.446472	0.0632623	6	-0.612613	0.00687509	4	-0.587082	0.0104223	5
728	252991_at	29.4	protein.postranslational modification	At4g38470->protein kinase like protein protein kinase 6 (EC 2.7.1.-) - soybean, PIR2:S29851	-0.705937	0.00106106	5	-0.899199	3.89026e-07	2	-0.909669	1.67366e-07	1	-0.659105	0.00292848	6	-0.860908	4.51095e-06	3	-0.835015	1.6222e-05	4
729	253764_s_at	29.4	protein.postranslational modification	At4g28860,At4g28880 flag_XH2 ->protein kinase - like protein ADK1 protein kinase, Arabidopsis thaliana, PIR2:A55661casein kinase, putative| similar to similar to casein kinase I, delta isoform (Arabidopsis thaliana) SWISS-PROT:P42158; contains protein kin	-0.5952	0.00916403	5	-0.875959	1.89607e-06	1	-0.739222	0.000456079	3	-0.534787	0.0222148	6	-0.740686	0.000438221	2	-0.677579	0.00200381	4
730	256905_at	29.4	protein.postranslational modification	At3g23990->mitochondrial chaperonin hsp60 identical to mitochondrial chaperonin hsp60 GB:Z11547 [Arabidopsis thaliana] (Plant Mol. Biol. 18 (5), 873-885 (1992))	0.854534	6.32115e-06	4	0.955753	6.42745e-10	1	0.857549	5.39943e-06	3	0.690847	0.00150108	6	0.87823	1.64778e-06	2	0.810839	4.46698e-05	5
731	256983_at	29.4	protein.postranslational modification	At3g13470->chaperonin 60 beta, putative very similar to GB:JT0901 from [Arabidopsis thaliana] (Gene 111 (2), 175-181 (1992))	0.669926	0.00235215	4	0.927617	3.01398e-08	1	0.764534	0.000219945	2	0.471638	0.0481595	6	0.731774	0.000556683	3	0.644309	0.00389952	5
732	257125_at	29.4	protein.postranslational modification	At3g20050->T-complex protein 1 alpha subunit / TCP-1-alpha / chaperonin (CCT1)| identical to SWISS-PROT:P28769- T-complex protein 1, alpha subunit (TCP-1-alpha) (Arabidopsis thaliana)	0.841961	1.17683e-05	5	0.925131	3.91769e-08	1	0.871624	2.46051e-06	3	0.745478	0.000383805	6	0.88087	1.39469e-06	2	0.842781	1.13193e-05	4
733	257608_at	29.4	protein.postranslational modification	At3g13860->chaperonin, putative similar to CHAPERONIN CPN60-2, MITOCHONDRIAL PRECURSOR GB:Q05046 from [Cucurbita maxima];supported by full-length cDNA: Ceres:38045.	0.781985	0.000126108	5	0.958368	3.98125e-10	1	0.867517	3.12317e-06	2	0.652731	0.00331903	6	0.849988	7.96489e-06	3	0.791709	9.04903e-05	4
734	257850_at	29.4	protein.postranslational modification	At3g13065->leucine-rich repeat transmembrane protein kinase, putative| leucine-rich repeat transmembrane protein kinase 1 GB:AAC27894 from (Zea mays)	-0.610586	0.0071149	4	-0.828699	2.14526e-05	1	-0.720148	0.000750524	2	-0.408998	0.09193	6	-0.642391	0.00404272	3	-0.572951	0.0129401	5
735	258155_at	29.4	protein.postranslational modification	At3g18130->protein kinase C-receptor/G-protein, putative similar to uanine nucleotide binding protein (G protein), beta polypeptide GB:NP_006089 [Homo sapiens]; contains Pfam profile: PF00400 WD domain, G-beta repeat (7 copies); supported by cDNA: gi_1521	0.77027	0.000184155	4	0.88376	1.15686e-06	1	0.868805	2.90055e-06	2	0.588881	0.0101321	6	0.782464	0.00012411	3	0.752004	0.000318921	5
736	258350_at	29.4	protein.postranslational modification	At3g17510->CBL-interacting protein kinase 1 (CIPK1)| identical to CBL-interacting protein kinase 1 (Arabidopsis thaliana) gi|11066952|gb|AAG28776; contains Pfam profiles PF00069: Protein kinase domain and PF03822: NAF domain; identical to cDNA CBL-interac	-0.386587	0.113026	5	-0.347202	0.158047	6	-0.60669	0.00759471	1	-0.442985	0.0656049	4	-0.487582	0.0401172	3	-0.567542	0.0140235	2
737	258456_at	29.4	protein.postranslational modification	At3g22420->protein kinase family protein| contains protein kinase domain, Pfam:PF00069	-0.64536	0.00382284	5	-0.655675	0.00313365	4	-0.825949	2.41441e-05	1	-0.619393	0.00612004	6	-0.720491	0.000744084	3	-0.765409	0.000214135	2
738	258482_at	29.4	protein.postranslational modification	At3g02530->putative chaperonin similar to chaperonin subunit 6a (zeta) GB:NP_033968 from [Mus musculus];supported by full-length cDNA: Ceres:116386.	0.794779	8.1196e-05	4	0.897553	4.4048e-07	1	0.8647	3.66148e-06	2	0.654398	0.00321299	6	0.826281	2.38042e-05	3	0.78844	0.000101362	5
739	258816_at	29.4	protein.postranslational modification	At3g03960->chaperonin, putative| similar to SWISS-PROT:P42932- T-complex protein 1, theta subunit (TCP-1-theta) (Mus musculus); contains Pfam:PF00118 domain, TCP-1/cpn60 chaperonin family	0.718945	0.000773461	5	0.825109	2.50218e-05	2	0.861746	4.30989e-06	1	0.539418	0.0208714	6	0.743521	0.000405293	3	0.726315	0.000641699	4
740	259560_at	29.4	protein.postranslational modification	At1g21270->wall-associated kinase 2 (WAK2)| identical to wall-associated kinase 2 (Arabidopsis thaliana) GI:4826399; induced by salicylic acid or INA (PMID:10380805)	0.615603	0.00653327	5	0.758737	0.000261908	1	0.648956	0.00356981	3	0.521391	0.0264854	6	0.717995	0.000791976	2	0.638794	0.00432287	4
741	260494_at	29.4	protein.postranslational modification	At2g41820->leucine-rich repeat transmembrane protein kinase, putative|	0.60069	0.00838457	4	0.784811	0.000114708	1	0.715112	0.000850452	2	0.428283	0.0761963	6	0.647989	0.00363644	3	0.582623	0.0111701	5
742	260714_at	29.4	protein.postranslational modification	At1g14980->chaperonin CPN10 identical to SP:P34893 from [Arabidopsis thaliana];supported by full-length cDNA: Ceres:26943.	0.746558	0.000372358	5	0.930017	2.31916e-08	1	0.867293	3.16324e-06	2	0.645973	0.00377875	6	0.849087	8.33073e-06	3	0.793151	8.60179e-05	4
743	260774_at	29.4	protein.postranslational modification	At1g78290->serine-threonine protein kinase, putative similar to serine-threonine protein kinase (TaPK3) GI:2055372 from [Triticum aestivum];supported by full-length cDNA: Ceres:98655.	-0.631599	0.00493075	3	-0.722849	0.000701097	2	-0.725961	0.00064756	1	-0.44916	0.0614994	6	-0.617792	0.00629191	4	-0.606863	0.00757285	5
744	261368_at	29.4	protein.postranslational modification	At1g53070->protein kinase, putative similar to many predicted protein kinases	0.705133	0.00108144	5	0.889089	8.08646e-07	1	0.794766	8.12339e-05	3	0.687792	0.00160636	6	0.832182	1.8414e-05	2	0.780997	0.000130315	4
745	261813_at	29.4	protein.postranslational modification	At1g08280->hypothetical protein contains similarity to alpha2,8-sialyltransferase GI:929684 from [Mus musculus]	0.515197	0.0286641	5	0.766274	0.000208519	2	0.783386	0.000120342	1	0.369438	0.13134	6	0.625462	0.00550257	3	0.589529	0.0100293	4
746	264895_at	29.4	protein.postranslational modification	At1g23100->putative 10kd chaperonin strongly similar to GB:P34893;supported by full-length cDNA: Ceres:21053.	0.705874	0.00106267	5	0.855349	6.05966e-06	2	0.859682	4.81954e-06	1	0.591717	0.00968796	6	0.782732	0.000123005	3	0.755808	0.000285552	4
747	265886_at	29.4	protein.postranslational modification	At2g25620->putative protein phosphatase 2C ; supported by cDNA: gi_14517519_gb_AY039595.1_	0.719994	0.00075343	5	0.927862	2.93575e-08	1	0.901162	3.34504e-07	2	0.660423	0.00285262	6	0.872168	2.38256e-06	3	0.828181	2.19382e-05	4
748	266238_at	29.4	protein.postranslational modification	At2g29400->phosphoprotein phosphatase, type 1 catalytic subunit identical to GB:X64328; supported by cDNA: gi_166571_gb_M93408.1_ATH1PPHA	-0.749488	0.00034274	4	-0.735885	0.000499081	5	-0.889281	7.98024e-07	1	-0.649867	0.00350788	6	-0.756265	0.000281749	3	-0.808874	4.81993e-05	2
749	266428_at	29.4	protein.postranslational modification	At2g07180->putative protein kinase contains a protein kinase domain profile (PDOC00100)	-0.745322	0.00038548	3	-0.811621	4.33269e-05	2	-0.847345	9.07935e-06	1	-0.564496	0.0146644	6	-0.727318	0.000625315	5	-0.731521	0.000560399	4
750	266832_at	29.4	protein.postranslational modification	At2g30040->putative protein kinase contains a protein kinase domain profile (PDOC00100)	-0.261119	0.295284	1	-0.0586247	0.817264	6	-0.147123	0.560187	5	-0.229678	0.359234	2	-0.174754	0.487961	4	-0.204092	0.416602	3
751	253005_at	29.5	protein.degradation	At4g38100->hypothetical protein ;supported by full-length cDNA: Ceres:21.	0.798751	7.03843e-05	5	0.925415	3.80373e-08	1	0.887203	9.19808e-07	2	0.674551	0.00213616	6	0.867977	3.04205e-06	3	0.825316	2.48028e-05	4
752	254496_at	29.5	protein.degradation	At4g20070->hyuC-like protein 5-substituted hydantoins to the corresponding L-amino acids, Pseudomonas sp.,PIR2:D42594	-0.532938	0.0227699	6	-0.591099	0.00978338	4	-0.69957	0.00123138	1	-0.587387	0.0103727	5	-0.673303	0.00219278	3	-0.697387	0.00129477	2
753	258923_at	29.5	protein.degradation	At3g10450->putative glucose acyltransferase similar to glucose acyltransferase GB:AAD01263 [Solanum berthaultii]; also similar to serine carboxypeptidase I GB:P37890 [Oryza sativa]; supported by full-length cDNA: Ceres: 94163.	-0.457728	0.0561239	2	-0.581814	0.0113105	1	-0.362301	0.13954	3	-0.197068	0.433158	6	-0.346918	0.15841	4	-0.264448	0.288946	5
754	263707_at	29.5	protein.degradation	At1g09300->hypothetical protein Similar to gi|1573829 HI0816 aminopeptidase P homolog (pepP) from Haemophilus influenzae genome gb|U32764	0.839527	1.31918e-05	4	0.761138	0.000243772	6	0.788353	0.000101665	5	0.874891	2.02364e-06	3	0.901073	3.36841e-07	1	0.879077	1.5626e-06	2
755	265695_at	29.5	protein.degradation	At2g24490->putative replication protein A1 ;supported by full-length cDNA: Ceres:7536.	0.800841	6.52061e-05	5	0.971455	2.02646e-11	1	0.847335	9.08373e-06	3	0.675297	0.00210293	6	0.871809	2.4338e-06	2	0.802111	6.2219e-05	4
756	253650_at	29.5.01	protein.degradation.subtilases	At4g30020->subtilase family protein| contains similarity to meiotic serine proteinase TMP GI:6468325 from (Lycopersicon esculentum)	0.683426	0.00176744	5	0.88331	1.19137e-06	1	0.84845	8.59813e-06	2	0.544474	0.0194782	6	0.751102	0.000327295	3	0.717352	0.00080472	4
757	256997_at	29.5.01	protein.degradation.subtilases	At3g14067->subtilisin-like serine protease, putative contains similarity to cucumisin-like serine protease GI:3176874 from [Arabidopsis thaliana]	-0.284871	0.251887	6	-0.511027	0.0302075	4	-0.598724	0.00865735	1	-0.394989	0.104749	5	-0.526711	0.0247191	3	-0.541771	0.0202137	2
758	245391_at	29.5.02	protein.degradation.autophagy	At4g16520->autophagy 8f (APG8f)| identical to autophagy 8f (Arabidopsis thaliana) GI:19912161; contains Pfam profile PF02991: Microtubule associated protein 1A/1B, light chain 3	-0.67062	0.00231865	5	-0.912376	1.32355e-07	1	-0.855713	5.94581e-06	2	-0.519853	0.027014	6	-0.772441	0.000171961	3	-0.721952	0.0007172	4
759	250088_at	29.5.02	protein.degradation.autophagy	At5g17290->autophagy protein Apg5 family| contains Pfam profile: PF04106 autophagy protein Apg5	-0.654915	0.00318068	5	-0.754733	0.000294663	2	-0.855077	6.14601e-06	1	-0.526623	0.0247474	6	-0.712055	0.000916367	4	-0.726804	0.000633656	3
760	258880_at	29.5.02	protein.degradation.autophagy	At3g06420->autophagy 8h (APG8h)| identical to autophagy 8h (Arabidopsis thaliana) GI:19912165; contains Pfam profile PF02991: Microtubule associated protein 1A/1B, light chain 3; supporting cDNA gi|19912164|dbj|AB073182.1|	-0.637606	0.00441873	4	-0.838211	1.40211e-05	1	-0.71841	0.000783844	2	-0.44449	0.0645861	6	-0.662918	0.00271343	3	-0.602131	0.00818913	5
761	264285_at	29.5.02	protein.degradation.autophagy	At1g62040->autophagy 8c (APG8c)| identical to autophagy 8c (Arabidopsis thaliana) GI:19912155; contains Pfam profile PF02991: Microtubule associated protein 1A/1B, light chain 3	-0.776429	0.000151334	4	-0.943836	4.17093e-09	1	-0.807379	5.10404e-05	3	-0.622265	0.00582121	6	-0.814593	3.85348e-05	2	-0.749547	0.000342172	5
762	266106_at	29.5.02	protein.degradation.autophagy	At2g45170->autophagy 8e (APG8e)| identical to autophagy 8e (Arabidopsis thaliana) GI:19912159; contains Pfam profile PF02991: Microtubule associated protein 1A/1B, light chain 3	-0.8348	1.63807e-05	5	-0.90672	2.14355e-07	4	-0.938602	8.36644e-09	1	-0.772978	0.000169054	6	-0.925648	3.71241e-08	2	-0.910836	1.51395e-07	3
763	245483_at	29.5.03	protein.degradation.cysteine protease	At4g16190->cysteine proteinase contains similarity to papain-like cysteine proteinase isoform I GI:7381219 from [Ipomoea batatas]	-0.406995	0.0936897	3	-0.668263	0.00243408	1	-0.450717	0.0604949	2	-0.165607	0.511357	6	-0.383124	0.116568	4	-0.300602	0.225486	5
764	245803_at	29.5.03	protein.degradation.cysteine protease	At1g47128->cysteine proteinase RD21A identical to thiol protease RD21A SP:P43297 from [Arabidopsis thaliana]	-0.797244	7.43345e-05	5	-0.930555	2.18402e-08	1	-0.888752	8.27635e-07	2	-0.692335	0.00145188	6	-0.867852	3.0638e-06	3	-0.83349	1.73724e-05	4
765	252927_at	29.5.03	protein.degradation.cysteine protease	At4g39090->cysteine proteinase RD19A identical to thiol protease SP:P43296, GI:435618 from [Arabidopsis thaliana];supported by full-length cDNA: Ceres:37132.	-0.482419	0.0425997	4	-0.699184	0.00124239	1	-0.583839	0.0109621	2	-0.322845	0.191313	6	-0.562831	0.0150244	3	-0.480138	0.0437332	5
766	258005_at	29.5.03	protein.degradation.cysteine protease	At3g19390->cysteine proteinase contains similarity to cysteine proteinase RD21A (thiol protease) GI:435619, SP:P43297 from [Arabidopsis thaliana]	-0.502479	0.0335719	4	-0.773046	0.000168686	1	-0.644726	0.00386898	2	-0.304633	0.21902	6	-0.544582	0.0194494	3	-0.481268	0.0431691	5
767	257697_at	29.5.04	protein.degradation.aspartate protease	At3g12700->aspartyl protease family protein| contains Pfam PF00026: Eukaryotic aspartyl protease; similar to CND41, chloroplast nucleoid DNA binding protein (GI:2541876) (Nicotiana tabacum)	0.712066	0.000916118	4	0.916882	8.80305e-08	1	0.807222	5.13463e-05	2	0.548944	0.0183087	6	0.770094	0.000185174	3	0.703498	0.00112384	5
768	260475_at	29.5.05	protein.degradation.serine protease	At1g11080->Serine carboxypeptidase isolog	-0.642548	0.00403086	4	-0.887981	8.72426e-07	1	-0.774574	0.000160652	2	-0.449901	0.0610194	6	-0.71468	0.000859526	3	-0.637622	0.00441743	5
769	267262_at	29.5.05	protein.degradation.serine protease	At2g22990->putative serine carboxypeptidase I ; supported by cDNA: gi_14334757_gb_AY035052.1_	-0.695511	0.00135138	5	-0.669364	0.00237955	6	-0.757387	0.000272588	4	-0.803769	5.84967e-05	3	-0.815917	3.65496e-05	2	-0.826021	2.40701e-05	1
770	267265_at	29.5.05	protein.degradation.serine protease	At2g22980->putative serine carboxypeptidase I ; supported by cDNA: gi_15294269_gb_AF410326.1_AF410326	-0.743739	0.000402848	5	-0.96618	7.73957e-11	1	-0.787202	0.00010576	3	-0.638617	0.00433704	6	-0.852306	7.08627e-06	2	-0.747553	0.000362064	4
771	262626_at	29.5.07	protein.degradation.metalloprotease	At1g06430->FtsH protease, putative similar to zinc dependent protease GI:7650138 from [Arabidopsis thaliana]	-0.29695	0.231449	6	-0.479319	0.0441455	1	-0.430652	0.07441	2	-0.347139	0.158128	5	-0.417228	0.0849517	3	-0.408806	0.0920978	4
772	246282_at	29.5.09	protein.degradation.AAA type	At4g36580->AAA-type ATPase family protein| contains Pfam domain, PF00004: ATPase, AAA family ('A'TPases 'A'ssociated with diverse cellular 'A'ctivities)	0.752031	0.000318671	5	0.89442	5.5485e-07	2	0.927982	2.89806e-08	1	0.656086	0.00310844	6	0.848498	8.57772e-06	3	0.832168	1.84258e-05	4
773	246461_at	29.5.09	protein.degradation.AAA type	At5g16930->AAA-type ATPase family protein| contains Pfam domain, PF00004: ATPase, AAA family	0.870555	2.62019e-06	4	0.866162	3.37287e-06	5	0.87863	1.60706e-06	3	0.837923	1.42081e-05	6	0.942243	5.19017e-09	1	0.916521	9.10279e-08	2
774	265340_at	29.5.09	protein.degradation.AAA type	At2g18330->putative AAA-type ATPase similar to 26S proteosome regulatory subunit 8; supported by cDNA: gi_15450827_gb_AY054494.1_	0.655129	0.00316734	5	0.798117	7.2024e-05	2	0.86648	3.3127e-06	1	0.501057	0.0341585	6	0.72295	0.000699306	3	0.711237	0.000934697	4
775	250935_at	29.5.11.01	protein.degradation.ubiquitin.ubiquitin	At5g03240->polyubiquitin (UBQ3) identical to GI:928809; supported by full-length cDNA: Ceres: 20908.	-0.5643	0.0147064	4	-0.77445	0.000161293	1	-0.585407	0.0106985	2	-0.349759	0.154801	6	-0.574883	0.0125698	3	-0.487646	0.0400873	5
776	246195_at	29.5.11.03	protein.degradation.ubiquitin.E2	At4g36410->E2, ubiquitin-conjugating enzyme 17 (UBC17) identical to gi:2801446; supported by full-length cDNA: Ceres:40968.	-0.699884	0.00122248	4	-0.698584	0.00125968	5	-0.860574	4.59325e-06	1	-0.620009	0.00605492	6	-0.731747	0.000557084	3	-0.785596	0.000111704	2
777	257126_at	29.5.11.03	protein.degradation.ubiquitin.E2	At3g20060->E2, ubiquitin-conjugating enzyme, putative similar to ubiquitin-conjugating enzyme GB:Q95044 [Spisula solidissima]	-0.72181	0.00071978	4	-0.619363	0.00612319	6	-0.871333	2.50313e-06	1	-0.693559	0.00141245	5	-0.772183	0.000173375	3	-0.829517	2.07028e-05	2
778	262341_at	29.5.11.03	protein.degradation.ubiquitin.E2	At1g64230->E2, ubiquitin-conjugating enzyme, putative similar to ubiquitin-conjugating enzyme GB:P35135 from [Lycopersicon esculentum]; supported by cDNA: gi_14326528_gb_AF385718.1_AF385718	-0.780825	0.000131058	3	-0.897287	4.49315e-07	1	-0.759822	0.000253577	4	-0.630883	0.00499478	6	-0.798827	7.01921e-05	2	-0.735589	0.000503049	5
779	246755_at	29.5.11.04.03.02	protein.degradation.ubiquitin.E3.SCF.FBOX	At5g27920->F-box protein family contains similarity to leucine-rich repeats containing F-box protein FBL3 GI:5919219 from [Homo sapiens]	-0.358369	0.144207	5	-0.658082	0.00298847	2	-0.707428	0.00102416	1	-0.274491	0.270329	6	-0.521198	0.0265512	3	-0.513243	0.0293794	4
780	251443_at	29.5.11.04.03.02	protein.degradation.ubiquitin.E3.SCF.FBOX	At3g59940->kelch repeat-containing F-box family protein| contains Pfam profiles PF01344: Kelch motif, PF00646: F-box domain	-0.593021	0.00948913	5	-0.893839	5.7865e-07	1	-0.826098	2.39914e-05	2	-0.522781	0.0260146	6	-0.783387	0.000120341	3	-0.718437	0.000783314	4
781	253716_at	29.5.11.04.03.02	protein.degradation.ubiquitin.E3.SCF.FBOX	At4g29420->F-box family protein| contains F-box Pfam:PF00646 ; similar to SKP1 interacting partner 2 (SKIP2) TIGR_Ath1:At5g67250	-0.452088	0.0596211	5	-0.798906	6.99893e-05	1	-0.661404	0.00279721	2	-0.265717	0.286552	6	-0.54834	0.0184633	3	-0.476784	0.0454411	4
782	254424_at	29.5.11.04.03.02	protein.degradation.ubiquitin.E3.SCF.FBOX	At4g21510->F-box family protein| contains Pfam PF00646: F-box domain; similar to SKP1 interacting partner 2 (SKIP2) TIGR_Ath1:At5g67250	-0.722896	0.000700259	5	-0.907763	1.96584e-07	1	-0.884224	1.12211e-06	2	-0.598274	0.00872067	6	-0.824415	2.57669e-05	3	-0.78618	0.00010951	4
783	256914_at	29.5.11.04.03.02	protein.degradation.ubiquitin.E3.SCF.FBOX	At3g23880->F-box family protein| contains F-box domain Pfam:PF00646	-0.686815	0.00164131	5	-0.520794	0.0266897	6	-0.824087	2.61256e-05	2	-0.732511	0.000545962	4	-0.744063	0.00039924	3	-0.826537	2.35452e-05	1
784	258647_at	29.5.11.04.03.02	protein.degradation.ubiquitin.E3.SCF.FBOX	At3g07870->F-box family protein| contains F-box domain Pfam:PF00646	-0.65103	0.00343013	4	-0.693645	0.00140969	2	-0.830992	1.94084e-05	1	-0.474646	0.0465556	6	-0.638521	0.00434469	5	-0.678252	0.00197536	3
785	258906_at	29.5.11.04.03.02	protein.degradation.ubiquitin.E3.SCF.FBOX	At3g06380->F-box family protein / tubby family protein| similar to phosphodiesterase (GI:467578) (Mus musculus); similar to C-terminal half of tubby protein (A mutation in the tub gene causes maturity-onset obesity, insulin resistance, and sensory deficit	-0.758847	0.000261047	5	-0.929764	2.38512e-08	1	-0.866773	3.25823e-06	2	-0.607535	0.00748845	6	-0.820175	3.07465e-05	3	-0.774728	0.000159861	4
786	260287_at	29.5.11.04.03.02	protein.degradation.ubiquitin.E3.SCF.FBOX	At1g80440->kelch repeat-containing F-box family protein| similar to SP|Q9ER30 Kelch-related protein 1 (Sarcosin) {Rattus norvegicus}; contains Pfam profiles PF01344: Kelch motif, PF00646: F-box domain	-0.680025	0.00190196	5	-0.915052	1.04172e-07	1	-0.893291	6.01897e-07	2	-0.590017	0.00995243	6	-0.822413	2.80242e-05	3	-0.782717	0.000123068	4
787	260502_at	29.5.11.04.03.02	protein.degradation.ubiquitin.E3.SCF.FBOX	At1g47270->F-box family protein / tubby family protein| contains Pfam profiles: PF00646 F-box domain, PF01167 Tub family; similar to Chain A, C-Terminal Domain Of Mouse Brain Tubby Protein Length(GI:6730158) (Mus musculus); similar to phosphodiesterase (G	-0.862245	4.19391e-06	2	-0.921304	5.76597e-08	1	-0.845485	9.94137e-06	4	-0.695396	0.00135491	6	-0.861622	4.33925e-06	3	-0.813873	3.96527e-05	5
788	260875_at	29.5.11.04.03.02	protein.degradation.ubiquitin.E3.SCF.FBOX	At1g21410->F-box family protein| similar to SKP1 interacting partner 2 (SKIP2) TIGR_Ath1:At5g67250	-0.727124	0.000628447	4	-0.901413	3.28033e-07	1	-0.765212	0.000215429	2	-0.549283	0.0182222	6	-0.753781	0.00030294	3	-0.681688	0.00183516	5
789	262986_at	29.5.11.04.03.02	protein.degradation.ubiquitin.E3.SCF.FBOX	At1g23390->kelch repeat-containing F-box family protein| similar to hypothetical protein GB:AAF27090 GI:6730669 from (Arabidopsis thaliana); contains Pfam profiles PF01344: Kelch motif, PF00646: F-box domain	-0.648561	0.00359687	6	-0.746554	0.000372401	4	-0.913925	1.15335e-07	1	-0.659251	0.00291999	5	-0.815012	3.78963e-05	3	-0.833816	1.71207e-05	2
790	263490_at	29.5.11.04.03.02	protein.degradation.ubiquitin.E3.SCF.FBOX	At2g42620->F-box protein ORE9, AtFBL7 identical to F-box containing protein ORE9 GI:15420162 from [Arabidopsis thaliana]	-0.612575	0.00687947	5	-0.915666	9.84916e-08	1	-0.786905	0.000106838	2	-0.506694	0.0318786	6	-0.752835	0.000311366	3	-0.680977	0.00186345	4
791	267238_at	29.5.11.04.03.02	protein.degradation.ubiquitin.E3.SCF.FBOX	At2g44130->kelch repeat-containing F-box family protein| very low similarity to SP|Q9ER30 Kelch-related protein 1 (Sarcosin) {Rattus norvegicus}; contains Pfam profiles PF01344: Kelch motif, PF00646: F-box domain	-0.715866	0.000834821	5	-0.923368	4.69275e-08	1	-0.917569	8.25556e-08	2	-0.626416	0.00541036	6	-0.849425	8.19172e-06	3	-0.813804	3.97605e-05	4
792	248841_at	29.5.11.05	protein.degradation.ubiquitin.ubiquitin protease	At5g46740->ubiquitin-specific protease 21 (UBP21) identical to ubiquitin-specific protease 21 GI:11993482 [Arabidopsis thaliana]; supported by cDNA: gi_11993481_gb_AF302669.1_AF302669	0.670028	0.0023472	5	0.828379	2.17517e-05	3	0.919326	6.98826e-08	1	0.642959	0.00399989	6	0.827622	2.24738e-05	4	0.831012	1.93912e-05	2
793	258871_at	29.5.11.20	protein.degradation.ubiquitin.proteasom	At3g03060->putative 26S proteosome regulatory subunit	0.892325	6.44868e-07	4	0.803859	5.83003e-05	6	0.924555	4.1576e-08	2	0.867662	3.0973e-06	5	0.916967	8.73363e-08	3	0.938896	8.05889e-09	1
794	253949_at	29.6	protein.folding	At4g26780->co-chaperone grpE family protein| similar to chaperone GrpE type 2 (Nicotiana tabacum) GI:3851640; contains Pfam profile PF01025: co-chaperone GrpE	0.795909	7.79862e-05	5	0.90441	2.58759e-07	2	0.94147	5.75857e-09	1	0.689976	0.00153048	6	0.867894	3.0564e-06	3	0.853734	6.58711e-06	4
795	254076_at	29.6	protein.folding	At4g25340->immunophilin-related / FKBP-type peptidyl-prolyl cis-trans isomerase-related| immunophilin FKBP46 - Spodoptera frugiperda (fall armyworm),PIR2:A55320	0.860652	4.57389e-06	5	0.870062	2.69668e-06	4	0.9155	1.00003e-07	1	0.746764	0.000370212	6	0.877731	1.69981e-06	2	0.871102	2.53739e-06	3
796	245757_at	30.1	signalling.in sugar and nutrient physiology	At1g35140->phosphate-responsive protein, putative| similar to phi-1 (phosphate-induced gene) (Nicotiana tabacum) GI:3759184; contains Pfam profile PF04674: Phosphate-induced protein 1 conserved region	-0.578481	0.0119028	5	-0.859751	4.80161e-06	1	-0.774564	0.000160702	2	-0.443964	0.0649404	6	-0.678776	0.00195341	3	-0.635959	0.00455456	4
797	245885_at	30.1	signalling.in sugar and nutrient physiology	At5g09440->phosphate-responsive protein, putative| similar to phi-1 (phosphate-induced gene) (Nicotiana tabacum) GI:3759184; contains Pfam profile PF04674: Phosphate-induced protein 1 conserved region	-0.601016	0.00834002	4	-0.847347	9.07861e-06	1	-0.711416	0.000930664	2	-0.429109	0.07557	6	-0.655029	0.00317357	3	-0.589002	0.0101129	5
798	247280_at	30.1	signalling.in sugar and nutrient physiology	At5g64260->phosphate-responsive protein, putative| similar to phi-1 (phosphate-induced gene) (Nicotiana tabacum) GI:3759184; contains Pfam profile PF04674: Phosphate-induced protein 1 conserved region	-0.552231	0.0174845	5	-0.868855	2.89215e-06	1	-0.779173	0.000138389	2	-0.425721	0.0781634	6	-0.69312	0.0014265	3	-0.635307	0.0046093	4
799	248347_at	30.11	signalling.light	At5g52250->transducin family protein / WD-40 repeat family protein| contains 7 WD-40 repeats (PF00400); similar to photomorphogenesis repressor PnCOP1 (GI:11127996) (Ipomoea nil)	-0.547542	0.0186694	5	-0.826274	2.38114e-05	2	-0.855171	6.11603e-06	1	-0.477805	0.0449159	6	-0.723373	0.00069183	3	-0.706658	0.00104308	4
800	257832_at	30.11	signalling.light	At3g26740->light responsive protein-related| similar to light regulated protein precursor SP:Q03200 (Oryza sativa) (Plant Mol. Biol. 22 (1), 165-170 (1993)), ccr protein GB:S52663 (Citrus X paradisi) (Plant Mol. Biol. 26 (1), 165-173 (1994))	-0.165609	0.511351	4	-0.365013	0.136383	1	-0.175293	0.486599	3	-0.0479921	0.850012	6	-0.209183	0.404817	2	-0.112341	0.657176	5
801	264508_at	30.11	signalling.light	At1g09570->phytochrome A (PHYA)| identical to SP|P14712 Phytochrome A {Arabidopsis thaliana}	-0.669616	0.00236721	5	-0.932863	1.67895e-08	1	-0.84198	1.1758e-05	2	-0.546225	0.0190133	6	-0.788348	0.000101685	3	-0.728873	0.000600593	4
802	247525_at	30.2	signalling.receptor kinases	At5g61380->ABI3-interacting protein 1 (AIP1)| identical to pseudo-response regulator 1 GI:7576354 from (Arabidopsis thaliana); timing of CAB expression 1 protein (TOC1) GI:9247019; contains Pfam profile PF00072: Response regulator receiver domain; identic	-0.253645	0.309818	2	-0.341546	0.165391	1	-0.156754	0.534491	4	-0.0398722	0.875181	6	-0.170089	0.499825	3	-0.0873276	0.730425	5
803	247600_at	30.2	signalling.receptor kinases	At5g60890->receptor-like protein kinase (ATR1) (MYB34)| identical to receptor-like protein kinase(ATR1) GI:3150037 from (Arabidopsis thaliana); contains PFAM profile: myb DNA binding domain PF00249; identical to cDNA putative transcription factor (MYB34)	0.71439	0.000865655	5	0.870173	2.67926e-06	2	0.910108	1.612e-07	1	0.592862	0.00951321	6	0.798522	7.09731e-05	3	0.788464	0.00010128	4
804	262597_at	30.2	signalling.receptor kinases	At1g15470->transducin family protein / WD-40 repeat family protein| Strong similarity to gb AF096285 serine-threonine kinase receptor-associated protein from Mus musculus and contains 5 PF|00400 WD40, G-beta repeat domains. EST gb|F14050 comes from this g	0.668492	0.00242266	5	0.925764	3.6678e-08	1	0.856412	5.73262e-06	2	0.535342	0.0220504	6	0.78247	0.000124087	3	0.729139	0.000596451	4
805	247494_at	30.3	signalling.calcium	At5g61790->calnexin 1 (CNX1)| identical to calnexin homolog 1, Arabidopsis thaliana, EMBL:AT08315 (SP|P29402)	0.810421	4.54002e-05	4	0.953666	9.2322e-10	1	0.848562	8.55044e-06	3	0.658521	0.00296261	6	0.870362	2.64979e-06	2	0.791414	9.14272e-05	5
806	250625_at	30.3	signalling.calcium	At5g07340->calnexin, putative| identical to calnexin homolog 2 from Arabidopsis thaliana (SP|Q38798), strong similarity to calnexin homolog 1, Arabidopsis thaliana, EMBL:AT08315 (SP|P29402); contains Pfam profile PF00262 calreticulin family	0.853952	6.51383e-06	3	0.907116	2.0746e-07	1	0.810038	4.60803e-05	5	0.730043	0.000582554	6	0.875858	1.90786e-06	2	0.819905	3.10893e-05	4
807	252713_at	30.3	signalling.calcium	At3g43810->calmodulin-7 (CAM7)| almost identical to calmodulin GI:16227 from (Arabidopsis thaliana), SP|P59220 Calmodulin-7 {Arabidopsis thaliana}	0.743661	0.000403727	5	0.937902	9.14035e-09	1	0.82336	2.6937e-05	2	0.625377	0.00551087	6	0.816301	3.59913e-05	3	0.750541	0.000332598	4
808	255795_at	30.3	signalling.calcium	At2g33380->calcium-binding RD20 protein (RD20)| induced by abscisic acid during dehydration PMID:10965948; putative transmembrane channel protein PMID:10965948; identical to GI:10862968 (Arabidopsis thaliana); contains EF-hand domain	0.0283301	0.911151	6	-0.309364	0.211585	1	-0.0671468	0.791221	3	0.115027	0.649472	2	-0.0412071	0.871035	5	0.0431156	0.865113	4
809	256216_at	30.3	signalling.calcium	At1g56340->calreticulin 1 (CRT1)| identical to calreticulin (crt1) GI:2052379 (Arabidopsis thaliana)	0.717141	0.000808939	2	0.869102	2.85118e-06	1	0.707209	0.00102953	3	0.488162	0.0398453	6	0.695474	0.00135251	4	0.611462	0.00701043	5
810	262026_at	30.3	signalling.calcium	At1g35670->calcium-dependent protein kinase identical to GB:BAA04830 GI:604881 from [Arabidopsis thaliana]; supported by cDNA: gi_15293094_gb_AY050981.1_	-0.584571	0.0108384	5	-0.746978	0.000367989	3	-0.882743	1.23618e-06	1	-0.567701	0.0139905	6	-0.739301	0.000455101	4	-0.763974	0.000223732	2
811	263296_at	30.3	signalling.calcium	At2g38800->calmodulin-binding protein-related| contains similarity to potato calmodulin-binding protein PCBP GI:17933110 from (Solanum tuberosum)	-0.710776	0.000945162	4	-0.922348	5.19941e-08	1	-0.724884	0.000665693	3	-0.592173	0.0096181	6	-0.776621	0.000150397	2	-0.6922	0.00145629	5
812	264260_at	30.3	signalling.calcium	At1g09210->calreticulin 2 (CRT2)| identical to SP|Q38858 Calreticulin 2 precursor {Arabidopsis thaliana}	0.848034	8.77656e-06	2	0.93764	9.44554e-09	1	0.784665	0.000115275	4	0.661721	0.00277948	6	0.830762	1.96049e-05	3	0.752666	0.000312883	5
813	265116_at	30.3	signalling.calcium	At1g62480->vacuolar calcium-binding protein-related| contains weak similarity to vacuolar calcium binding protein (Raphanus sativus) gi|9049359|dbj|BAA99394	-0.566162	0.014311	4	-0.825885	2.42099e-05	1	-0.694778	0.00137405	2	-0.397709	0.102166	6	-0.606793	0.00758174	3	-0.556365	0.0164899	5
814	267076_at	30.3	signalling.calcium	At2g41090->calmodulin-like calcium-binding protein, 22 kDa (CaBP-22)| identical to SP|P30187 22 kDa calmodulin-like calcium-binding protein (CABP-22) (Arabidopsis thaliana)	0.648268	0.00361713	5	0.890624	7.2696e-07	1	0.72029	0.000747866	3	0.560317	0.0155814	6	0.773357	0.000167024	2	0.686336	0.00165868	4
815	260855_at	30.4	signalling.phosphinositides	At1g21920->MORN (Membrane Occupation and Recognition Nexus) repeat-containing protein /phosphatidylinositol-4-phosphate 5-kinase-related| similar to phosphatidylinositol-4-phosphate 5-kinase AtPIP5K1 (Arabidopsis thaliana) GI:3702691; contains Pfam profil	-0.662767	0.00272172	5	-0.931495	1.96437e-08	1	-0.821072	2.96298e-05	2	-0.546687	0.0188921	6	-0.787284	0.000105465	3	-0.71973	0.000758432	4
816	247202_at	30.5	signalling.G-proteins	At5g65270->Ras-related GTP-binding family protein| similar to GTP-binding protein RAB11A GI:1370142 from (Lotus japonicus); contains Pfam profile: PF00071 Ras family	0.652272	0.00334872	5	0.829918	2.03433e-05	2	0.850721	7.67744e-06	1	0.532701	0.0228417	6	0.766509	0.000207013	3	0.721356	0.000728078	4
817	249434_at	30.5	signalling.G-proteins	At5g39960->GTP-binding family protein| contains Pfam domain, PF01926: GTPase of unknown function	0.804135	5.77001e-05	5	0.874251	2.1035e-06	2	0.917422	8.37024e-08	1	0.666736	0.00251137	6	0.842158	1.1659e-05	3	0.825178	2.49484e-05	4
818	252875_at	30.5	signalling.G-proteins	At4g39990->Ras-related GTP-binding protein, putative| similar to GTP-binding protein GI:303738 from (Pisum sativum)	0.55039	0.0179425	4	0.815693	3.68798e-05	1	0.622021	0.00584611	2	0.316672	0.200429	6	0.582774	0.0111441	3	0.480102	0.0437513	5
819	253163_at	30.5	signalling.G-proteins	At4g35750->Rho-GTPase-activating protein-related| contains weak similarity to Rho-GTPase-activating protein 1 (GTPase-activating protein rhoOGAP) (Rho-related small GTPase protein activator) (CDC42 GTPase-activating protein) (p50-rhoGAP) (Swiss-Prot:Q0796	-0.590342	0.00990142	5	-0.831621	1.88774e-05	1	-0.757731	0.00026983	2	-0.408384	0.0924663	6	-0.65845	0.00296676	3	-0.603012	0.00807143	4
820	256144_at	30.5	signalling.G-proteins	At1g48630->guanine nucleotide-binding family protein / activated protein kinase C receptor, putative / RACK, putative| contains 7 WD-40 repeats (PF00400); very similar to guanine nucleotide-binding protein; activated protein kinase C receptor; RACK1 (GI:9	0.744352	0.000396047	4	0.891562	6.80661e-07	1	0.80504	5.57732e-05	2	0.541709	0.0202307	6	0.745403	0.000384613	3	0.693357	0.00141889	5
821	256207_at	30.5	signalling.G-proteins	At1g50920->GTP-binding protein-related| similar to GTP-binding protein SP:Q99ME9 from (Mus musculus)	0.629961	0.00507836	2	0.576005	0.0123587	5	0.710743	0.000945923	1	0.484302	0.0416813	6	0.598502	0.00868853	4	0.609646	0.00722829	3
822	256224_at	30.5	signalling.G-proteins	At1g56330->GTP-binding protein (SAR1B)| identical to GTP-binding protein (SAR1B) (Arabidopsis thaliana) SP:Q01474	0.821767	2.87887e-05	4	0.960171	2.80997e-10	1	0.877052	1.77278e-06	2	0.698996	0.00124779	6	0.870601	2.61304e-06	3	0.820878	2.98675e-05	5
823	258545_at	30.5	signalling.G-proteins	At3g07050->GTP-binding family protein| contains Pfam domain, PF01926: GTPase of unknown function	0.698158	0.00127209	1	0.574734	0.0125982	5	0.624043	0.0056422	3	0.541821	0.0201999	6	0.633049	0.00480292	2	0.607324	0.00751487	4
824	266394_at	30.5	signalling.G-proteins	At2g43130->Ras-related protein (ARA-4) / small GTP-binding protein, putative| identical to SP:P28187 Ras-related protein ARA-4 {Arabidopsis thaliana}	0.729816	0.000586024	5	0.903323	2.82262e-07	1	0.766819	0.000205042	3	0.622348	0.00581277	6	0.808332	4.92123e-05	2	0.733796	0.000527689	4
825	266471_at	30.5	signalling.G-proteins	At2g31060->putative GTP-binding protein	0.709708	0.000969802	5	0.710944	0.000941349	4	0.839442	1.32436e-05	1	0.67198	0.00225411	6	0.773631	0.000165569	3	0.787751	0.000103788	2
826	245731_at	30.6	signalling.MAP kinases	At1g73500->MAP kinase, putative similar to MAP kinase kinase 5 GI:3219273 from [Arabidopsis thaliana];supported by full-length cDNA: Ceres:112118.	-0.491281	0.0384079	5	-0.745652	0.000381942	1	-0.727806	0.000617458	2	-0.320283	0.195062	6	-0.555417	0.0167138	3	-0.536435	0.0217292	4
827	247819_at	30.6	signalling.MAP kinases	At5g58350->MAP kinase ; supported by cDNA: gi_14532571_gb_AY039910.1_	-0.579209	0.0117713	5	-0.815822	3.66897e-05	1	-0.743845	0.000401672	2	-0.404524	0.0958938	6	-0.635265	0.00461283	3	-0.589723	0.00999868	4
828	245270_at	31.1	cell.organisation	At4g14960->tubulin alpha-6 chain (TUA6)| nearly identical to SP|P29511 Tubulin alpha-6 chain {Arabidopsis thaliana}	0.654323	0.00321766	4	0.81307	4.09311e-05	1	0.750632	0.000331727	2	0.476592	0.0455403	6	0.677287	0.0020163	3	0.627928	0.00526663	5
829	247168_at	31.1	cell.organisation	At5g65860->ankyrin repeat family protein| contains ankyrin repeats, Pfam:PF00023	0.697478	0.00129207	5	0.798601	7.07695e-05	3	0.933362	1.5843e-08	1	0.599251	0.00858353	6	0.771985	0.000174465	4	0.800289	6.65417e-05	2
830	248204_at	31.1	cell.organisation	At5g54280->myosin heavy chain, putative| similar to myosin (Arabidopsis thaliana) gi|499045|emb|CAA84065	-0.706657	0.00104313	5	-0.914201	1.12508e-07	1	-0.846253	9.57742e-06	2	-0.616079	0.00648025	6	-0.819125	3.20984e-05	3	-0.768405	0.000195207	4
831	252562_s_at	31.1	cell.organisation	At3g46320,At3g45930 flag_XH2 ->histone H4| nearly identical to histone H4 (Arabidopsis thaliana) GI:166740histone H4| identical to histone H4 from Lycopersicon esculentum GI:297150, Lolium temulentum SP|P02308, Acropora formosa GI:455652, Citrus jambhiri	0.533736	0.0225288	4	0.823884	2.63505e-05	1	0.63035	0.00504301	2	0.311352	0.208512	6	0.561377	0.0153445	3	0.477495	0.0450747	5
832	253217_at	31.1	cell.organisation	At4g34970->actin-depolymerizing factor, putative| similar to SP|Q9ZNT3 Actin-depolymerizing factor 5 (ADF-5) (AtADF5) {Arabidopsis thaliana}; contains Pfam profile PF00241: Cofilin/tropomyosin-type actin-binding protein	-0.659813	0.00288751	5	-0.932917	1.66846e-08	1	-0.77933	0.000137677	2	-0.495964	0.0363248	6	-0.745669	0.000381757	3	-0.660055	0.00287364	4
833	257504_at	31.1	cell.organisation	At1g52250->dynein light chain type 1 family protein| similar to SP|O02414 Dynein light chain LC6, flagellar outer arm {Anthocidaris crassispina}; contains Pfam profile PF01221: Dynein light chain type 1	-0.379591	0.120263	6	-0.385687	0.113939	5	-0.699609	0.00123027	1	-0.414562	0.0871683	4	-0.514666	0.0288573	3	-0.589938	0.00996481	2
834	258794_at	31.1	cell.organisation	At3g04710->ankyrin repeat family protein| contains Pfam profile: PF00023 ankyrin repeat	0.886516	9.63382e-07	4	0.844666	1.03426e-05	6	0.914785	1.06725e-07	3	0.861472	4.37473e-06	5	0.95435	8.21542e-10	1	0.940445	6.5954e-09	2
835	259759_at	31.1	cell.organisation	At1g77550->tubulin-tyrosine ligase family protein| contains tubulin-tyrosine ligase family domain, Pfam:PF03133	0.733929	0.000525826	5	0.863212	3.97673e-06	2	0.897291	4.49199e-07	1	0.583289	0.0110558	6	0.781625	0.000127626	3	0.768509	0.000194579	4
836	260502_at	31.1	cell.organisation	At1g47270->F-box family protein / tubby family protein| contains Pfam profiles: PF00646 F-box domain, PF01167 Tub family; similar to Chain A, C-Terminal Domain Of Mouse Brain Tubby Protein Length(GI:6730158) (Mus musculus); similar to phosphodiesterase (G	-0.862245	4.19391e-06	2	-0.921304	5.76597e-08	1	-0.845485	9.94137e-06	4	-0.695396	0.00135491	6	-0.861622	4.33925e-06	3	-0.813873	3.96527e-05	5
837	261129_at	31.1	cell.organisation	At1g04820->tubulin alpha-2/alpha-4 chain (TUA4)| nearly identical to SP:P29510 Tubulin alpha-2/alpha-4 chain from (Arabidopsis thaliana)	0.719494	0.000762928	4	0.854848	6.21921e-06	1	0.732021	0.000553078	2	0.535791	0.0219181	6	0.719937	0.000754503	3	0.647826	0.00364782	5
838	261639_at	31.1	cell.organisation	At1g50010->tubulin alpha-2/alpha-4 chain (TUA2)| identical to tubulin alpha-2/alpha-4 chain SP|P29510 GB:P29510 from (Arabidopsis thaliana)	0.716363	0.00082465	1	0.711648	0.000925438	2	0.615515	0.0065432	4	0.533208	0.0226881	6	0.631523	0.00493746	3	0.586162	0.0105732	5
839	265321_at	31.1	cell.organisation	At2g18280->tubby-like protein 2 (TULP2)| identical to tubby-like protein 2 (GI:27372512) {Arabidopsis thaliana}; similar to phosphodiesterase (GI:467578) (Mus musculus); similar to Tubby related protein 2 (Tubby-like protein 2) (P4-6 protein) (Fragment) (	-0.839124	1.3441e-05	3	-0.956193	5.94209e-10	1	-0.796637	7.59754e-05	4	-0.708504	0.000998208	6	-0.863261	3.96599e-06	2	-0.791857	9.00232e-05	5
840	266106_at	31.1	cell.organisation	At2g45170->autophagy 8e (APG8e)| identical to autophagy 8e (Arabidopsis thaliana) GI:19912159; contains Pfam profile PF02991: Microtubule associated protein 1A/1B, light chain 3	-0.8348	1.63807e-05	5	-0.90672	2.14355e-07	4	-0.938602	8.36644e-09	1	-0.772978	0.000169054	6	-0.925648	3.71241e-08	2	-0.910836	1.51395e-07	3
841	248105_at	31.2	cell.division	At5g55280->cell division protein FtsZ, chloroplast, putative (FTSZ)| identical to SP|Q42545 Cell division protein ftsZ homolog, chloroplast precursor {Arabidopsis thaliana}; similar to FtsZ1 (Tagetes erecta) GI:8896066; contains Pfam profiles PF00091: Tub	0.69095	0.00149763	4	0.926298	3.46784e-08	1	0.784259	0.000116866	2	0.534356	0.0223431	6	0.752916	0.000310629	3	0.68397	0.00174666	5
842	246762_at	31.3	cell.cycle	At5g27620->cyclin family protein| similar to SP|P51946 Cyclin H (MO15-associated protein) {Homo sapiens}; contains Pfam profile PF00134: Cyclin, N-terminal domain	0.731557	0.00055987	4	0.82504	2.50947e-05	1	0.742969	0.000411532	2	0.532832	0.0228021	6	0.733072	0.00053792	3	0.665099	0.00259642	5
843	248664_at	31.3	cell.cycle	At5g48580->FK506-binding protein 2-2 (FKBP15-2) / immunophilin / peptidyl-prolyl cis-trans isomerase / rotamase| identical to SP|Q38936| FK506-binding protein 2-2 precursor (EC 5.2.1.8);	0.703951	0.00111194	3	0.893131	6.08848e-07	1	0.666447	0.00252621	4	0.523849	0.0256576	6	0.716188	0.000828214	2	0.614074	0.00670633	5
844	251740_at	31.3	cell.cycle	At3g56070->peptidyl-prolyl cis-trans isomerase, putative / cyclophilin, putative / rotamase, putative| similar to peptidyl-prolyl cis-trans isomerase, PPIase (cyclophilin, cyclosporin A-binding protein) (Catharanthus roseus) SWISS-PROT:Q39613	0.762051	0.000237164	5	0.780704	0.000131582	4	0.875459	1.95489e-06	1	0.650008	0.00349838	6	0.794121	8.31185e-05	3	0.794911	8.08156e-05	2
845	253216_at	31.3	cell.cycle	At4g34960->peptidyl-prolyl cis-trans isomerase, putative / cyclophilin, putative / rotamase, putative| similar to cyclophilin (Arabidopsis thaliana) gi|2443755|gb|AAB71401	0.649131	0.00355784	4	0.849649	8.1009e-06	1	0.664478	0.0026293	3	0.449811	0.0610779	6	0.692468	0.00144755	2	0.580098	0.0116123	5
846	256894_at	31.3	cell.cycle	At3g21870->cyclin family protein| similar to cyclin 2 (Trypanosoma brucei) GI:7339572, cyclin 6 (Trypanosoma cruzi) GI:12005317; contains Pfam profile PF00134: Cyclin, N-terminal domain	-0.77606	0.000153147	5	-0.837207	1.46831e-05	4	-0.908819	1.79896e-07	1	-0.706479	0.00104753	6	-0.84656	9.43488e-06	3	-0.850321	7.83308e-06	2
847	257822_at	31.3	cell.cycle	At3g25230->peptidyl-prolyl cis-trans isomerase / FK506-binding protein (ROF1)| identical to rotamase FKBP (ROF1) GB:U49453 (Arabidopsis thaliana) (Mol. Gen. Genet. 252 (5), 510-517 (1996))	0.699357	0.00123747	4	0.815002	3.79118e-05	1	0.797931	7.25108e-05	2	0.487241	0.040278	6	0.704595	0.00109523	3	0.662633	0.00272908	5
848	267557_at	31.3	cell.cycle	At2g32710->kip-related protein 4 (KRP4) / cyclin-dependent kinase inhibitor 4 (ICK4)| nearly identical to cyclin-dependent kinase inhibitor 4 (krp4) (Arabidopsis thaliana) GI:14422291	-0.641664	0.00409814	5	-0.846047	9.67382e-06	2	-0.908322	1.87586e-07	1	-0.563139	0.0149573	6	-0.787698	0.000103979	3	-0.775833	0.000154275	4
849	245278_at	31.4	cell. vesicle transport	At4g17730->syntaxin 23 (SYP23) / PEP12-like protein| identical to SP|O04378 Syntaxin 23 (AtSYP23) (AtPLP) (AtPEP12-like protein) {Arabidopsis thaliana}	-0.795505	7.91227e-05	4	-0.875529	1.9466e-06	1	-0.814139	3.92364e-05	3	-0.668712	0.00241172	6	-0.816733	3.53709e-05	2	-0.785844	0.000110768	5
850	253462_at	31.4	cell. vesicle transport	At4g32150->synaptobrevin family protein| similar to Synaptobrevin-like protein 1 (SP:P51809) (Homo sapiens)	-0.765277	0.000215003	2	-0.87688	1.79173e-06	1	-0.731432	0.000561716	3	-0.55837	0.0160238	6	-0.729301	0.000593951	4	-0.675018	0.0021153	5
851	261276_at	31.4	cell. vesicle transport	At1g26670->vesical transport v-SNARE 12 (VTI12) / vesicle soluble NSF attachment protein receptor VTI1b (VTI1B) receptor VTI1b| identical to SP|Q9SEL5 Vesicle transport v-SNARE 12 (AtVTI12) (Vesicle transport v-SNARE protein VTI1b) (Vesicle soluble NSF at	-0.7703	0.000183981	4	-0.883109	1.20715e-06	1	-0.812262	4.22526e-05	2	-0.619433	0.00611576	6	-0.799786	6.77784e-05	3	-0.758985	0.000259981	5
852	263839_at	31.4	cell. vesicle transport	At2g36900->Golgi SNARE protein membrin 11 (MEMB11) / Golgi SNAP receptor complex member 2-1| identical to SP:Q9SJL6; identical to Probable 27 kDa Golgi SNARE protein (Golgi SNAP receptor complex member 2) (SP:Q9SJL6) (Arabidopsis thaliana)	-0.734092	0.000523555	4	-0.912194	1.34493e-07	1	-0.815284	3.74884e-05	2	-0.529375	0.0238699	6	-0.753356	0.000306702	3	-0.701043	0.0011901	5
853	249923_at	33.1	development.storage proteins	At5g19120->expressed protein| low similarity to extracellular dermal glycoprotein EDGP precursor (Daucus carota) GI:285741, SP|P13917 Basic 7S globulin precursor {Glycine max}	-0.775913	0.000153878	5	-0.901751	3.19509e-07	2	-0.948819	2.01507e-09	1	-0.690329	0.00151851	6	-0.875828	1.9113e-06	3	-0.866342	3.3388e-06	4
854	250877_at	33.1	development.storage proteins	At5g04040->patatin-related| contains Patatin domain PF01734	-0.5734	0.0128534	5	-0.844832	1.02604e-05	2	-0.856637	5.66534e-06	1	-0.526641	0.0247418	6	-0.751943	0.000319481	3	-0.732044	0.000552742	4
855	258327_at	33.1	development.storage proteins	At3g22640->cupin family protein| contains similarity to vicilin-like protein precursor (Juglans regia) GI:6580762, vicilin precursor (Theobroma cacao) PIR|S22477, vicilin precursor (Macadamia integrifolia) GI:5852872	-0.585426	0.0106953	4	-0.869624	2.76632e-06	1	-0.610709	0.00710009	3	-0.382814	0.116889	6	-0.627592	0.00529833	2	-0.510038	0.0305827	5
856	245668_at	33.99	development.unspecified	At1g28330->dormancy-associated protein, putative (DRM1)| identical to dormancy-associated protein (Arabidopsis thaliana) GI:2995990; similar to dormancy-associated protein GI:2605887 from (Pisum sativum); contains Pfam profile PF05564: Dormancy/auxin asso	-0.684232	0.00173673	4	-0.846654	9.39195e-06	1	-0.798423	7.12286e-05	2	-0.500028	0.034588	6	-0.718101	0.000789885	3	-0.677487	0.00200777	5
857	246523_at	33.99	development.unspecified	At5g15850->zinc finger protein CONSTANS-LIKE 1 (COL1)| identical to Zinc finger protein CONSTANS-LIKE 1 SP:O50055 from (Arabidopsis thaliana)	-0.626298	0.0054217	5	-0.673376	0.00218942	4	-0.756867	0.000276805	1	-0.583303	0.0110534	6	-0.685051	0.001706	3	-0.70576	0.00106552	2
858	247193_at	33.99	development.unspecified	At5g65380->ripening-responsive protein, putative| similar to ripening regulated protein DDTFR18 (Lycopersicon esculentum) GI:12231296; contains Pfam profile PF01554: Uncharacterized membrane protein family	-0.46553	0.0515439	5	-0.678327	0.00197222	2	-0.78029	0.000133394	1	-0.421193	0.0817309	6	-0.610577	0.00711588	4	-0.628713	0.00519327	3
859	248347_at	33.99	development.unspecified	At5g52250->transducin family protein / WD-40 repeat family protein| contains 7 WD-40 repeats (PF00400); similar to photomorphogenesis repressor PnCOP1 (GI:11127996) (Ipomoea nil)	-0.547542	0.0186694	5	-0.826274	2.38114e-05	2	-0.855171	6.11603e-06	1	-0.477805	0.0449159	6	-0.723373	0.00069183	3	-0.706658	0.00104308	4
860	249739_at	33.99	development.unspecified	At5g24520->transparent testa glabra 1 protein (TTG1)| identical to transparent testa glabra 1 (Ttg1) protein (GI:10177852) {Arabidopsis thaliana}; contains Pfam PF00400: WD domain, G-beta repeat (4 copies,1 weak);	-0.533906	0.0224779	5	-0.745723	0.000381183	2	-0.785848	0.000110751	1	-0.395425	0.104332	6	-0.606667	0.00759766	3	-0.605114	0.0077961	4
861	249800_at	33.99	development.unspecified	At5g23660->nodulin MtN3 family protein| similar to MtN3 GI:1619602 (root nodule development) from (Medicago truncatula)	-0.352803	0.150997	1	-0.148321	0.556961	4	-0.235327	0.347205	2	-0.13484	0.593721	6	-0.139607	0.580606	5	-0.187635	0.455923	3
862	250192_at	33.99	development.unspecified	At5g14520->pescadillo-related| similar to pescadillo (Zebrafish, Danio rerio) SWISS-PROT:P79741	0.693402	0.00141744	1	0.469195	0.0494924	6	0.632275	0.00487078	3	0.605422	0.00775648	5	0.619363	0.00612321	4	0.641357	0.00412167	2
863	250217_at	33.99	development.unspecified	At5g14120->nodulin family protein| similar to nodulin-like protein (Arabidopsis thaliana) GI:3329368, nodule-specific protein Nlj70 (Lotus japonicus) GI:3329366	-0.663283	0.00269355	4	-0.657059	0.00304946	5	-0.869361	2.80875e-06	1	-0.651081	0.00342675	6	-0.752517	0.000314235	3	-0.81059	4.51028e-05	2
864	252483_at	33.99	development.unspecified	At3g46600->scarecrow transcription factor family protein| scarecrow-like 11 - Arabidopsis thaliana, EMBL:AF036307	-0.754375	0.00029776	5	-0.871638	2.45855e-06	2	-0.945242	3.42069e-09	1	-0.683887	0.00174982	6	-0.842346	1.15555e-05	4	-0.855033	6.1599e-06	3
865	253161_at	33.99	development.unspecified	At4g35770->senescence-associated protein (SEN1)| identical to senescence-associated protein GI:1046270 from (Arabidopsis thaliana)	-0.589567	0.0100232	5	-0.855465	6.02314e-06	1	-0.851347	7.4391e-06	2	-0.487826	0.0400028	6	-0.719295	0.000766735	3	-0.694918	0.00136969	4
866	253592_at	33.99	development.unspecified	At4g30840->WD-40 repeat protein family|	0.782763	0.000122879	5	0.880716	1.40852e-06	3	0.901011	3.38445e-07	1	0.725325	0.000658224	6	0.886582	9.59106e-07	2	0.860633	4.57871e-06	4
867	253829_at	33.99	development.unspecified	At4g28040->nodulin MtN21 family protein| similar to MtN21 GI:2598575 (root nodule development) from (Medicago truncatula)	-0.492855	0.0376979	4	-0.77062	0.000182144	1	-0.648494	0.00360151	2	-0.285576	0.250664	6	-0.540734	0.0205014	3	-0.471107	0.0484466	5
868	253872_at	33.99	development.unspecified	At4g27410->no apical meristem (NAM) family protein (RD26)| contains Pfam PF02365: No apical meristem (NAM) domain; Arabidopsis thaliana nap gene,PID:e1234813; identical to cDNA RD26 mRNA for NAM-like protein GI:15375403	-0.463463	0.052729	5	-0.825478	2.4633e-05	1	-0.718177	0.000788409	2	-0.357091	0.145747	6	-0.629198	0.00514842	3	-0.564308	0.0147046	4
869	256225_at	33.99	development.unspecified	At1g56220->dormancy/auxin associated family protein| similar to Auxin-repressed 12.5 kDa protein (Swiss-Prot:Q05349) (Fragaria ananassa); similar to auxin-repressed protein (GI:927034) (Fragaria x ananassa); similar to dormancy-associated protein (GI:2605	-0.750699	0.000331092	5	-0.909102	1.7564e-07	1	-0.898625	4.06328e-07	2	-0.653255	0.00328537	6	-0.862548	4.12489e-06	3	-0.820005	3.09621e-05	4
870	256300_at	33.99	development.unspecified	At1g69490->no apical meristem (NAM) family protein| similar to N-term half of NAC domain protein NAM (Arabidopsis thaliana) GI:4325282	-0.46839	0.0499374	5	-0.806237	5.3306e-05	1	-0.758488	0.000263852	2	-0.359772	0.14253	6	-0.621128	0.00593806	3	-0.586675	0.0104888	4
871	257600_at	33.99	development.unspecified	At3g24770->CLE41, putative| CLAVATA/ESR-Related 41 (CLE41)	0.63515	0.00462254	5	0.922395	5.17505e-08	1	0.739444	0.000453324	3	0.520412	0.026821	6	0.747961	0.000357922	2	0.662325	0.00274603	4
872	257823_at	33.99	development.unspecified	At3g25190->nodulin, putative| similar to nodulin 21 (N-21) (Glycine max) SWISS-PROT:P16313	-0.556541	0.0164486	5	-0.789485	9.77716e-05	2	-0.795838	7.8184e-05	1	-0.519682	0.0270732	6	-0.702906	0.00113953	3	-0.683166	0.00177744	4
873	258059_at	33.99	development.unspecified	At3g29035->no apical meristem (NAM) family protein| contains Pfam PF02365 : No apical meristem (NAM) protein; similar to cup-shaped cotyledon CUC2 (GI:1944132) (Arabidopsis thaliana)	-0.524385	0.0254797	4	-0.855054	6.15336e-06	1	-0.646723	0.00372526	2	-0.336469	0.172179	6	-0.606562	0.00761091	3	-0.513102	0.0294317	5
874	258166_at	33.99	development.unspecified	At3g21540->transducin family protein / WD-40 repeat family protein| contains Pfam profile: PF00400 WD domain, G-beta repeat (10 copies); similar to WD-repeat protein 3 (SP:Q9UNX4) (Homo sapiens)	0.695893	0.00133969	4	0.647126	0.00369679	5	0.836306	1.52997e-05	1	0.599101	0.00860442	6	0.710853	0.000943418	3	0.750777	0.000330361	2
875	258965_at	33.99	development.unspecified	At3g10530->transducin family protein / WD-40 repeat family protein| contains 2 WD-40 repeats (PF00400); BING4 (gi:3811380) {Mus musculus); similar to hypothetical protein GB:P40055 (Saccharomyces cerevisiae)	0.765994	0.000210319	5	0.8128	4.13692e-05	4	0.909812	1.65332e-07	1	0.719768	0.000757709	6	0.852351	7.0699e-06	3	0.86434	3.73584e-06	2
876	261222_at	33.99	development.unspecified	At1g20120->family II extracellular lipase, putative| similar to family II lipase EXL3 GI:15054386, SP|P40602 Anther-specific proline-rich protein APG precursor {Arabidopsis thaliana}; contains Pfam profile PF00657: GDSL-like Lipase/Acylhydrolase	-0.630673	0.00501371	2	-0.761351	0.000242222	1	-0.512768	0.0295555	5	-0.494199	0.0370992	6	-0.620913	0.00596039	3	-0.514557	0.0288968	4
877	261513_at	33.99	development.unspecified	At1g71840->transducin family protein / WD-40 repeat family protein| contains Pfam profile:PF00560 Leucine Rich Repeat (4 copies); Pfam profile:PF00069 Eukaryotic protein kinase domain; Pfam profile:PF00400 WD domain, G-beta repeat (7 copies)	0.771669	0.000176216	6	0.863189	3.98188e-06	4	0.938878	8.07708e-09	1	0.783833	0.000118553	5	0.920767	6.07808e-08	2	0.917572	8.25316e-08	3
878	261860_at	33.99	development.unspecified	At1g50600->scarecrow-like transcription factor 5 (SCL5)| similar to SCARECROW GB:AAB06318 GI:1497987 from (Arabidopsis thaliana)	-0.595682	0.00909331	5	-0.839128	1.34383e-05	1	-0.78164	0.000127563	2	-0.454341	0.058205	6	-0.665443	0.00257837	3	-0.638865	0.00431712	4
879	262226_at	33.99	development.unspecified	At1g53885->senescence-associated protein-related| similar to senescence-associated protein SAG102 (GI:22331931) (Arabidopsis thaliana);	0.0891404	0.725032	4	-0.222237	0.375433	2	0.0265549	0.916699	6	0.259674	0.298062	1	0.0612836	0.809118	5	0.172717	0.493124	3
880	263824_at	33.99	development.unspecified	At2g40360->transducin family protein / WD-40 repeat family protein| contains 4 WD-40 repeats (PF00400); similar to block of proliferation protein Bop1 (GI:1679772) (Mus musculus)	0.779126	0.000138601	5	0.821985	2.85284e-05	2	0.846578	9.42692e-06	1	0.654213	0.00322462	6	0.81317	4.07693e-05	3	0.779608	0.000136426	4
881	265947_at	33.99	development.unspecified	At2g19540->transducin family protein / WD-40 repeat family protein| contains WD-40 repeats (PF00400); similar to Glutamate-rich WD repeat protein (GRWD) (SP:Q9BQ67)(Homo sapiens)	0.377813	0.122154	5	0.154794	0.539677	6	0.549212	0.0182404	1	0.447131	0.0628265	3	0.405099	0.0953775	4	0.521419	0.0264758	2
882	266140_at	33.99	development.unspecified	At2g28120->nodulin family protein| similar to nodulin-like protein (Arabidopsis thaliana) GI:3329368, nodule-specific protein Nlj70 (Lotus japonicus) GI:3329366	-0.557133	0.0163101	5	-0.827724	2.23756e-05	2	-0.839194	1.33976e-05	1	-0.467213	0.0505937	6	-0.713072	0.000893986	3	-0.688702	0.00157438	4
883	267460_at	33.99	development.unspecified	At2g33810->squamosa promoter-binding protein-like 3 (SPL3)| identical to squamosa-promoter binding protein like 3 (Arabidopsis thaliana) GI:2462081; contains Pfam profile PF03110: SBP domain	-0.673176	0.00219857	4	-0.891284	6.94103e-07	1	-0.763877	0.000224395	2	-0.461199	0.05405	6	-0.703004	0.00113692	3	-0.641831	0.00408534	5
884	253609_at	34.1	transport.p- and v-ATPases	At4g30190->ATPase 2, plasma membrane-type, putative / proton pump 2, putative / proton-exporting ATPase, putative| strong similarity to SP|P19456 ATPase 2, plasma membrane-type (EC 3.6.3.6) (Proton pump 2) {Arabidopsis thaliana}; contains InterPro accessi	0.509878	0.0306437	4	0.716689	0.000818033	1	0.552355	0.017454	3	0.437643	0.0693181	6	0.600175	0.00845529	2	0.507253	0.031659	5
885	247745_at	34.12	transport.metal	AT5g59030->copper transporter, COPT1	-0.61953	0.00610554	4	-0.598501	0.00868863	5	-0.808252	4.9364e-05	1	-0.583702	0.0109854	6	-0.678538	0.00196334	3	-0.7395	0.000452637	2
886	266718_at	34.12	transport.metal	At2g46800->cation diffusion facitlitator or metal transport protein family (MTP), AtCDF1	-0.684267	0.0017354	5	-0.902327	3.05376e-07	1	-0.812494	4.18693e-05	2	-0.531359	0.0232523	6	-0.756489	0.000279898	3	-0.703386	0.00112679	4
887	248756_at	34.14	transport.unspecified cations	At5g47560->sodium/dicarboxylate cotransporter, putative| similar to SWISS-PROT:Q13183 renal sodium/dicarboxylate cotransporter (Human){Homo sapiens}	-0.596129	0.00902818	5	-0.694597	0.0013797	2	-0.699811	0.00122455	1	-0.562222	0.0151578	6	-0.677208	0.00201968	3	-0.672106	0.00224821	4
888	254862_at	34.14	transport.unspecified cations	At4g12030->bile acid:sodium symporter family protein| low similarity to SP|Q12908 Ileal sodium/bile acid cotransporter {Homo sapiens}; contains Pfam profile PF01758: Sodium Bile acid symporter family	0.848137	8.73227e-06	3	0.960257	2.76253e-10	1	0.843955	1.07024e-05	4	0.719645	0.000760041	6	0.880631	1.41616e-06	2	0.822253	2.82126e-05	5
889	264247_at	34.15	transport.potassium	At1g60160->potassium transporter family protein| similar to potassium transporter HAK2p (Mesembryanthemum crystallinum) gi|14091471|gb|AAK53759; KUP/HAK/KT Transporter family member, PMID:11500563; contains Pfam profile PF02705: K+ potassium transporter	-0.665986	0.00255004	5	-0.936739	1.05634e-08	1	-0.778953	0.000139392	3	-0.568865	0.0137521	6	-0.806872	5.20368e-05	2	-0.713551	0.000883589	4
890	265987_at	34.15	transport.potassium	At2g24240->potassium channel tetramerisation domain-containing protein| contains Pfam profile PF02214: K+ channel tetramerisation domain	-0.39942	0.100564	5	-0.779229	0.000138135	1	-0.630697	0.00501158	2	-0.243018	0.331205	6	-0.536939	0.0215825	3	-0.454143	0.0583281	4
891	263865_at	34.16	transport.ABC transporters and multidrug resistance systems	At2g36910->multidrug resistance P-glycoprotein (PGP1)| identical to P-glycoprotein GI:3849833 from (Arabidopsis thaliana); homologous to mammalian mdr gene,contains ATP-binding cassette; related to multi drug resistance proteins	0.366325	0.134874	4	0.309933	0.210703	5	0.572997	0.0129313	1	0.29104	0.241312	6	0.402023	0.0981619	3	0.445803	0.0637068	2
892	246238_at	34.2	transporter.sugars	At4g36670->mannitol transporter, putative| similar to mannitol transporter (Apium graveolens var. dulce) GI:12004316; contains Pfam profile PF00083: major facilitator superfamily protein	-0.437683	0.0692893	5	-0.773446	0.000166554	1	-0.701821	0.00116875	2	-0.32142	0.193392	6	-0.585092	0.0107509	3	-0.533103	0.0227197	4
893	260543_at	34.2	transporter.sugars	At2g43330->sugar transporter family protein| similar to SP|Q96QE2 Proton myo-inositol co-transporter (Hmit) (Homo sapiens), SP|Q01440 Membrane transporter D1 {Leishmania donovani}; contains Pfam profile PF00083: major facilitator superfamily protein	-0.583103	0.0110877	5	-0.799435	6.86522e-05	2	-0.870002	2.70615e-06	1	-0.513037	0.0294556	6	-0.73547	0.000504656	3	-0.734096	0.000523498	4
894	262456_at	34.2	transporter.sugars	At1g11260->glucose transporter (STP1)| nearly identical to glucose transporter GB:P23586 SP|P23586 from (Arabidopsis thaliana)	-0.664297	0.00263894	5	-0.884333	1.11407e-06	2	-0.915454	1.00419e-07	1	-0.577083	0.0121586	6	-0.798978	6.98072e-05	3	-0.785999	0.000110187	4
895	264482_at	34.2	transporter.sugars	At1g77210->sugar transporter, putative| similar to monosaccharide transporter PaMst-1 (Picea abies) GI:2258137, sugar carrier protein GI:169735 from (Ricinus communis), glucose transporter (Saccharum hybrid cultivar H65-7052) GI:347855; contains Pfam prof	-0.663863	0.00266224	5	-0.890197	7.48939e-07	1	-0.873436	2.20923e-06	2	-0.593454	0.00942381	6	-0.808443	4.90033e-05	3	-0.773938	0.000163958	4
896	248473_at	34.23	transport.protein transport mitochondrial membrane (TIM/TOM)	At5g50810->mitochondrial import inner membrane translocase (TIM8)| identical to mitochondrial import inner membrane translocase subunit Tim8 (Arabidopsis thaliana) Swiss-Prot:Q9XGY4; contains Pfam domain, PF02953: Tim10/DDP family zinc finger	0.864527	3.69703e-06	2	0.959804	3.02037e-10	1	0.793017	8.64261e-05	4	0.707799	0.00101514	6	0.863583	3.89605e-06	3	0.780103	0.000134222	5
897	252479_at	34.23	transport.protein transport mitochondrial membrane (TIM/TOM)	At3g46560->mitochondrial import inner membrane translocase (TIM9)| identical to mitochondrial import inner membrane translocase subunit Tim9 (Arabidopsis thaliana) Swiss-Prot:Q9XGX9; contains Pfam domain, PF02953: Tim10/DDP family zinc finger	0.721987	0.000716567	5	0.878486	1.62161e-06	1	0.877497	1.72469e-06	2	0.585846	0.0106256	6	0.784278	0.000116789	3	0.757738	0.000269778	4
898	257792_at	34.23	transport.protein transport mitochondrial membrane (TIM/TOM)	At3g27080->mitochondrial import receptor subunit TOM20-3 / translocase of outer membrane 20 kDa subunit 3 (TOM20-3)| identical to mitochondrial import receptor subunit TOM20-3 SP:P82874 from (Arabidopsis thaliana)	0.743264	0.000408187	5	0.94623	2.96617e-09	1	0.91845	7.59704e-08	2	0.674554	0.00213601	6	0.871612	2.46235e-06	3	0.840778	1.24426e-05	4
899	260687_at	34.23	transport.protein transport mitochondrial membrane (TIM/TOM)	At1g17530->mitochondrial import inner membrane translocase subunit Tim17/Tim22/Tim23 family protein| contains Pfam PF02466: Mitochondrial import inner membrane translocase subunit Tim17	-0.53711	0.0215326	5	-0.844424	1.04638e-05	1	-0.699752	0.00122621	2	-0.374566	0.125659	6	-0.61435	0.00667483	3	-0.559513	0.0157628	4
900	263939_at	34.23	transport.protein transport mitochondrial membrane (TIM/TOM)	At2g36070->mitochondrial import inner membrane translocase subunit TIM44, putative| contains similarity to Swiss-Prot:O35857 import inner membrane translocase subunit TIM44, mitochondrial precursor (Mus musculus); contains Pfam domian PF04280: Mitochondri	0.851846	7.25343e-06	3	0.895098	5.28121e-07	1	0.817209	3.46974e-05	4	0.719931	0.000754617	6	0.871186	2.5249e-06	2	0.812335	4.21312e-05	5
901	264490_at	34.23	transport.protein transport mitochondrial membrane (TIM/TOM)	At1g27390->mitochondrial import receptor subunit TOM20-2 (TOM20-2)| identical to mitochondrial import receptor subunit TOM20-2 SP:P82873 from (Arabidopsis thaliana)	0.864708	3.65989e-06	3	0.695452	0.00135318	5	0.636425	0.00451584	6	0.89602	4.93576e-07	1	0.866704	3.27099e-06	2	0.811632	4.33077e-05	4
902	265006_at	34.23	transport.protein transport mitochondrial membrane (TIM/TOM)	At1g61570->mitochondrial import inner membrane translocase (TIM13)| identical to mitochondrial import inner membrane translocase subunit Tim13 (Arabidopsis thaliana) Swiss-Prot:Q9XH48; contains Pfam domain, PF02953: Tim10/DDP family zinc finger	0.788487	0.000101197	5	0.882189	1.28141e-06	2	0.920146	6.45662e-08	1	0.68026	0.0018924	6	0.851578	7.35282e-06	3	0.834858	1.63377e-05	4
903	266239_at	34.23	transport.protein transport mitochondrial membrane (TIM/TOM)	At2g29530->mitochondrial import inner membrane translocase (TIM10)| identical to mitochondrial import inner membrane translocase subunit Tim10 (Arabidopsis thaliana) Swiss-Prot:Q9ZW33; contains Pfam domain, PF02953: Tim10/DDP family zinc finger	0.790544	9.42442e-05	5	0.94986	1.71536e-09	1	0.867856	3.06311e-06	2	0.676189	0.00206369	6	0.850839	7.63215e-06	3	0.80036	6.63692e-05	4
904	245868_at	34.3	transport.amino acids	At1g58030->amino acid permease family protein| similar to SP|P18581 Low-affinity cationic amino acid transporter-2 (CAT-2) (T-cell early activation protein) {Mus musculus}; contains Pfam profile PF00324: Amino acid permease	-0.743739	0.00040285	5	-0.921858	5.45866e-08	1	-0.856187	5.80047e-06	2	-0.583933	0.0109461	6	-0.799802	6.77389e-05	3	-0.758182	0.000266253	4
905	246260_at	34.3	transport.amino acids	At1g31820->amino acid permease family protein| weak similarity to asc-type amino acid transporter 2 (Mus musculus) GI:18148438; contains Pfam profile PF00324: Amino acid permease	-0.495625	0.0364725	3	-0.697479	0.00129204	1	-0.535545	0.0219905	2	-0.272438	0.274073	6	-0.465158	0.0517555	4	-0.407638	0.0931217	5
906	250860_at	34.3	transport.amino acids	At5g04770->amino acid permease family protein| similar to cationic amino acid transporter-1 (Rattus norvegicus) GI:1589917; contains Pfam profile PF00324: Amino acid permease	-0.686158	0.00166517	5	-0.783277	0.000120785	4	-0.920668	6.1372e-08	1	-0.685364	0.00169437	6	-0.832956	1.77919e-05	3	-0.853052	6.82164e-06	2
907	256022_at	34.3	transport.amino acids	At1g58360->amino acid permease I (AAP1)| identical to amino acid permease I GI:22641 from (Arabidopsis thaliana)	-0.257885	0.301522	6	-0.673721	0.00217364	1	-0.45612	0.0571049	3	-0.262136	0.29334	5	-0.486955	0.0404128	2	-0.382782	0.116922	4
908	263827_at	34.3	transport.amino acids	At2g40420->amino acid transporter family protein| similar to neuronal glutamine transporter (Rattus norvegicus) GI:6978016; contains Pfam profile PF01490: Transmembrane amino acid transporter protein	-0.621507	0.00589892	5	-0.920378	6.31279e-08	1	-0.781473	0.000128273	2	-0.487103	0.040343	6	-0.747418	0.000363455	3	-0.66825	0.0024347	4
909	258181_at	34.4	transport.nitrate	At3g21670->nitrate transporter (NTP3)| nearly identical to nitrate transporter (Arabidopsis thaliana) GI:4490323; contains Pfam profile: PF00854 POT family	-0.265571	0.286827	3	-0.125255	0.620445	6	-0.20807	0.407378	5	-0.344915	0.160989	1	-0.239402	0.338672	4	-0.285099	0.251491	2
910	250206_at	34.7	transport.phosphate	At5g14040->mitochondrial phosphate transporter| identical to mitochondrial phosphate transporter GI:3318617 from (Arabidopsis thaliana)	0.660864	0.00282759	3	0.887579	8.96649e-07	1	0.60669	0.00759476	4	0.467095	0.05066	6	0.679	0.0019441	2	0.555786	0.0166264	5
911	245698_at	34.8	transport.metabolite transporters at the envelope membrane	At5g04160->phosphate translocator-related| low similarity to SP|P52178 Triose phosphate/phosphate translocator, non-green plastid, chloroplast precursor (CTPT) {Brassica oleracea}, phosphoenolpyruvate/phosphate translocator precursor (Mesembryanthemum cry	0.703499	0.0011238	4	0.89535	5.185e-07	1	0.80178	6.29863e-05	2	0.506832	0.0318245	6	0.728855	0.000600878	3	0.67092	0.00230427	5
912	253435_at	34.8	transport.metabolite transporters at the envelope membrane	At4g32400->ADP-glucose translocator, AGT1	0.577875	0.0120132	4	0.877589	1.71485e-06	1	0.651845	0.00337655	2	0.398666	0.101268	6	0.635435	0.00459854	3	0.541252	0.0203573	5
913	264419_s_at	34.8	transport.metabolite transporters at the envelope membrane	At1g43310,At5g33320 flag_XH2 ->triose phosphate/phosphate translocator-related| similar to SP|P52178 Triose phosphate/phosphate translocator, non-green plastid, chloroplast precursor (CTPT) {Brassica oleracea}triose phosphate/phosphate translocator, putat	0.770998	0.000179988	3	0.868832	2.89607e-06	1	0.798085	7.21079e-05	2	0.566855	0.0141661	6	0.756125	0.000282909	4	0.699556	0.00123178	5
914	250206_at	34.9	transport.metabolite transporters at the mitochondrial membrane	At5g14040->mitochondrial phosphate transporter| identical to mitochondrial phosphate transporter GI:3318617 from (Arabidopsis thaliana)	0.660864	0.00282759	3	0.887579	8.96649e-07	1	0.60669	0.00759476	4	0.467095	0.05066	6	0.679	0.0019441	2	0.555786	0.0166264	5
915	251106_at	34.9	transport.metabolite transporters at the mitochondrial membrane	At5g01500->mitochondrial substrate carrier family protein| contains Pfam profile: PF00153 mitochondrial carrier protein	0.820036	3.09225e-05	5	0.954138	8.51905e-10	1	0.876946	1.78447e-06	3	0.714941	0.000854037	6	0.879083	1.56202e-06	2	0.834947	1.62719e-05	4
916	251189_at	34.9	transport.metabolite transporters at the mitochondrial membrane	At3g62650->expressed protein| putative mitochondrial carrier protein At2g47490 - Arabidopsis thaliana, EMBL:AC002535	-0.612614	0.0068749	4	-0.889637	7.78625e-07	1	-0.71548	0.000842787	2	-0.413794	0.0878148	6	-0.662666	0.00272723	3	-0.582707	0.0111557	5
917	256324_at	34.99	transport misc	At1g66760->MATE efflux family protein| contains TIGRfam profile: TIGR00797: MATE efflux family protein, Pfam profile PF01554: Uncharacterized membrane protein family	-0.668866	0.00240408	5	-0.814844	3.81516e-05	2	-0.901157	3.34633e-07	1	-0.598774	0.00865025	6	-0.785744	0.000111144	3	-0.781942	0.000126289	4
918	259803_at	34.99	transport misc	At1g72150->SEC14 cytosolic factor family protein / phosphoglyceride transfer family protein| similar to SEC14-like protein 2 (Alpha-tocopherol associated protein) (TAP) (bTAP) (Fragment) (SP:P58875) {Bos taurus}; similar to GI:807956 from (Saccharomyces c	-0.668269	0.00243379	5	-0.911611	1.4154e-07	1	-0.819558	3.15349e-05	2	-0.593115	0.00947484	6	-0.806279	5.32215e-05	3	-0.747768	0.000359875	4
919	261618_at	34.99	transport misc	At1g33110->MATE efflux family protein| similar to ripening regulated protein DDTFR18 (Lycopersicon esculentum) GI:12231296; contains Pfam profile PF01554: Uncharacterized membrane protein family	-0.352676	0.151154	5	-0.242977	0.331289	6	-0.502926	0.033389	1	-0.380118	0.119707	3	-0.370294	0.13038	4	-0.469219	0.049479	2
920	263073_at	34.99	transport misc	At2g17500->auxin efflux carrier family protein| contains auxin efflux carrier domain, Pfam:PF03547	-0.41798	0.0843336	2	-0.341029	0.166075	3	-0.41863	0.083802	1	-0.231588	0.355141	6	-0.247157	0.322776	5	-0.318065	0.198347	4
921	263403_at	34.99	transport misc	At2g04040->MATE efflux family protein| contains Pfam profile: PF01554 uncharacterized membrane protein family	0.0113462	0.96436	4	-0.00148901	0.995321	6	-0.221226	0.377666	1	0.150871	0.550122	2	0.0528287	0.835083	3	-0.00917339	0.971182	5
922	263866_at	34.99	transport misc	At2g36950->heavy-metal-associated domain-containing protein| nearly identical to farnesylated protein ATFP2 (GI:4097545) Pfam profile PF00403: Heavy-metal-associated domain	-0.706585	0.0010449	4	-0.697396	0.00129449	5	-0.8273	2.27875e-05	1	-0.660009	0.00287626	6	-0.765612	0.000212805	3	-0.790607	9.40375e-05	2
923	264535_at	34.99	transport misc	At1g55690->SEC14 cytosolic factor family protein / phosphoglyceride transfer family protein| similar to similar to phosphatidylinositol transfer-like protein IV (GI:14486707) (Lotus japonicus) and Phosphatidylinositol Transfer Protein GB:2780955 GI:278095	0.556425	0.0164757	5	0.816331	3.59482e-05	1	0.759411	0.000256706	2	0.375369	0.124786	6	0.636239	0.0045313	3	0.584107	0.0109167	4
924	245063_at	35.1	not assigned.no ontology	At2g39795->mitochondrial glycoprotein family protein / MAM33 family protein	0.715388	0.000844709	5	0.841498	1.20286e-05	2	0.888298	8.53748e-07	1	0.599777	0.00851038	6	0.797269	7.42658e-05	3	0.775682	0.00015503	4
925	245317_at	35.1	not assigned.no ontology	At4g15610->integral membrane family protein	-0.5059	0.0321923	3	-0.768274	0.000196005	1	-0.561114	0.015403	2	-0.271037	0.276646	6	-0.502427	0.0335934	4	-0.417661	0.0845956	5
926	245734_at	35.1	not assigned.no ontology	At1g73480->hydrolase, alpha/beta fold family protein	0.078367	0.757254	4	-0.355568	0.147597	1	-0.00239521	0.992474	6	0.100911	0.690326	3	-0.112575	0.656505	2	0.0513527	0.839633	5
927	245770_at	35.1	not assigned.no ontology	At1g30240->PELP1-related	0.501052	0.0341607	5	0.429878	0.0749897	6	0.664745	0.00261513	2	0.617682	0.00630388	4	0.637071	0.00446252	3	0.698987	0.00124805	1
928	245911_at	35.1	not assigned.no ontology	At5g19690->oligosaccharyl transferase STT3 subunit family protein	0.792682	8.74514e-05	5	0.86893	2.87973e-06	1	0.837116	1.47443e-05	3	0.712857	0.000898663	6	0.864497	3.70318e-06	2	0.811589	4.33812e-05	4
929	245937_at	35.1	not assigned.no ontology	At5g19750->peroxisomal membrane 22 kDa family protein	0.642833	0.00400937	5	0.909025	1.7678e-07	1	0.739558	0.000451929	2	0.51395	0.0291192	6	0.736097	0.00049625	3	0.66184	0.00277286	4
930	245956_s_at	35.1	not assigned.no ontology	At5g42020,At5g28540 flag_XH2 ->luminal binding protein 2 (BiP-2) (BP2) similar to SWISS-PROT: Q39043; GI:1303695; luminal binding protein (BiP) [Arabidopsis thaliana]luminal binding protein 1 (BiP-1) (BP1)	0.779229	0.000138132	4	0.956427	5.69716e-10	1	0.823286	2.70203e-05	3	0.621819	0.00586685	6	0.84966	8.0963e-06	2	0.761182	0.000243452	5
931	246251_at	35.1	not assigned.no ontology	At4g37220->stress-responsive protein, putative	-0.52599	0.0249528	5	-0.876402	1.84524e-06	1	-0.628759	0.00518906	3	-0.407462	0.0932772	6	-0.662937	0.0027124	2	-0.549114	0.0182652	4
932	246281_at	35.1	not assigned.no ontology	At4g36940->nicotinate phosphoribosyltransferase family protein / NAPRTase family protein	0.724459	0.000672959	2	0.847865	8.8503e-06	1	0.719686	0.00075926	3	0.560404	0.0155617	6	0.713605	0.00088243	4	0.650582	0.00345991	5
933	246457_at	35.1	not assigned.no ontology	At5g16750->transducin family protein / WD-40 repeat family protein	0.523329	0.025831	1	0.320032	0.195433	6	0.504354	0.0328105	2	0.438044	0.0690337	5	0.452008	0.0596714	4	0.49204	0.0380642	3
934	246559_at	35.1	not assigned.no ontology	At5g15550->transducin family protein / WD-40 repeat family protein	0.6253	0.00551838	5	0.423319	0.0800409	6	0.70892	0.000988313	2	0.631789	0.00491378	4	0.64135	0.00412222	3	0.710253	0.000957158	1
935	246575_at	35.1	not assigned.no ontology	At1g31660->bystin family	0.812943	4.11357e-05	5	0.81399	3.94693e-05	4	0.930496	2.19857e-08	1	0.697851	0.00128108	6	0.83597	1.55355e-05	3	0.851975	7.20619e-06	2
936	246623_at	35.1	not assigned.no ontology	At1g48920->nucleolin, putative	0.783135	0.000121359	3	0.733715	0.000528827	5	0.886058	9.93435e-07	1	0.652683	0.0033221	6	0.764837	0.000217916	4	0.796736	7.57074e-05	2
937	246782_at	35.1	not assigned.no ontology	At5g27320->expressed protein	-0.37402	0.126256	5	-0.702288	0.00115611	1	-0.600291	0.0084393	2	-0.186738	0.458118	6	-0.459184	0.0552472	3	-0.408806	0.0920975	4
938	246975_at	35.1	not assigned.no ontology	At5g24890->expressed protein	-0.725075	0.000662444	5	-0.934928	1.31634e-08	1	-0.919081	7.15412e-08	2	-0.633563	0.00475831	6	-0.854913	6.1985e-06	3	-0.819121	3.21039e-05	4
939	247140_at	35.1	not assigned.no ontology	At5g66250->kinectin-related	-0.72804	0.000613731	3	-0.932855	1.68048e-08	1	-0.71475	0.000858037	4	-0.553457	0.0171846	6	-0.745953	0.00037873	2	-0.655708	0.00313159	5
940	247266_at	35.1	not assigned.no ontology	At5g64570->glycosyl hydrolase family 3 protein	-0.799866	6.75794e-05	5	-0.853039	6.82619e-06	2	-0.928388	2.77357e-08	1	-0.674872	0.0021218	6	-0.832409	1.823e-05	4	-0.84355	1.09119e-05	3
941	247353_at	35.1	not assigned.no ontology	At5g63620->oxidoreductase, zinc-binding dehydrogenase family protein	-0.534888	0.0221848	5	-0.864799	3.64134e-06	1	-0.707841	0.00101413	2	-0.404013	0.0963537	6	-0.671456	0.00227877	3	-0.583505	0.0110189	4
942	247460_at	35.1	not assigned.no ontology	At5g62050->OXA1 protein (OXA1)	0.68149	0.001843	5	0.581811	0.0113109	6	0.801408	6.38575e-05	2	0.723801	0.000684343	4	0.772065	0.00017402	3	0.806196	5.33895e-05	1
943	247555_at	35.1	not assigned.no ontology	At5g61020->YT521-B-like family protein	0.824627	2.55377e-05	3	0.840749	1.24598e-05	2	0.779995	0.0001347	5	0.740999	0.000434478	6	0.860719	4.55745e-06	1	0.808018	4.9808e-05	4
944	247572_at	35.1	not assigned.no ontology	At5g61220->complex 1 family protein / LVR family protein	0.781068	0.000130007	5	0.843465	1.09564e-05	4	0.915787	9.74004e-08	1	0.730503	0.000575577	6	0.862426	4.15253e-06	2	0.860125	4.70586e-06	3
945	247780_at	35.1	not assigned.no ontology	At5g58770->dehydrodolichyl diphosphate synthase, putative / DEDOL-PP synthase, putative	0.023561	0.926065	6	0.2613	0.294937	1	-0.0534308	0.833228	4	-0.121422	0.631264	2	0.0465256	0.854548	5	-0.0842933	0.739478	3
946	247924_at	35.1	not assigned.no ontology	At5g57655->xylose isomerase family protein	-0.651423	0.00340421	5	-0.902741	2.95571e-07	1	-0.803383	5.93464e-05	2	-0.528339	0.0241973	6	-0.739877	0.000448006	3	-0.687544	0.00161518	4
947	247942_at	35.1	not assigned.no ontology	At5g57120->expressed protein	0.485519	0.0410958	2	0.54018	0.0206564	1	0.349858	0.154676	6	0.379794	0.120048	5	0.480316	0.0436438	3	0.38428	0.115377	4
948	247979_at	35.1	not assigned.no ontology	At5g56750->Ndr family protein	-0.686217	0.001663	5	-0.732492	0.000546245	4	-0.837654	1.43848e-05	1	-0.600674	0.00838682	6	-0.740287	0.000443022	3	-0.766699	0.000205804	2
949	248173_at	35.1	not assigned.no ontology	At5g54580->RNA recognition motif (RRM)-containing protein	0.612421	0.00689752	5	0.654667	0.00319615	3	0.811556	4.34375e-05	1	0.486183	0.0407788	6	0.625855	0.00546442	4	0.663672	0.00267249	2
950	248199_at	35.1	not assigned.no ontology	At5g54170->expressed protein	-0.625999	0.00545048	5	-0.669523	0.00237179	4	-0.838835	1.36222e-05	1	-0.540414	0.020591	6	-0.677864	0.00199175	3	-0.720623	0.00074163	2
951	248357_at	35.1	not assigned.no ontology	At5g52380->zinc knuckle (CCHC-type) family protein	0.832226	1.83786e-05	4	0.771707	0.000176007	6	0.913008	1.25164e-07	1	0.793841	8.39446e-05	5	0.880449	1.43271e-06	3	0.904668	2.53426e-07	2
952	248549_at	35.1	not assigned.no ontology	At5g50310->kelch repeat-containing protein	0.448122	0.0621755	4	0.44429	0.0647206	5	0.566603	0.0142185	1	0.375525	0.124617	6	0.48324	0.0421975	3	0.504285	0.0328382	2
953	248614_at	35.1	not assigned.no ontology	At5g49560->expressed protein	0.735182	0.000508564	5	0.921323	5.75503e-08	1	0.843539	1.09175e-05	2	0.647482	0.00367181	6	0.84119	1.22039e-05	3	0.777562	0.000145867	4
954	248622_at	35.1	not assigned.no ontology	At5g49360->glycosyl hydrolase family 3 protein	-0.744395	0.000395575	5	-0.877559	1.71802e-06	2	-0.923856	4.46606e-08	1	-0.685914	0.00167408	6	-0.85497	6.18018e-06	3	-0.849042	8.3496e-06	4
955	248793_at	35.1	not assigned.no ontology	At5g47240->MutT/nudix family protein	0.603705	0.00797983	1	0.433752	0.0721192	6	0.529537	0.023819	5	0.58843	0.0102042	3	0.556525	0.0164523	4	0.60029	0.0084395	2
956	249344_at	35.1	not assigned.no ontology	At5g40770->prohibitin	0.83156	1.8928e-05	3	0.818641	3.27394e-05	5	0.859077	4.97843e-06	1	0.720153	0.000750436	6	0.840232	1.27652e-05	2	0.825029	2.5107e-05	4
957	249475_at	35.1	not assigned.no ontology	At5g38890->exoribonuclease-related	0.728158	0.000611859	4	0.700245	0.00121233	6	0.890807	7.17755e-07	1	0.713608	0.000882356	5	0.804464	5.69942e-05	3	0.841741	1.18911e-05	2
958	249886_at	35.1	not assigned.no ontology	At5g22320->leucine-rich repeat family protein	0.563496	0.0148798	4	0.49314	0.0375704	6	0.712985	0.000895874	1	0.552602	0.0173933	5	0.646969	0.00370789	3	0.679394	0.0019278	2
959	250182_at	35.1	not assigned.no ontology	At5g14470->GHMP kinase-related	-0.430571	0.0744704	5	-0.708298	0.00100313	1	-0.654656	0.00319684	2	-0.262512	0.292621	6	-0.504285	0.0328381	3	-0.468761	0.0497317	4
960	250222_at	35.1	not assigned.no ontology	At5g14050->transducin family protein / WD-40 repeat family protein	0.695768	0.00134349	3	0.535102	0.0221214	6	0.749644	0.000341224	1	0.600651	0.00838998	5	0.655208	0.00316243	4	0.703242	0.0011306	2
961	250326_at	35.1	not assigned.no ontology	At5g12080->mechanosensitive ion channel domain-containing protein / MS ion channel domain-containing protein	0.849265	8.25737e-06	4	0.936745	1.05559e-08	1	0.859881	4.76814e-06	2	0.684032	0.00174432	6	0.858398	5.16191e-06	3	0.804877	5.61164e-05	5
962	250337_at	35.1	not assigned.no ontology	At5g11790->Ndr family protein	0.741784	0.000425209	4	0.914477	1.09741e-07	1	0.860045	4.72629e-06	2	0.560092	0.0156321	6	0.785282	0.000112898	3	0.736727	0.000487926	5
963	250409_at	35.1	not assigned.no ontology	At5g10860->CBS domain-containing protein	-0.635584	0.00458595	4	-0.855644	5.96741e-06	1	-0.667232	0.002486	3	-0.438205	0.06892	6	-0.670003	0.00234842	2	-0.58031	0.0115747	5
964	250418_at	35.1	not assigned.no ontology	At5g11240->transducin family protein / WD-40 repeat family protein	0.758205	0.000266074	5	0.840679	1.25004e-05	2	0.891605	6.78599e-07	1	0.626954	0.00535881	6	0.805571	5.46657e-05	3	0.793876	8.38411e-05	4
965	250680_at	35.1	not assigned.no ontology	At5g06570->expressed protein	-0.54134	0.0203328	4	-0.746273	0.000375349	1	-0.672092	0.00224886	2	-0.33527	0.173809	6	-0.550731	0.0178569	3	-0.513077	0.0294408	5
966	250737_at	35.1	not assigned.no ontology	At5g06370->NC domain-containing protein	-0.590828	0.00982547	4	-0.855939	5.87612e-06	1	-0.76034	0.000249676	2	-0.381404	0.118357	6	-0.64656	0.00373685	3	-0.589469	0.0100388	5
967	250762_at	35.1	not assigned.no ontology	At5g05990->mitochondrial glycoprotein family protein / MAM33 family protein	0.756505	0.000279769	5	0.886768	9.4719e-07	2	0.94246	5.03956e-09	1	0.668217	0.00243638	6	0.859896	4.76443e-06	3	0.846246	9.5805e-06	4
968	251005_at	35.1	not assigned.no ontology	At5g02590->chloroplast lumen common family protein	0.673484	0.00218449	5	0.789431	9.79567e-05	2	0.87884	1.58603e-06	1	0.529642	0.0237861	6	0.740235	0.000443654	4	0.743627	0.000404107	3
969	251029_at	35.1	not assigned.no ontology	At5g02050->mitochondrial glycoprotein family protein / MAM33 family protein	0.738131	0.000469776	5	0.835566	1.58231e-05	2	0.93265	1.72094e-08	1	0.658429	0.00296796	6	0.824353	2.58346e-05	4	0.829904	2.03563e-05	3
970	251235_at	35.1	not assigned.no ontology	At3g62860->esterase/lipase/thioesterase family protein	-0.617649	0.0063075	5	-0.901749	3.19559e-07	1	-0.776289	0.000152019	2	-0.441447	0.0666585	6	-0.706472	0.00104771	3	-0.633919	0.00472758	4
971	251403_at	35.1	not assigned.no ontology	At3g60300->RWD domain-containing protein	-0.727713	0.000618959	5	-0.878973	1.5728e-06	1	-0.857369	5.45126e-06	2	-0.633382	0.00477397	6	-0.814182	3.91687e-05	3	-0.792376	8.83962e-05	4
972	251657_at	35.1	not assigned.no ontology	At3g57000->nucleolar essential protein-related	0.788301	0.000101847	4	0.723913	0.000682392	5	0.89096	7.10076e-07	1	0.705294	0.00107732	6	0.80244	6.1465e-05	3	0.8339	1.70566e-05	2
973	251760_at	35.1	not assigned.no ontology	At3g55605->mitochondrial glycoprotein family protein / MAM33 family protein	0.763246	0.000228739	5	0.867492	3.1276e-06	3	0.894918	5.35097e-07	1	0.730401	0.00057712	6	0.888139	8.63093e-07	2	0.857791	5.33085e-06	4
974	252075_at	35.1	not assigned.no ontology	At3g51730->saposin B domain-containing protein	-0.692276	0.0014538	5	-0.929736	2.39267e-08	1	-0.802989	6.02226e-05	2	-0.544771	0.0193987	6	-0.769948	0.000186025	3	-0.70604	0.00105848	4
975	252229_at	35.1	not assigned.no ontology	At3g49890->expressed protein	0.861526	4.36187e-06	5	0.928441	2.75766e-08	1	0.923156	4.79432e-08	2	0.751508	0.000323497	6	0.904369	2.59607e-07	3	0.878176	1.65336e-06	4
976	252234_at	35.1	not assigned.no ontology	At3g49780->phytosulfokines 3 (PSK3)	-0.562316	0.0151371	4	-0.767847	0.000198625	1	-0.74505	0.000388417	2	-0.339233	0.168461	6	-0.582005	0.0112771	3	-0.553081	0.0172761	5
977	252265_at	35.1	not assigned.no ontology	At3g49620->2-oxoacid-dependent oxidase, putative (DIN11)	-0.488016	0.0399139	5	-0.619575	0.00610074	2	-0.6749	0.00212053	1	-0.318444	0.197783	6	-0.512726	0.0295713	4	-0.515887	0.0284147	3
978	252323_at	35.1	not assigned.no ontology	At3g48530->CBS domain-containing protein	-0.685988	0.00167138	5	-0.936429	1.09738e-08	1	-0.813998	3.94558e-05	2	-0.522894	0.0259767	6	-0.774326	0.000161932	3	-0.699382	0.00123673	4
979	252411_at	35.1	not assigned.no ontology	At3g47430->peroxisomal biogenesis factor 11 family protein / PEX11 family protein	-0.303214	0.221282	4	0.0413783	0.870504	6	-0.361491	0.140494	3	-0.388532	0.111069	2	-0.249413	0.318235	5	-0.395108	0.104635	1
980	252464_at	35.1	not assigned.no ontology	At3g47160->expressed protein	-0.249446	0.318167	4	-0.466209	0.0511592	1	-0.313939	0.204555	3	-0.111916	0.658399	6	-0.3255	0.187478	2	-0.225901	0.367407	5
981	252880_at	35.1	not assigned.no ontology	At4g39730->lipid-associated family protein	0.798609	7.07508e-05	5	0.933049	1.64307e-08	1	0.877787	1.69389e-06	2	0.649868	0.00350785	6	0.835378	1.5958e-05	3	0.800499	6.60303e-05	4
982	252968_at	35.1	not assigned.no ontology	At4g38890->dihydrouridine synthase family protein	0.719744	0.000758167	3	0.598062	0.00875081	6	0.783159	0.00012126	1	0.606344	0.00763853	5	0.692552	0.00144482	4	0.728394	0.000608125	2
983	253445_at	35.1	not assigned.no ontology	At4g32610->mitochondrial glycoprotein family protein / MAM33 family protein	0.707631	0.00101923	4	0.875817	1.91267e-06	1	0.81639	3.58618e-05	2	0.561545	0.0153073	6	0.760948	0.000245172	3	0.706609	0.0010443	5
984	253522_at	35.1	not assigned.no ontology	At4g31290->ChaC-like family protein	-0.783122	0.000121414	4	-0.91462	1.08331e-07	1	-0.811944	4.27835e-05	2	-0.605247	0.00777902	6	-0.789471	9.78188e-05	3	-0.738243	0.000468359	5
985	253558_at	35.1	not assigned.no ontology	At4g31120->Skb1 methyltransferase family protein	0.727264	0.00062618	4	0.672012	0.00225261	5	0.831573	1.89176e-05	1	0.664871	0.00260849	6	0.747547	0.000362128	3	0.775557	0.000155653	2
986	254593_s_at	35.1	not assigned.no ontology	At4g18905,At4g18900 flag_XH2 ->transducin family protein / WD-40 repeat family protein contains 5 (4 significant) WD-40 repeats; similar to periodic tryptophan protein 1 homolog (Keratinocyte protein IEF SSP 9502) (PWP1)(SP:Q13610) (PIR2:I39360) [Homo sap	0.144223	0.56803	2	-0.0444519	0.86097	5	0.244431	0.328312	1	0.0249777	0.921632	6	0.054465	0.830044	4	0.132862	0.599196	3
987	254665_at	35.1	not assigned.no ontology	At4g18340->glycosyl hydrolase family 17 protein	-0.489921	0.03903	5	-0.771361	0.000177939	2	-0.819708	3.13421e-05	1	-0.454278	0.0582445	6	-0.689794	0.00153671	3	-0.679105	0.00193973	4
988	255225_at	35.1	not assigned.no ontology	At4g05410->transducin family protein / WD-40 repeat family protein	0.776466	0.00015115	4	0.738049	0.000470818	5	0.9079	1.9435e-07	1	0.690842	0.00150125	6	0.812592	4.1708e-05	3	0.837262	1.46457e-05	2
989	255278_at	35.1	not assigned.no ontology	At4g04940->transducin family protein / WD-40 repeat family protein	0.839985	1.29133e-05	5	0.875516	1.94807e-06	4	0.907511	2.00748e-07	3	0.805775	5.42472e-05	6	0.919691	6.7468e-08	1	0.911934	1.37596e-07	2
990	255501_at	35.1	not assigned.no ontology	At4g02400->U3 ribonucleoprotein (Utp) family protein	0.82981	2.044e-05	5	0.853311	6.73188e-06	4	0.925933	3.60332e-08	1	0.743357	0.000407142	6	0.880442	1.43328e-06	2	0.879331	1.53782e-06	3
991	255773_at	35.1	not assigned.no ontology	At1g18590->sulfotransferase family protein	0.794858	8.09701e-05	4	0.954801	7.59813e-10	1	0.853133	6.79355e-06	3	0.657283	0.003036	6	0.853284	6.74098e-06	2	0.792085	8.93056e-05	5
992	256024_at	35.1	not assigned.no ontology	At1g58340->MATE efflux protein-related	-0.482508	0.0425562	5	-0.682878	0.00178856	2	-0.683833	0.00175187	1	-0.292886	0.238204	6	-0.49996	0.0346165	3	-0.485003	0.0413434	4
993	256353_at	35.1	not assigned.no ontology	At1g55000->peptidoglycan-binding LysM domain-containing protein	-0.80913	4.77265e-05	4	-0.794395	8.23114e-05	5	-0.914563	1.08889e-07	1	-0.762632	0.000233038	6	-0.87273	2.30433e-06	3	-0.893409	5.96809e-07	2
994	256458_at	35.1	not assigned.no ontology	At1g75220->integral membrane protein, putative	-0.72046	0.000744671	5	-0.907604	1.99201e-07	2	-0.926378	3.43853e-08	1	-0.680135	0.00189745	6	-0.866919	3.23128e-06	3	-0.849119	8.31741e-06	4
995	256514_at	35.1	not assigned.no ontology	At1g66130->oxidoreductase N-terminal domain-containing protein	-0.402701	0.0975432	6	-0.472033	0.0479464	4	-0.658717	0.0029511	1	-0.421731	0.0813005	5	-0.524598	0.0254093	3	-0.573559	0.0128228	2
996	256603_at	35.1	not assigned.no ontology	At3g28270->expressed protein	0.130108	0.606854	5	0.494071	0.0371562	1	0.162486	0.519457	3	0.0600313	0.812952	6	0.271639	0.275538	2	0.131145	0.603966	4
997	256673_at	35.1	not assigned.no ontology	At3g52370->beta-Ig-H3 domain-containing protein / fasciclin domain-containing protein	0.637981	0.00438832	5	0.8688	2.90147e-06	1	0.850497	7.76431e-06	2	0.473108	0.0473704	6	0.724799	0.000667139	3	0.690317	0.00151892	4
998	256862_at	35.1	not assigned.no ontology	At3g23940->dehydratase family	0.747995	0.000357578	4	0.920001	6.54799e-08	1	0.786918	0.000106789	2	0.559602	0.0157428	6	0.761975	0.000237712	3	0.691948	0.00146455	5
999	256910_at	35.1	not assigned.no ontology	At3g24080->KRR1 family protein	0.407468	0.0932716	3	0.412732	0.0887143	2	0.510249	0.0305024	1	0.203772	0.417349	6	0.351695	0.152374	5	0.361106	0.140947	4
1000	257149_at	35.1	not assigned.no ontology	At3g27280->prohibitin, putative	0.749233	0.000345244	5	0.810807	4.47249e-05	2	0.846532	9.44811e-06	1	0.610099	0.00717341	6	0.764825	0.000217999	3	0.754323	0.000298205	4
1001	257216_at	35.1	not assigned.no ontology	At3g14990->4-methyl-5(b-hydroxyethyl)-thiazole monophosphate biosynthesis protein, putative	-0.754465	0.000296977	4	-0.859723	4.80887e-06	2	-0.859729	4.80723e-06	1	-0.596964	0.00890752	6	-0.753683	0.000303808	5	-0.756997	0.000275747	3
1002	257218_at	35.1	not assigned.no ontology	At3g15000->expressed protein	0.770654	0.000181946	3	0.805732	5.4335e-05	1	0.801519	6.35965e-05	2	0.629216	0.00514673	6	0.761151	0.000243677	4	0.732433	0.000547091	5
1003	257615_at	35.1	not assigned.no ontology	At3g26510->octicosapeptide/Phox/Bem1p (PB1) domain-containing protein	-0.753384	0.000306454	5	-0.902089	3.11141e-07	2	-0.920838	6.03613e-08	1	-0.67149	0.00227719	6	-0.864878	3.62536e-06	3	-0.846299	9.55582e-06	4
1004	257666_at	35.1	not assigned.no ontology	At3g20270->lipid-binding serum glycoprotein family protein	-0.136879	0.588096	4	0.161993	0.520743	3	-0.126674	0.61646	5	-0.259371	0.298647	1	-0.119665	0.636248	6	-0.210754	0.401216	2
1005	257702_at	35.1	not assigned.no ontology	At3g12670->CTP synthase, putative / UTP--ammonia ligase, putative	0.892085	6.55957e-07	1	0.836973	1.48413e-05	5	0.87649	1.83536e-06	2	0.771369	0.000177892	6	0.87064	2.60709e-06	3	0.860688	4.56497e-06	4
1006	257745_at	35.1	not assigned.no ontology	At3g29240->expressed protein	-0.673965	0.0021626	5	-0.784343	0.000116534	2	-0.854429	6.3556e-06	1	-0.564461	0.0146718	6	-0.720215	0.000749264	4	-0.739405	0.000453812	3
1007	257755_at	35.1	not assigned.no ontology	At3g18760->ribosomal protein S6 family protein	0.732078	0.000552237	5	0.905116	2.44411e-07	1	0.836276	1.53207e-05	2	0.592577	0.00955644	6	0.788966	9.95399e-05	3	0.740201	0.000444067	4
1008	257860_at	35.1	not assigned.no ontology	At3g13062->expressed protein	-0.737512	0.000477702	5	-0.907801	1.95964e-07	2	-0.907932	1.93819e-07	1	-0.615339	0.00656295	6	-0.828769	2.13869e-05	3	-0.801737	6.30859e-05	4
1009	258038_at	35.1	not assigned.no ontology	At3g21260->glycolipid transfer protein-related	-0.783349	0.000120493	5	-0.855866	5.89849e-06	1	-0.784543	0.000115751	4	-0.71056	0.0009501	6	-0.8326	1.80759e-05	2	-0.791746	9.03727e-05	3
1010	258167_at	35.1	not assigned.no ontology	At3g21560->UDP-glucosyltransferase, putative	0.706486	0.00104736	5	0.912809	1.27392e-07	1	0.811659	4.32628e-05	3	0.630837	0.00499894	6	0.827955	2.21536e-05	2	0.753772	0.000303023	4
1011	258202_at	35.1	not assigned.no ontology	At3g13940->expressed protein	0.777112	0.00014802	4	0.751311	0.000325338	5	0.883566	1.17165e-06	1	0.712915	0.000897403	6	0.827739	2.23615e-05	3	0.839583	1.31575e-05	2
1012	258207_at	35.1	not assigned.no ontology	At3g14050->RelA/SpoT protein, putative (RSH2)	-0.423017	0.0802795	5	-0.775366	0.000156617	1	-0.584823	0.010796	2	-0.334379	0.175027	6	-0.566161	0.0143112	3	-0.487678	0.0400721	4
1013	258316_at	35.1	not assigned.no ontology	At3g22660->rRNA processing protein-related	0.641154	0.00413735	2	0.367256	0.133811	6	0.624942	0.00555343	3	0.614215	0.0066902	4	0.587497	0.0103548	5	0.655292	0.00315722	1
1014	258505_at	35.1	not assigned.no ontology	At3g06530->BAP28-related	0.786138	0.000109667	5	0.844129	1.06133e-05	2	0.919935	6.59018e-08	1	0.674449	0.00214076	6	0.834041	1.69495e-05	3	0.83155	1.89361e-05	4
1015	258644_at	35.1	not assigned.no ontology	At3g07810->heterogeneous nuclear ribonucleoprotein, putative / hnRNP, putative	0.724447	0.000673167	5	0.955108	7.20267e-10	1	0.789108	9.90543e-05	3	0.608283	0.0073955	6	0.81137	4.37544e-05	2	0.731726	0.000557381	4
1016	258692_at	35.1	not assigned.no ontology	At3g08640->alphavirus core protein family	0.847664	8.93813e-06	5	0.859976	4.74385e-06	4	0.961868	1.99385e-10	1	0.756726	0.000277953	6	0.892867	6.20448e-07	3	0.905135	2.44039e-07	2
1017	258774_at	35.1	not assigned.no ontology	At3g10740->glycosyl hydrolase family protein 51	-0.751217	0.00032622	5	-0.967413	5.77247e-11	1	-0.851405	7.41736e-06	3	-0.659851	0.00288532	6	-0.876779	1.80298e-06	2	-0.802542	6.12336e-05	4
1018	258811_at	35.1	not assigned.no ontology	At3g03990->esterase/lipase/thioesterase family protein	-0.415192	0.0866402	5	-0.451476	0.0600096	3	-0.668608	0.00241689	1	-0.26296	0.291769	6	-0.425164	0.0785958	4	-0.474322	0.0467264	2
1019	259227_at	35.1	not assigned.no ontology	At3g07750->3' exoribonuclease family domain 1-containing protein	0.591408	0.0097356	5	0.449533	0.0612576	6	0.677531	0.00200588	2	0.615454	0.00655002	4	0.631013	0.00498315	3	0.683914	0.00174879	1
1020	259272_at	35.1	not assigned.no ontology	At3g01290->band 7 family protein	-0.387887	0.111716	5	-0.517012	0.0280119	2	-0.695103	0.00136396	1	-0.263016	0.291662	6	-0.413555	0.0880165	4	-0.484912	0.0413868	3
1021	259392_at	35.1	not assigned.no ontology	At1g06380->ribosomal protein-related	0.786566	0.00010808	5	0.788788	0.000100153	4	0.934421	1.39843e-08	1	0.755091	0.000291604	6	0.871863	2.42602e-06	3	0.889663	7.77252e-07	2
1022	259500_at	35.1	not assigned.no ontology	At1g15740->leucine-rich repeat family protein	-0.738194	0.000468979	5	-0.928552	2.72459e-08	1	-0.899968	3.66805e-07	2	-0.619188	0.00614185	6	-0.846429	9.49555e-06	3	-0.801014	6.47929e-05	4
1023	259835_at	35.1	not assigned.no ontology	At1g52160->metallo-beta-lactamase family protein	0.651146	0.00342246	4	0.638181	0.00437215	5	0.880848	1.39671e-06	1	0.631661	0.00492519	6	0.735212	0.000508154	3	0.791072	9.25269e-05	2
1024	259977_at	35.1	not assigned.no ontology	At1g76590->zinc-binding family protein	-0.414367	0.0873323	4	-0.709033	0.000985631	1	-0.543165	0.0198317	2	-0.2287	0.361341	6	-0.486294	0.0407261	3	-0.394569	0.105152	5
1025	260316_at	35.1	not assigned.no ontology	At1g63810->nucleolar RNA-associated family protein / Nrap family protein	0.757506	0.000271633	5	0.760569	0.000247971	4	0.890333	7.41915e-07	1	0.66067	0.0028386	6	0.799878	6.75507e-05	3	0.815156	3.76794e-05	2
1026	260387_at	35.1	not assigned.no ontology	At1g74100->sulfotransferase family protein	0.717684	0.000798122	4	0.860946	4.50173e-06	1	0.724899	0.000665438	3	0.574469	0.0126486	6	0.78072	0.000131513	2	0.689422	0.00154945	5
1027	260585_at	35.1	not assigned.no ontology	At2g43650->Sas10/U3 ribonucleoprotein (Utp) family protein	0.598894	0.00863347	1	0.432004	0.0734045	6	0.595627	0.00910134	2	0.453892	0.058485	5	0.520488	0.0267948	4	0.543072	0.0198571	3
1028	260596_at	35.1	not assigned.no ontology	At1g55900->NLI interacting factor (NIF) family protein	0.787534	0.000104565	5	0.837919	1.42108e-05	3	0.899236	3.87932e-07	1	0.68439	0.00173076	6	0.849359	8.21882e-06	2	0.831181	1.92472e-05	4
1029	260603_at	35.1	not assigned.no ontology	At1g55960->expressed protein	-0.294562	0.235403	6	-0.348569	0.156306	4	-0.42364	0.079788	1	-0.340313	0.167023	5	-0.40618	0.0944126	3	-0.416039	0.085935	2
1030	260683_at	35.1	not assigned.no ontology	At1g17560->ribosomal protein L14 family protein	0.653676	0.00325853	5	0.89343	5.95938e-07	1	0.804126	5.77201e-05	2	0.518459	0.0275	6	0.73459	0.000516655	3	0.6822	0.00181499	4
1031	260741_at	35.1	not assigned.no ontology	At1g15040->glutamine amidotransferase-related	-0.620608	0.0059921	5	-0.752051	0.000318488	1	-0.75146	0.000323952	2	-0.482625	0.0424988	6	-0.668235	0.00243548	3	-0.641444	0.00411501	4
1032	260968_at	35.1	not assigned.no ontology	At1g12250->thylakoid lumenal protein-related	-0.614311	0.00667929	4	-0.292596	0.238689	6	-0.623892	0.00565727	3	-0.734335	0.00052018	1	-0.603699	0.00798057	5	-0.720538	0.00074321	2
1033	261168_at	35.1	not assigned.no ontology	At1g04940->tic20 family protein	0.712289	0.000911168	4	0.648862	0.00357622	6	0.822354	2.80939e-05	1	0.670206	0.00233857	5	0.774654	0.000160238	3	0.790311	9.50106e-05	2
1034	261500_at	35.1	not assigned.no ontology	At1g28400->expressed protein	0.587072	0.010424	5	0.883513	1.17572e-06	1	0.676894	0.00203316	3	0.492578	0.037822	6	0.709829	0.000966967	2	0.619813	0.00607554	4
1035	261674_at	35.1	not assigned.no ontology	At1g18270->ketose-bisphosphate aldolase class-II family protein	-0.641302	0.00412596	5	-0.897338	4.47621e-07	1	-0.822923	2.74345e-05	2	-0.539086	0.0209655	6	-0.762924	0.000230983	3	-0.711445	0.000930007	4
1036	261711_at	35.1	not assigned.no ontology	At1g32700->zinc-binding family protein	-0.540325	0.020616	5	-0.833339	1.74901e-05	1	-0.748709	0.000350418	2	-0.357659	0.145062	6	-0.620079	0.00604759	3	-0.574085	0.0127217	4
1037	261898_at	35.1	not assigned.no ontology	At1g80720->mitochondrial glycoprotein family protein / MAM33 family protein	0.795057	8.03958e-05	4	0.890703	7.22968e-07	1	0.835467	1.58941e-05	2	0.665901	0.00255447	6	0.811825	4.29824e-05	3	0.774861	0.00015918	5
1038	262229_at	35.1	not assigned.no ontology	At1g68620->expressed protein	-0.103308	0.683327	4	-0.334631	0.174682	1	-0.257036	0.303172	2	0.151848	0.547512	3	-0.0507842	0.841387	5	-0.0232295	0.927103	6
1039	262503_at	35.1	not assigned.no ontology	At1g21670->expressed protein	-0.10731	0.671696	5	-0.476801	0.0454323	1	-0.266098	0.285835	2	0.0400353	0.874675	6	-0.226168	0.366827	3	-0.11491	0.649807	4
1040	262505_at	35.1	not assigned.no ontology	At1g21680->expressed protein	-0.507724	0.0314751	4	-0.761378	0.000242025	1	-0.577343	0.0121106	3	-0.357734	0.144971	6	-0.59059	0.00986268	2	-0.494524	0.0369558	5
1041	262544_at	35.1	not assigned.no ontology	At1g15420->expressed protein	0.483587	0.0420281	4	0.188162	0.454635	6	0.483856	0.0418975	3	0.535998	0.0218571	1	0.448509	0.0619225	5	0.531765	0.0231274	2
1042	262584_at	35.1	not assigned.no ontology	At1g15440->transducin family protein / WD-40 repeat family protein	0.607224	0.0075275	5	0.651806	0.00337905	4	0.875298	1.97418e-06	1	0.555594	0.016672	6	0.693759	0.00140609	3	0.747694	0.000360633	2
1043	262611_at	35.1	not assigned.no ontology	At1g14060->expressed protein	0.812945	4.11323e-05	5	0.886911	9.38124e-07	3	0.916083	9.47857e-08	1	0.707718	0.0010171	6	0.888224	8.58098e-07	2	0.858342	5.17737e-06	4
1044	262766_at	35.1	not assigned.no ontology	At1g13160->SDA1 family protein	0.841876	1.18157e-05	4	0.809535	4.69851e-05	5	0.909941	1.6352e-07	1	0.7544	0.000297537	6	0.873088	2.25572e-06	3	0.879279	1.54287e-06	2
1045	262803_at	35.1	not assigned.no ontology	At1g21000->zinc-binding family protein	-0.637984	0.00438802	5	-0.878003	1.67123e-06	1	-0.826792	2.32894e-05	2	-0.47683	0.0454174	6	-0.7188	0.000776262	3	-0.682646	0.00179755	4
1046	262953_at	35.1	not assigned.no ontology	At1g75670->expressed protein	0.606132	0.00766561	5	0.382187	0.11754	6	0.692215	0.00145581	2	0.691319	0.00148531	3	0.654169	0.00322736	4	0.73837	0.000466752	1
1047	263130_at	35.1	not assigned.no ontology	At1g78650->expressed protein	0.780761	0.000131335	4	0.884606	1.09418e-06	1	0.790988	9.27978e-05	2	0.586658	0.0104917	6	0.781339	0.000128843	3	0.719509	0.000762631	5
1048	263184_at	35.1	not assigned.no ontology	At1g05560->UDP-glucose transferase (UGT75B2)	-0.736851	0.000486293	5	-0.762066	0.000237054	4	-0.700249	0.0012122	6	-0.767572	0.00020032	3	-0.805577	5.46534e-05	1	-0.789077	9.91606e-05	2
1049	263375_s_at	35.1	not assigned.no ontology	At4g28510,At2g20530 flag_XH2 ->prohibitin, putative similar to SP|P24142 Prohibitin (B-cell receptor associated protein 32) (BAP 32) {Rattus norvegicus}; contains Pfam profile PF01145: SPFH domain / Band 7 familyprohibitin, putative	0.670073	0.00234501	6	0.82762	2.24763e-05	1	0.752946	0.000310368	4	0.697189	0.00130065	5	0.81099	4.44063e-05	2	0.76724	0.000202395	3
1050	263415_at	35.1	not assigned.no ontology	At2g17250->expressed protein	0.839431	1.32506e-05	5	0.839882	1.29751e-05	4	0.931615	1.93774e-08	1	0.741464	0.00042897	6	0.871858	2.42678e-06	3	0.875313	1.97234e-06	2
1051	263556_at	35.1	not assigned.no ontology	At2g16365->F-box family protein	-0.209426	0.404258	1	-0.00762048	0.976059	6	-0.192696	0.443634	2	-0.186038	0.459835	4	-0.138315	0.584148	5	-0.187603	0.456002	3
1052	263647_at	35.1	not assigned.no ontology	At2g04690->cellular repressor of E1A-stimulated genes (CREG) family	-0.676185	0.00206387	5	-0.922	5.38256e-08	1	-0.858769	5.06095e-06	2	-0.545311	0.0192549	6	-0.779756	0.000135761	3	-0.734733	0.000514696	4
1053	263766_at	35.1	not assigned.no ontology	At2g21440->RNA recognition motif (RRM)-containing protein	0.667586	0.00246809	2	0.587338	0.0103806	5	0.759111	0.000259008	1	0.505115	0.0325049	6	0.616713	0.00640995	4	0.655202	0.00316281	3
1054	263799_at	35.1	not assigned.no ontology	At2g24550->expressed protein	-0.638811	0.00432146	5	-0.824091	2.61216e-05	2	-0.903442	2.79595e-07	1	-0.572922	0.0129459	6	-0.778386	0.000142002	4	-0.778849	0.000139866	3
1055	263843_at	35.1	not assigned.no ontology	At2g37020->translin family protein	0.828148	2.19704e-05	4	0.947407	2.49409e-09	1	0.827684	2.2414e-05	5	0.754122	0.000299956	6	0.89532	5.19627e-07	2	0.829093	2.10883e-05	3
1056	263864_at	35.1	not assigned.no ontology	At2g04530->RNase Z	0.658674	0.00295361	4	0.867068	3.20413e-06	1	0.687332	0.00162275	2	0.484255	0.0417039	6	0.682821	0.00179076	3	0.60012	0.00846298	5
1057	263942_at	35.1	not assigned.no ontology	At2g35860->beta-Ig-H3 domain-containing protein / fasciclin domain-containing protein	0.678956	0.00194592	4	0.894707	5.434e-07	1	0.782363	0.000124532	2	0.479599	0.0440042	6	0.730192	0.000580286	3	0.650949	0.0034355	5
1058	264040_at	35.1	not assigned.no ontology	At2g03730->ACT domain-containing protein (ACR5)	-0.590123	0.00993571	5	-0.767065	0.000203488	2	-0.807164	5.14605e-05	1	-0.545529	0.0191971	6	-0.724306	0.000675595	3	-0.717213	0.000807492	4
1059	264471_at	35.1	not assigned.no ontology	At1g67120->midasin-related	0.859725	4.80826e-06	4	0.822947	2.74071e-05	5	0.817169	3.47542e-05	6	0.872833	2.29026e-06	3	0.90054	3.51019e-07	1	0.891438	6.86633e-07	2
1060	264529_at	35.1	not assigned.no ontology	At1g30820->CTP synthase, putative / UTP--ammonia ligase, putative	-0.669745	0.00236094	5	-0.809537	4.69822e-05	4	-0.923756	4.51167e-08	1	-0.626469	0.00540519	6	-0.816742	3.53574e-05	3	-0.822063	2.84358e-05	2
1061	264772_at	35.1	not assigned.no ontology	At1g22930->T-complex protein 11	-0.603687	0.00798221	5	-0.837681	1.43673e-05	1	-0.826557	2.35254e-05	2	-0.457302	0.0563826	6	-0.683491	0.00176493	3	-0.670309	0.00233361	4
1062	265023_at	35.1	not assigned.no ontology	At1g24440->expressed protein	-0.592944	0.00950072	5	-0.828161	2.19574e-05	2	-0.846574	9.42863e-06	1	-0.465438	0.0515959	6	-0.710374	0.000954369	3	-0.683197	0.00177625	4
1063	265266_at	35.1	not assigned.no ontology	At2g42890->RNA recognition motif (RRM)-containing protein	-0.677029	0.00202735	4	-0.926798	3.28943e-08	1	-0.753623	0.000304335	2	-0.485433	0.0411368	6	-0.723646	0.000687054	3	-0.64421	0.00390687	5
1064	265680_at	35.1	not assigned.no ontology	At2g32150->haloacid dehalogenase-like hydrolase family protein	-0.382017	0.117717	5	-0.768951	0.000191918	1	-0.692661	0.00144129	2	-0.268756	0.280866	6	-0.556085	0.0165558	3	-0.498319	0.0353103	4
1065	265720_at	35.1	not assigned.no ontology	At2g40110->yippee family protein	-0.66638	0.00252965	4	-0.717774	0.000796339	2	-0.808603	4.87026e-05	1	-0.467813	0.0502582	6	-0.649861	0.00350826	5	-0.667974	0.00244854	3
1066	265961_at	35.1	not assigned.no ontology	At2g37400->chloroplast lumen common family protein	0.774612	0.000160456	4	0.848367	8.63343e-06	1	0.788871	9.98689e-05	3	0.630661	0.00501484	6	0.80117	6.44215e-05	2	0.742095	0.000421587	5
1067	266093_at	35.1	not assigned.no ontology	At2g37990->ribosome biogenesis regulatory protein (RRS1) family protein	0.813374	4.04418e-05	5	0.831578	1.89128e-05	4	0.907897	1.94387e-07	1	0.709039	0.000985489	6	0.851332	7.44453e-06	2	0.844077	1.06398e-05	3
1068	266188_at	35.1	not assigned.no ontology	At2g39000->GCN5-related N-acetyltransferase (GNAT) family protein	-0.735869	0.000499295	5	-0.930834	2.11687e-08	1	-0.830011	2.0261e-05	3	-0.62939	0.00513066	6	-0.835128	1.61393e-05	2	-0.773893	0.000164189	4
1069	266363_at	35.1	not assigned.no ontology	At2g41250->haloacid dehalogenase-like hydrolase family protein	-0.482057	0.0427783	5	-0.583732	0.0109803	3	-0.687641	0.00161173	1	-0.444732	0.0644231	6	-0.577352	0.012109	4	-0.598011	0.00875799	2
1070	266489_at	35.1	not assigned.no ontology	At2g35190->novel plant SNARE 11 (NPSN11)	0.79354	8.48437e-05	4	0.932651	1.72071e-08	1	0.869637	2.76422e-06	2	0.625511	0.00549786	6	0.821939	2.85827e-05	3	0.772645	0.000170853	5
1071	266510_at	35.1	not assigned.no ontology	At2g47990->transducin family protein / WD-40 repeat family protein	0.74818	0.000355714	4	0.690273	0.00152041	5	0.860275	4.66813e-06	1	0.649378	0.00354102	6	0.756323	0.000281266	3	0.792605	8.76886e-05	2
1072	266641_at	35.1	not assigned.no ontology	At2g35605->SWIB complex BAF60b domain-containing protein	0.800524	6.59708e-05	3	0.938044	8.97847e-09	1	0.783198	0.000121105	4	0.625347	0.00551383	6	0.811474	4.35765e-05	2	0.729236	0.000594946	5
1073	266799_at	35.1	not assigned.no ontology	At2g22860->phytosulfokines 2 (PSK2)	-0.0813821	0.748195	5	-0.477763	0.0449372	1	-0.265396	0.287156	2	0.157651	0.532125	3	-0.120673	0.633385	4	-0.0387842	0.878563	6
1074	266925_at	35.1	not assigned.no ontology	At2g45740->peroxisomal biogenesis factor 11 family protein / PEX11 family protein	-0.434475	0.0715924	3	-0.548404	0.018447	1	-0.545634	0.0191692	2	-0.256348	0.304513	6	-0.424376	0.0792109	4	-0.403035	0.0972391	5
1075	266934_at	35.1	not assigned.no ontology	At2g18900->transducin family protein / WD-40 repeat family protein	0.646093	0.00377012	5	0.742564	0.000416173	4	0.913185	1.23212e-07	1	0.565258	0.0145019	6	0.743598	0.00040443	3	0.777984	0.000143879	2
1076	266984_at	35.1	not assigned.no ontology	At2g39570->ACT domain-containing protein	-0.771791	0.000175539	5	-0.874092	2.12379e-06	2	-0.942818	4.80022e-09	1	-0.684323	0.00173328	6	-0.861085	4.46777e-06	4	-0.862914	4.04266e-06	3
1077	267004_at	35.1	not assigned.no ontology	At2g34260->transducin family protein / WD-40 repeat family protein	0.791113	9.23933e-05	5	0.812701	4.15297e-05	4	0.935913	1.16883e-08	1	0.721799	0.000719987	6	0.862708	4.08884e-06	3	0.871738	2.444e-06	2
1078	267044_at	35.1	not assigned.no ontology	At2g34357->expressed protein	0.78242	0.000124293	4	0.743561	0.000404843	5	0.893818	5.79539e-07	1	0.688061	0.00159686	6	0.810957	4.44649e-05	3	0.828729	2.14246e-05	2
1079	267055_at	35.1	not assigned.no ontology	At2g38360->prenylated rab acceptor (PRA1) family protein	0.749176	0.000345797	5	0.910146	1.60677e-07	1	0.887562	8.97658e-07	2	0.600053	0.00847223	6	0.818785	3.2548e-05	3	0.773623	0.000165611	4
1080	267173_at	35.1	not assigned.no ontology	At2g37560->origin recognition complex subunit 2 (ORC2)	0.804575	5.67564e-05	4	0.933971	1.47497e-08	1	0.820361	3.05118e-05	3	0.696194	0.00133052	6	0.8764	1.84546e-06	2	0.804436	5.70526e-05	5
1081	267309_at	35.1	not assigned.no ontology	At2g19385->expressed protein	0.841491	1.20326e-05	5	0.85377	6.57503e-06	4	0.913215	1.22886e-07	1	0.77914	0.000138541	6	0.904499	2.56911e-07	2	0.895109	5.27688e-07	3
1082	267463_at	35.1	not assigned.no ontology	At2g33845->DNA-binding protein-related	0.748666	0.000350843	5	0.867153	3.18863e-06	3	0.88591	1.00336e-06	1	0.688422	0.00158417	6	0.867592	3.10977e-06	2	0.840154	1.28114e-05	4
1083	267477_at	35.1	not assigned.no ontology	At2g02710->PAC motif-containing protein	-0.623136	0.00573298	5	-0.901076	3.36746e-07	1	-0.872821	2.2919e-06	2	-0.528351	0.0241936	6	-0.792158	8.90783e-05	3	-0.739353	0.000454459	4
1084	267595_at	35.1	not assigned.no ontology	At2g32990->glycosyl hydrolase family 9 protein	0.65094	0.00343609	5	0.906232	2.23137e-07	1	0.764154	0.000222508	2	0.500319	0.0344661	6	0.738794	0.000461409	3	0.655565	0.00314042	4
1085	259226_at	35.1.1	not assigned.no ontology.ABC1 family protein	At3g07700->ABC1 family protein| contains Pfam domain, PF03109: ABC1 family	-0.917882	8.01661e-08	1	-0.872124	2.38884e-06	2	-0.213761	0.394375	6	-0.866856	3.24284e-06	3	-0.790129	9.56141e-05	4	-0.304266	0.219604	5
1086	257652_at	35.1.12	not assigned.no ontology.pumilio/Puf RNA-binding domain-containing protein	At3g16810->pumilio/Puf RNA-binding domain-containing protein| contains Pfam profile:PF00806 Pumilio-family RNA binding domains	0.173272	0.491714	6	0.593953	0.00934891	2	0.468117	0.0500893	4	0.220472	0.379335	5	0.742445	0.00041754	1	0.566678	0.0142029	3
1087	256661_at	35.1.14	not assigned.no ontology.S RNA-binding domain-containing protein	At3g11964->S1 RNA-binding domain-containing protein| similar to SP|Q05022 rRNA biogenesis protein RRP5 {Saccharomyces cerevisiae}; contains Pfam profile PF00575: S1 RNA binding domain	0.413045	0.0884485	4	0.660424	0.00285256	1	-0.245593	0.325945	5	0.55849	0.0159964	3	0.64402	0.00392087	2	-0.126653	0.616518	6
1088	250679_at	35.1.17	not assigned.no ontology.transcription factor jumonji (jmjC) domain-containing protein	At5g06550->transcription factor jumonji (jmjC) domain-containing protein| contains Pfam PF00646: F-box domain; contains Pfam PF02373: jmjC domain; similar to apoptotic cell clearance receptor PtdSerR (GI:11037740) (Mus musculus)	-0.372351	0.128091	2	0.0979961	0.698869	6	0.335211	0.173889	3	-0.282091	0.256747	5	0.287513	0.247323	4	0.372994	0.127383	1
1089	260083_at	35.1.19	not assigned.no ontology.C2 domain-containing protein	At1g63220->C2 domain-containing protein| similar to phloem protein RPP16 (Oryza sativa (japonica cultivar-group)) GI:21998839; contains Pfam profile PF00168: C2 domain	0.870377	2.64757e-06	3	0.948223	2.20672e-09	1	0.312971	0.206029	6	0.837439	1.45279e-05	4	0.911606	1.41597e-07	2	0.418981	0.083516	5
1090	265902_at	35.1.2	not assigned.no ontology.agenet domain-containing protein	At2g25590->agenet domain-containing protein| contains Pfam PF05641: Agenet domain	-0.979556	1.43934e-12	1	-0.900534	3.51182e-07	3	-0.0368332	0.884632	6	-0.954624	7.83598e-10	2	-0.774934	0.000158805	4	-0.130402	0.606036	5
1091	252478_at	35.1.21	not assigned.no ontology.epsin N-terminal homology (ENTH) domain-containing protein	At3g46540->epsin N-terminal homology (ENTH) domain-containing protein / clathrin assembly protein-related| contains Pfam PF01417: ENTH domain. ENTH (Epsin N-terminal homology) domain; similar to Chain A Of The Epsin N-Terminal Homology (Enth) Domain (GI:8	0.806539	5.26997e-05	4	0.953458	9.56312e-10	1	0.151059	0.549622	6	0.831596	1.88985e-05	3	0.921199	5.82595e-08	2	0.274939	0.269516	5
1092	251524_at	35.1.23	not assigned.no ontology.aconitase C-terminal domain-containing protein	At3g58990->aconitase C-terminal domain-containing protein| contains Pfam profile PF00694: Aconitase C-terminal domain	0.769992	0.000185772	4	0.980156	1.13637e-12	1	0.165582	0.51142	6	0.815503	3.7161e-05	3	0.961216	2.27882e-10	2	0.291001	0.241378	5
1093	266395_at	35.1.23	not assigned.no ontology.aconitase C-terminal domain-containing protein	At2g43100->aconitase C-terminal domain-containing protein| contains Pfam profile PF00694: Aconitase C-terminal domain	0.744135	0.000398443	4	0.95404	8.66392e-10	1	0.0777335	0.759161	6	0.807519	5.07682e-05	3	0.928438	2.75838e-08	2	0.206355	0.41134	5
1094	247497_at	35.1.4	not assigned.no ontology.brix domain-containing protein	At5g61770->brix domain-containing protein| contains Pfam domain, PF04427: Brix domain	0.699589	0.00123085	4	0.878455	1.6247e-06	1	-0.0138134	0.956616	6	0.769667	0.000187669	3	0.841318	1.2131e-05	2	0.110007	0.6639	5
1095	255586_at	35.1.4	not assigned.no ontology.brix domain-containing protein	At4g01560->brix domain-containing protein| contains Pfam domain, PF04427: Brix domain	0.879297	1.5411e-06	3	0.97858	2.08387e-12	1	0.266186	0.28567	6	0.863022	4.01871e-06	4	0.930182	2.2769e-08	2	0.371022	0.129566	5
1096	258104_at	35.1.4	not assigned.no ontology.brix domain-containing protein	At3g23620->brix domain-containing protein| contains Pfam domain, PF04427: Brix domain	-0.202587	0.42012	5	0.309976	0.210636	3	0.270322	0.277965	4	-0.0893445	0.724426	6	0.46689	0.0507752	1	0.326929	0.185435	2
1097	258396_at	35.1.4	not assigned.no ontology.brix domain-containing protein	At3g15460->brix domain-containing protein| contains Pfam domain, PF04427: Brix domain	0.639081	0.00429994	4	0.902374	3.0425e-07	2	0.285078	0.251527	6	0.674296	0.00214763	3	0.935286	1.26096e-08	1	0.410071	0.0909974	5
1098	260157_at	35.1.4	not assigned.no ontology.brix domain-containing protein	At1g52930->brix domain-containing protein| contains Pfam domain, PF04427: Brix domain	-0.627586	0.00529889	1	-0.16768	0.506006	5	0.196997	0.433329	4	-0.517417	0.0278677	2	0.0300617	0.905742	6	0.209816	0.403365	3
1099	260323_at	35.1.4	not assigned.no ontology.brix domain-containing protein	At1g63780->brix domain-containing protein| contains Pfam domain, PF04427: Brix domain	0.102498	0.685691	6	0.557738	0.0161697	2	0.24207	0.333152	4	0.207825	0.407944	5	0.683263	0.0017737	1	0.342114	0.164644	3
1100	252952_at	35.1.40	not assigned.no ontology.glycine rich proteins	At4g38710->glycine-rich protein| cylicin II - bovine, PIR2:I46014	0.46458	0.0520858	4	0.824725	2.54318e-05	2	0.302075	0.223109	6	0.530683	0.0234612	3	0.897309	4.48593e-07	1	0.422264	0.0808764	5
1101	258501_at	35.1.40	not assigned.no ontology.glycine rich proteins	At3g06780->glycine-rich protein|	0.609532	0.00724221	1	0.159379	0.527582	5	-0.17558	0.485873	4	0.501842	0.0338339	2	-0.0183241	0.942469	6	-0.17735	0.481415	3
1102	265511_at	35.1.40	not assigned.no ontology.glycine rich proteins	At2g05540->glycine-rich protein|	-0.816874	3.51704e-05	3	-0.992475	5.04744e-16	1	-0.328496	0.183213	6	-0.813484	4.02665e-05	4	-0.975505	6.03585e-12	2	-0.438279	0.0688678	5
1103	247149_at	35.1.41	not assigned.no ontology.hydroxyproline rich proteins	At5g65660->hydroxyproline-rich glycoprotein family protein|	0.479079	0.044267	1	-0.0190224	0.94028	6	-0.326977	0.185367	4	0.383964	0.115702	2	-0.227305	0.364356	5	-0.360757	0.141361	3
1104	260984_at	35.1.41	not assigned.no ontology.hydroxyproline rich proteins	At1g53645->hydroxyproline-rich glycoprotein family protein|	0.564919	0.0145739	4	0.866722	3.26763e-06	2	0.304552	0.219149	6	0.603808	0.00796627	3	0.893813	5.79743e-07	1	0.404118	0.0962591	5
1105	262849_at	35.1.41	not assigned.no ontology.hydroxyproline rich proteins	At1g14710->hydroxyproline-rich glycoprotein family protein| contains proline-rich extensin domains, INTERPRO:IPR002965	0.614067	0.0067071	1	0.313971	0.204507	3	0.188892	0.452854	6	0.477942	0.0448458	2	0.208534	0.406309	4	0.193639	0.441365	5
1106	264114_at	35.1.41	not assigned.no ontology.hydroxyproline rich proteins	At2g31270->hydroxyproline-rich glycoprotein family protein|	0.838526	1.38185e-05	4	0.991026	2.05625e-15	1	0.23305	0.352026	6	0.849974	7.97064e-06	3	0.961572	2.11924e-10	2	0.352254	0.151678	5
1107	246173_s_at	35.1.5	not assigned.no ontology.pentatricopeptide (PPR) repeat-containing protein	At5g28370,At5g28460,At3g61520 -> flag_XH3 pentatricopeptide (PPR) repeat-containing protein| contains Pfam profile PF01535: PPR repeatpentatricopeptide (PPR) repeat-containing protein| contains Pfam profile PF01535: PPR repeatpentatricopeptide (PPR) repea	0.173436	0.491298	6	0.617709	0.00630098	2	0.236813	0.34408	5	0.273268	0.272555	4	0.709864	0.000966164	1	0.321987	0.192564	3
1108	246249_at	35.1.5	not assigned.no ontology.pentatricopeptide (PPR) repeat-containing protein	At4g36680->pentatricopeptide (PPR) repeat-containing protein| low similarity to fertility restorer (Petunia x hybrida) GI:22128587; contains Pfam profile PF01535: PPR repeat; identical to cDNA membrane-associated salt-inducible protein like GI:2632060	-0.45634	0.0569703	2	0.0134984	0.957605	6	0.442944	0.0656324	3	-0.39648	0.103327	4	0.235279	0.347305	5	0.474803	0.0464733	1
1109	246478_at	35.1.5	not assigned.no ontology.pentatricopeptide (PPR) repeat-containing protein	At5g15980->pentatricopeptide (PPR) repeat-containing protein| contains Pfam profile PF01535: PPR repeat	0.737173	0.000482099	4	0.948629	2.07454e-09	1	0.204109	0.416562	6	0.775989	0.000153502	3	0.945238	3.42229e-09	2	0.330222	0.180785	5
1110	247607_at	35.1.5	not assigned.no ontology.pentatricopeptide (PPR) repeat-containing protein	At5g60960->pentatricopeptide (PPR) repeat-containing protein| contains Pfam profile PF01535: PPR repeat	0.42267	0.0805544	5	0.586751	0.0104765	4	0.623641	0.00568224	3	0.347866	0.1572	6	0.676428	0.00205333	2	0.69586	0.00134069	1
1111	252031_at	35.1.5	not assigned.no ontology.pentatricopeptide (PPR) repeat-containing protein	At3g52140->tetratricopeptide repeat (TPR)-containing protein| contains Pfam profile PF00515: TPR Domain	0.721464	0.00072609	1	0.33828	0.169737	3	-0.115393	0.648423	5	0.6257	0.00547943	2	0.178302	0.479028	4	-0.0856896	0.735308	6
1112	252305_at	35.1.5	not assigned.no ontology.pentatricopeptide (PPR) repeat-containing protein	At3g49240->pentatricopeptide (PPR) repeat-containing protein| contains Pfam profile PF01535: PPR repeat	-0.178821	0.477728	5	0.206266	0.411548	4	0.340634	0.166597	3	-0.118299	0.64013	6	0.381429	0.118331	2	0.407812	0.0929691	1
1113	252355_at	35.1.5	not assigned.no ontology.pentatricopeptide (PPR) repeat-containing protein	At3g48250->pentatricopeptide (PPR) repeat-containing protein| vacontains Pfam profile PF01535: PPR repeat	0.215249	0.391011	5	0.427806	0.0765595	4	0.509347	0.0308473	3	0.182792	0.46784	6	0.547506	0.0186787	2	0.583219	0.0110679	1
1114	253116_at	35.1.5	not assigned.no ontology.pentatricopeptide (PPR) repeat-containing protein	At4g35850->pentatricopeptide (PPR) repeat-containing protein| low similarity to CRP1 (Zea mays) GI:3289002; contains Pfam profile PF01535: PPR repeat	-0.40882	0.0920857	1	-0.367035	0.134063	2	-0.276917	0.265946	6	-0.344533	0.161485	3	-0.338053	0.170042	4	-0.292182	0.239387	5
1115	255888_at	35.1.5	not assigned.no ontology.pentatricopeptide (PPR) repeat-containing protein	At1g20300->pentatricopeptide (PPR) repeat-containing protein| contains Pfam profile: PF01535 PPR repeat	-0.183764	0.465436	2	0.154131	0.541437	3	0.0632972	0.80296	6	-0.0883492	0.727385	5	0.260112	0.297218	1	0.112285	0.657336	4
1116	257193_at	35.1.5	not assigned.no ontology.pentatricopeptide (PPR) repeat-containing protein	At3g13160->pentatricopeptide (PPR) repeat-containing protein| contains Pfam profile PF01535: PPR repeat	0.336233	0.172499	6	0.764702	0.000218817	2	0.450527	0.0606168	4	0.39152	0.108112	5	0.880607	1.41837e-06	1	0.557417	0.0162441	3
1117	258474_at	35.1.5	not assigned.no ontology.pentatricopeptide (PPR) repeat-containing protein	At3g02650->pentatricopeptide (PPR) repeat-containing protein| contains Pfam profile PF01535: PPR repeat	0.492597	0.0378135	5	0.854109	6.4615e-06	2	0.481646	0.0429815	6	0.519672	0.0270765	4	0.940531	6.52066e-09	1	0.590184	0.00992609	3
1118	259899_at	35.1.5	not assigned.no ontology.pentatricopeptide (PPR) repeat-containing protein	At1g71210->pentatricopeptide (PPR) repeat-containing protein| contains Pfam profile PF01535: PPR repeat	0.394033	0.105668	4	0.725624	0.00065319	2	0.157414	0.53275	6	0.475343	0.0461904	3	0.778997	0.000139188	1	0.269219	0.280006	5
1119	261014_at	35.1.5	not assigned.no ontology.pentatricopeptide (PPR) repeat-containing protein	At1g26460->pentatricopeptide (PPR) repeat-containing protein| contains Pfam profile PF01535: PPR repeat	0.849905	7.99799e-06	3	0.97772	2.84691e-12	1	0.294944	0.234767	6	0.836425	1.52172e-05	4	0.938081	8.93662e-09	2	0.396504	0.103305	5
1120	264286_at	35.1.5	not assigned.no ontology.pentatricopeptide (PPR) repeat-containing protein	At1g61870->pentatricopeptide (PPR) repeat-containing protein| contains Pfam profile PF01535: PPR repeat	-0.945148	3.46663e-09	1	-0.739716	0.00044998	3	0.0435317	0.863822	5	-0.894919	5.35059e-07	2	-0.578941	0.0118196	4	-0.0227721	0.928535	6
1121	264322_at	35.1.5	not assigned.no ontology.pentatricopeptide (PPR) repeat-containing protein	At1g04190->tetratricopeptide repeat (TPR)-containing protein| low similarity to protein antigen LmSTI1 (Leishmania major) GI:1698880; contains Pfam profile PF00515 TPR Domain; EST gb|Z47802 and gb|Z48402 come from this gene	-0.109618	0.665023	5	0.390321	0.109292	2	0.317255	0.199555	4	-0.0103154	0.967596	6	0.547783	0.0186071	1	0.387264	0.112342	3
1122	264452_at	35.1.5	not assigned.no ontology.pentatricopeptide (PPR) repeat-containing protein	At1g10270->pentatricopeptide (PPR) repeat-containing protein| contains Pfam profile: PF01535 PPR repeat; similar to ESTs gb|R30192 and gb|AA651017	0.743233	0.000408546	4	0.858594	5.1084e-06	1	0.165442	0.511783	6	0.757366	0.00027276	3	0.844623	1.03641e-05	2	0.289912	0.243225	5
1123	265474_at	35.1.5	not assigned.no ontology.pentatricopeptide (PPR) repeat-containing protein	At2g15690->pentatricopeptide (PPR) repeat-containing protein| contains Pfam profile PF01535: PPR repeat	-0.884492	1.10247e-06	1	-0.536156	0.021811	3	0.181423	0.471237	5	-0.815344	3.73985e-05	2	-0.345338	0.160443	4	0.133175	0.598326	6
1124	259642_at	35.1.8	not assigned.no ontology.BSD domain-containing protein	At1g69030->BSD domain-containing protein| contains Pfam profile PF03909: BSD domain	0.706632	0.00104372	1	0.65386	0.0032469	2	0.420597	0.0822093	6	0.606299	0.00764432	4	0.632709	0.00483264	3	0.486045	0.0408446	5
1125	251328_at	35.1.9	not assigned.no ontology.BTB/POZ domain-containing protein	At3g61600->BTB/POZ domain-containing protein| contains Pfam PF00651: BTB/POZ domain; contains Interpro IPR000210/ PS50097: BTBB/POZ domain; similar to POZ/BTB containing-protein AtPOB1 (GI:12006855) (Arabidopsis thaliana); similar to actinfilin (GI:216678	-0.692224	0.00145551	4	-0.910055	1.61935e-07	1	-0.139618	0.580578	6	-0.740469	0.000440822	3	-0.888229	8.57794e-07	2	-0.249752	0.317555	5
1126	267523_at	35.1.9	not assigned.no ontology.BTB/POZ domain-containing protein	At2g30600->BTB/POZ domain-containing protein| contains Pfam PF00651: BTB/POZ domain; contains Interpro IPR000210/ PS50097: BTBB/POZ domain; similar to MigA (GI:1841872) (Dictyostelium discoideum)	-0.491997	0.0380838	6	-0.877654	1.70788e-06	2	-0.549091	0.0182712	4	-0.510383	0.0304516	5	-0.970429	2.67944e-11	1	-0.651989	0.0033671	3
1127	267524_at	35.1.9	not assigned.no ontology.BTB/POZ domain-containing protein	At2g30600->BTB/POZ domain-containing protein| contains Pfam PF00651: BTB/POZ domain; contains Interpro IPR000210/ PS50097: BTBB/POZ domain; similar to MigA (GI:1841872) (Dictyostelium discoideum)	-0.28305	0.255063	6	-0.753831	0.000302508	2	-0.470895	0.0485618	4	-0.345952	0.159651	5	-0.878888	1.58128e-06	1	-0.571099	0.0133032	3
1128	245106_at	35.2	not assigned.unknown	At2g41650->expressed protein|	0.695637	0.00134752	5	0.797276	7.42474e-05	2	0.855384	6.04855e-06	1	0.554677	0.0168903	6	0.733555	0.000531079	3	0.725429	0.000656467	4
1129	245119_at	35.2	not assigned.unknown	At2g41640->expressed protein| contains Pfam domain, PF04577: Protein of unknown function (DUF563)	-0.5288	0.0240511	5	-0.830561	1.97786e-05	1	-0.685923	0.00167378	2	-0.352409	0.151485	6	-0.600873	0.00835951	3	-0.532211	0.0229909	4
1130	245353_at	35.2	not assigned.unknown	At4g16000->expressed protein|	-0.429361	0.0753796	6	-0.744989	0.000389077	2	-0.775849	0.000154196	1	-0.451947	0.0597101	5	-0.689206	0.0015569	3	-0.657366	0.00303102	4
1131	245502_at	35.2	not assigned.unknown	At4g15640->expressed protein|	0.873302	2.22702e-06	4	0.898062	4.2397e-07	1	0.873733	2.17012e-06	3	0.744818	0.000390945	6	0.874044	2.12987e-06	2	0.840503	1.26039e-05	5
1132	245602_at	35.2	not assigned.unknown	At4g14270->expressed protein|	-0.127221	0.614925	4	-0.372694	0.127713	1	-0.15429	0.541014	3	-0.00431207	0.986452	6	-0.195249	0.437501	2	-0.0834829	0.741902	5
1133	245629_at	35.2	not assigned.unknown	At1g56580->expressed protein| contains Pfam profile PF04398: Protein of unknown function, DUF538	0.630191	0.00505743	4	0.890112	7.53388e-07	1	0.705209	0.00107949	2	0.444976	0.0642592	6	0.680544	0.0018809	3	0.5916	0.00970602	5
1134	245642_at	35.2	not assigned.unknown	At1g25275->expressed protein|	-0.641893	0.0040806	4	-0.686303	0.00165988	2	-0.70715	0.00103097	1	-0.488408	0.0397305	6	-0.650005	0.00349857	3	-0.631356	0.0049524	5
1135	245659_at	35.2	not assigned.unknown	At1g28260->expressed protein|	-0.578558	0.0118888	5	-0.893769	5.81568e-07	1	-0.685583	0.00168626	3	-0.430776	0.074317	6	-0.694466	0.0013838	2	-0.586858	0.0104589	4
1136	245761_at	35.2	not assigned.unknown	At1g66890->expressed protein|	-0.445189	0.0641169	5	-0.816361	3.59043e-05	1	-0.589929	0.00996615	3	-0.301018	0.224813	6	-0.601978	0.00820969	2	-0.470732	0.0486506	4
1137	245776_at	35.2	not assigned.unknown	At1g30260->expressed protein|	-0.598945	0.00862624	2	-0.350825	0.153461	6	-0.627268	0.00532893	1	-0.519735	0.0270549	4	-0.510602	0.0303683	5	-0.587614	0.0103358	3
1138	245781_at	35.2	not assigned.unknown	At1g45976->expressed protein|	-0.639026	0.00430432	5	-0.898049	4.24403e-07	1	-0.77316	0.000168074	2	-0.466248	0.0511372	6	-0.698727	0.00125554	3	-0.642974	0.0039988	4
1139	245906_at	35.2	not assigned.unknown	At5g11070->expressed protein|	-0.779345	0.000137608	4	-0.691628	0.00147508	6	-0.822263	2.82007e-05	1	-0.691716	0.00147218	5	-0.790445	9.4571e-05	3	-0.809923	4.62854e-05	2
1140	245913_at	35.2	not assigned.unknown	At5g19860->expressed protein| contains Pfam profile PF04398: Protein of unknown function, DUF538	-0.797398	7.39221e-05	5	-0.956095	6.04769e-10	1	-0.829376	2.08306e-05	3	-0.717208	0.000807588	6	-0.880216	1.45411e-06	2	-0.819723	3.13223e-05	4
1141	246090_at	35.2	not assigned.unknown	At5g20520->expressed protein|	-0.737078	0.000483337	5	-0.891249	6.95817e-07	1	-0.853814	6.56027e-06	2	-0.578653	0.0118716	6	-0.777626	0.000145567	3	-0.752311	0.000316105	4
1142	246196_at	35.2	not assigned.unknown	At4g37090->expressed protein|	0.822269	2.81929e-05	5	0.83746	1.45135e-05	4	0.863691	3.87276e-06	3	0.802665	6.09529e-05	6	0.901304	3.3083e-07	1	0.884086	1.13235e-06	2
1143	246506_at	35.2	not assigned.unknown	At5g16110->expressed protein| hypothetical protein T26J14.6 - Arabidopsis thaliana, EMBL:AC011915	-0.731242	0.000564531	5	-0.890935	7.11342e-07	2	-0.904748	2.51791e-07	1	-0.628887	0.0051771	6	-0.823819	2.64224e-05	3	-0.810583	4.51163e-05	4
1144	246765_at	35.2	not assigned.unknown	At5g27330->expressed protein|	0.803075	6.00307e-05	4	0.788919	9.97036e-05	5	0.864962	3.60819e-06	1	0.711763	0.000922866	6	0.812724	4.14921e-05	3	0.824856	2.52908e-05	2
1145	246767_at	35.2	not assigned.unknown	At5g27390->expressed protein| CG6949 - Drosophila melanogaster, EMBL:AE003739	0.731463	0.000561257	5	0.771605	0.000176575	4	0.900225	3.59632e-07	1	0.654989	0.00317605	6	0.784301	0.000116702	3	0.806065	5.36552e-05	2
1146	247046_at	35.2	not assigned.unknown	At5g66540->expressed protein| ; supported by full-Length cDNA gi:12057175 from (Arabidopsis thaliana)	0.80496	5.59411e-05	5	0.817515	3.42709e-05	4	0.91271	1.2851e-07	1	0.742248	0.000419816	6	0.866855	3.24304e-06	3	0.873488	2.20225e-06	2
1147	247047_at	35.2	not assigned.unknown	At5g66650->expressed protein| contains Pfam domain, PF04678: Protein of unknown function, DUF607	0.155509	0.537782	4	-0.198761	0.429138	3	-0.21868	0.383319	2	0.250643	0.315775	1	0.00743986	0.976626	6	0.0182562	0.942682	5
1148	247049_at	35.2	not assigned.unknown	At5g66440->expressed protein|	-0.290729	0.241838	4	-0.587892	0.0102909	1	-0.452768	0.0591908	2	-0.0397365	0.875603	6	-0.323987	0.189656	3	-0.246586	0.32393	5
1149	247072_at	35.2	not assigned.unknown	At5g66490->expressed protein|	-0.818873	3.24311e-05	5	-0.875707	1.9256e-06	2	-0.951508	1.31978e-09	1	-0.704275	0.00110351	6	-0.85623	5.78739e-06	4	-0.859519	4.86186e-06	3
1150	247075_at	35.2	not assigned.unknown	At5g66410->expressed protein|	0.784616	0.000115466	2	0.920008	6.54358e-08	1	0.717611	0.000799567	4	0.594638	0.00924705	6	0.763084	0.000229864	3	0.675565	0.00209106	5
1151	247077_at	35.2	not assigned.unknown	At5g66420->expressed protein|	0.808147	4.95633e-05	3	0.93992	7.0633e-09	1	0.770543	0.000182583	4	0.640216	0.0042103	6	0.81629	3.60066e-05	2	0.736383	0.000492461	5
1152	247111_at	35.2	not assigned.unknown	At5g65880->expressed protein|	0.877676	1.70555e-06	3	0.906447	2.19237e-07	1	0.869791	2.73956e-06	4	0.750814	0.000330007	6	0.881392	1.34892e-06	2	0.839174	1.34101e-05	5
1153	247241_at	35.2	not assigned.unknown	At5g64680->expressed protein|	0.515015	0.0287303	5	0.310345	0.210066	6	0.560256	0.0155951	2	0.543514	0.0197369	3	0.528179	0.0242483	4	0.578398	0.0119179	1
1154	247453_at	35.2	not assigned.unknown	At5g62440->expressed protein|	0.678862	0.00194983	5	0.691898	0.0014662	4	0.862437	4.14998e-06	1	0.604123	0.00792497	6	0.739356	0.000454415	3	0.770298	0.000183997	2
1155	247454_at	35.2	not assigned.unknown	At5g62440->expressed protein|	0.73273	0.000542811	4	0.721486	0.000725689	5	0.86456	3.69028e-06	1	0.612385	0.00690168	6	0.748617	0.000351329	3	0.768354	0.000195517	2
1156	247585_at	35.2	not assigned.unknown	At5g60680->expressed protein| contains Pfam profile PF04520: Protein of unknown function, DUF584	-0.694874	0.00137106	5	-0.903296	2.82854e-07	1	-0.871012	2.55082e-06	2	-0.636138	0.0045397	6	-0.855318	6.06938e-06	3	-0.797672	7.31946e-05	4
1157	247650_at	35.2	not assigned.unknown	At5g59960->expressed protein|	-0.692219	0.00145567	5	-0.895256	5.2206e-07	2	-0.910477	1.56161e-07	1	-0.578704	0.0118624	6	-0.807872	5.0087e-05	3	-0.782921	0.00012223	4
1158	247793_at	35.2	not assigned.unknown	At5g58650->expressed protein|	-0.699342	0.00123789	5	-0.833809	1.71263e-05	2	-0.920506	6.23494e-08	1	-0.635705	0.00457586	6	-0.81204	4.26226e-05	4	-0.825645	2.44585e-05	3
1159	247835_at	35.2	not assigned.unknown	At5g57910->expressed protein| similar to unknown protein (emb|CAB79781.1)	-0.676496	0.00205037	4	-0.920024	6.53377e-08	1	-0.747004	0.000367711	2	-0.50206	0.0337439	6	-0.719987	0.000753567	3	-0.645221	0.00383296	5
1160	247882_at	35.2	not assigned.unknown	At5g57785->expressed protein|	-0.824459	2.57196e-05	5	-0.956234	5.89842e-10	1	-0.893744	5.82615e-07	3	-0.745594	0.000382562	6	-0.906448	2.19221e-07	2	-0.862264	4.18968e-06	4
1161	247926_at	35.2	not assigned.unknown	At5g57280->expressed protein|	0.683496	0.00176476	3	0.545499	0.0192049	6	0.750674	0.00033133	1	0.593715	0.00938453	5	0.666035	0.00254751	4	0.702926	0.00113899	2
1162	248139_at	35.2	not assigned.unknown	At5g54970->expressed protein|	0.716255	0.000826859	5	0.952267	1.1662e-09	1	0.801132	6.45106e-05	2	0.575333	0.0124848	6	0.793939	8.36558e-05	3	0.719241	0.000767755	4
1163	248432_at	35.2	not assigned.unknown	At5g51390->expressed protein| similar to unknown protein (gb|AAB68039.1)	-0.643757	0.00394031	4	-0.904985	2.47012e-07	1	-0.74539	0.000384749	2	-0.476053	0.0458201	6	-0.714295	0.000867678	3	-0.635716	0.00457489	5
1164	248743_at	35.2	not assigned.unknown	At5g48240->hypothetical protein|	0.517195	0.0279468	5	0.301471	0.224081	6	0.64997	0.00350094	2	0.61261	0.00687543	3	0.583807	0.0109676	4	0.681227	0.00185349	1
1165	248762_at	35.2	not assigned.unknown	At5g47455->expressed protein|	0.855697	5.95085e-06	4	0.838289	1.39705e-05	5	0.911258	1.45967e-07	1	0.791526	9.10725e-05	6	0.885864	1.00643e-06	3	0.892118	6.54403e-07	2
1166	248969_at	35.2	not assigned.unknown	At5g45310->expressed protein|	-0.751875	0.000320106	2	-0.91129	1.4555e-07	1	-0.651615	0.00339161	4	-0.550729	0.0178574	6	-0.738969	0.00045922	3	-0.622988	0.00574786	5
1167	249076_at	35.2	not assigned.unknown	At5g43970->expressed protein|	0.710448	0.000952681	5	0.879773	1.49544e-06	1	0.843189	1.11016e-05	3	0.705691	0.00106726	6	0.857363	5.45281e-06	2	0.827982	2.21277e-05	4
1168	249167_at	35.2	not assigned.unknown	At5g42860->expressed protein|	0.657554	0.00301982	5	0.914021	1.14345e-07	1	0.785265	0.000112961	3	0.566666	0.0142054	6	0.792715	8.73507e-05	2	0.70943	0.000976283	4
1169	249233_at	35.2	not assigned.unknown	At5g42150->expressed protein|	0.789621	9.73139e-05	5	0.793138	8.60581e-05	4	0.91761	8.22395e-08	1	0.778802	0.000140081	6	0.883819	1.15237e-06	3	0.893923	5.75146e-07	2
1170	249347_at	35.2	not assigned.unknown	At5g40830->expressed protein|	0.673414	0.00218769	4	0.866297	3.3473e-06	1	0.756971	0.000275953	2	0.468949	0.0496279	6	0.699048	0.00124631	3	0.629599	0.00511152	5
1171	249377_at	35.2	not assigned.unknown	At5g40690->expressed protein|	-0.513952	0.0291183	3	-0.544093	0.0195806	2	-0.641139	0.00413852	1	-0.33554	0.173441	6	-0.472755	0.0475589	5	-0.496686	0.0360114	4
1172	249454_at	35.2	not assigned.unknown	At5g39520->expressed protein| predicted protein, Synechocystis sp., PIR:S77152	-0.28719	0.247879	4	-0.671865	0.0022595	1	-0.347498	0.157669	2	-0.0476274	0.851139	6	-0.322731	0.191479	3	-0.195351	0.437257	5
1173	249528_at	35.2	not assigned.unknown	At5g38720->expressed protein| predicted protein, Drosophila melanogaster	0.876843	1.79585e-06	4	0.862797	4.06866e-06	5	0.951262	1.37321e-09	1	0.807461	5.08805e-05	6	0.919921	6.59924e-08	3	0.926091	3.54404e-08	2
1174	249752_at	35.2	not assigned.unknown	At5g24660->expressed protein|	0.662008	0.00276355	5	0.932774	1.69646e-08	1	0.812337	4.21286e-05	3	0.621484	0.00590125	6	0.834914	1.62966e-05	2	0.760589	0.000247822	4
1175	249824_at	35.2	not assigned.unknown	At5g23380->expressed protein|	-0.653447	0.00327315	5	-0.827602	2.24935e-05	2	-0.855375	6.05137e-06	1	-0.512513	0.0296503	6	-0.730083	0.000581951	3	-0.716014	0.000831777	4
1176	249831_at	35.2	not assigned.unknown	At5g23340->expressed protein|	-0.759778	0.000253913	5	-0.908023	1.92349e-07	2	-0.942561	4.97098e-09	1	-0.697904	0.00127951	6	-0.874093	2.12366e-06	3	-0.867421	3.14019e-06	4
1177	250189_at	35.2	not assigned.unknown	At5g14410->expressed protein|	-0.722211	0.000712518	5	-0.955325	6.93313e-10	1	-0.850305	7.83958e-06	2	-0.611618	0.00699196	6	-0.829542	2.06805e-05	3	-0.768524	0.000194488	4
1178	250353_at	35.2	not assigned.unknown	At5g11630->expressed protein|	0.79339	8.52946e-05	5	0.893996	5.72121e-07	1	0.841919	1.17918e-05	3	0.672671	0.00222191	6	0.860808	4.53543e-06	2	0.797655	7.32392e-05	4
1179	250422_at	35.2	not assigned.unknown	At5g10840->protein KIAA0255 gene, Homo sapiens, EMBL:HSD444	0.701973	0.00116464	3	0.898765	4.02045e-07	1	0.663992	0.00265531	5	0.629894	0.00508449	6	0.799379	6.8793e-05	2	0.690442	0.0015147	4
1180	250461_at	35.2	not assigned.unknown	At5g10010->expressed protein|	0.63564	0.00458125	4	0.889934	7.62774e-07	1	0.654302	0.00321897	3	0.415936	0.0860208	6	0.654661	0.00319649	2	0.55321	0.0172447	5
1181	250881_at	35.2	not assigned.unknown	At5g04080->expressed protein|	-0.456653	0.0567781	2	-0.659017	0.00293358	1	-0.382488	0.117228	4	-0.287794	0.246841	6	-0.441665	0.0665081	3	-0.335145	0.173979	5
1182	251022_at	35.2	not assigned.unknown	At5g02150->expressed protein|	-0.715545	0.00084144	5	-0.945738	3.18542e-09	1	-0.801806	6.29258e-05	3	-0.5701	0.0135026	6	-0.803286	5.95615e-05	2	-0.721117	0.000732476	4
1183	251036_at	35.2	not assigned.unknown	At5g02160->expressed protein|	-0.852462	7.03024e-06	4	-0.908589	1.8342e-07	2	-0.780298	0.000133361	6	-0.833764	1.71609e-05	5	-0.936239	1.12327e-08	1	-0.855356	6.05738e-06	3
1184	251039_at	35.2	not assigned.unknown	At5g02020->expressed protein|	-0.623043	0.00574235	5	-0.902618	2.98461e-07	1	-0.806356	5.3067e-05	2	-0.487289	0.0402553	6	-0.741377	0.00042999	3	-0.673884	0.00216626	4
1185	251058_at	35.2	not assigned.unknown	At5g01790->expressed protein|	0.650711	0.00345135	5	0.81502	3.78841e-05	2	0.879803	1.49267e-06	1	0.506891	0.0318011	6	0.720035	0.000752649	4	0.727312	0.000625401	3
1186	251355_at	35.2	not assigned.unknown	At3g61100->expressed protein| contains Pfam profile PF04396: Protein of unknown function, DUF537	0.653161	0.00329141	4	0.839125	1.34402e-05	1	0.662344	0.00274496	2	0.446189	0.0634501	6	0.660496	0.00284848	3	0.56136	0.0153484	5
1187	251371_at	35.2	not assigned.unknown	At3g60360->expressed protein|	0.687974	0.00159995	1	0.50061	0.0343447	6	0.614919	0.00661019	4	0.575539	0.0124461	5	0.620894	0.00596234	3	0.62829	0.00523269	2
1188	251418_at	35.2	not assigned.unknown	At3g60440->expressed protein|	0.638466	0.00434916	5	0.938333	8.65691e-09	1	0.760301	0.00024997	3	0.528493	0.0241484	6	0.769313	0.000189761	2	0.679561	0.00192095	4
1189	251476_at	35.2	not assigned.unknown	At3g59670->expressed protein| ; expression supported by MPSS	0.870695	2.59879e-06	5	0.883681	1.16287e-06	4	0.94175	5.54688e-09	1	0.790666	9.38459e-05	6	0.916031	9.52453e-08	2	0.910979	1.49533e-07	3
1190	251611_at	35.2	not assigned.unknown	At3g57940->expressed protein| contains Pfam profile PF05127: Putative ATPase (DUF699)	0.640074	0.0042214	5	0.741759	0.000425501	2	0.856702	5.64586e-06	1	0.512391	0.0296957	6	0.681659	0.0018363	4	0.707321	0.00102677	3
1191	251685_at	35.2	not assigned.unknown	At3g56430->expressed protein| unknown protein At2g40800 - Arabidopsis thaliana, EMBL:AC007660	0.441062	0.066924	3	0.526708	0.0247199	2	0.605181	0.00778742	1	0.21775	0.385397	6	0.400677	0.0993989	5	0.404938	0.0955218	4
1192	251719_at	35.2	not assigned.unknown	At3g56140->expressed protein| At2g40400 - Arabidopsis thaliana, EMBL:AC007020	-0.704802	0.00108992	5	-0.910971	1.49643e-07	1	-0.823467	2.68157e-05	2	-0.543034	0.0198673	6	-0.777947	0.00014405	3	-0.710156	0.000959401	4
1193	251800_at	35.2	not assigned.unknown	At3g55510->expressed protein|	0.74208	0.000421759	5	0.847546	8.99013e-06	2	0.918431	7.6107e-08	1	0.628506	0.00521256	6	0.809409	4.72144e-05	3	0.808146	4.95659e-05	4
1194	252034_at	35.2	not assigned.unknown	At3g52040->expressed protein|	0.830682	1.96744e-05	5	0.895826	5.00673e-07	3	0.935694	1.20032e-08	1	0.764337	0.000221269	6	0.902579	2.9938e-07	2	0.894465	5.5304e-07	4
1195	252036_at	35.2	not assigned.unknown	At3g52070->expressed protein|	-0.533495	0.0226015	5	-0.821995	2.85168e-05	1	-0.721998	0.00071638	2	-0.415745	0.0861792	6	-0.658049	0.00299044	3	-0.590385	0.0098946	4
1196	252040_at	35.2	not assigned.unknown	At3g52060->expressed protein| contains Pfam profile PF03267: Arabidopsis protein of unknown function, DUF266	-0.661895	0.00276984	5	-0.747851	0.000359039	4	-0.895918	4.9732e-07	1	-0.650154	0.00348855	6	-0.811614	4.33384e-05	3	-0.828904	2.12624e-05	2
1197	252057_at	35.2	not assigned.unknown	At3g52480->expressed protein|	-0.44449	0.0645857	5	-0.74026	0.000443354	2	-0.797801	7.28522e-05	1	-0.329721	0.181487	6	-0.594185	0.0093143	3	-0.593628	0.00939762	4
1198	252250_at	35.2	not assigned.unknown	At3g49790->expressed protein| predicted protein, Arabidopsis thaliana	-0.590634	0.00985572	5	-0.807218	5.13549e-05	2	-0.888947	8.16638e-07	1	-0.488518	0.0396794	6	-0.723212	0.000694675	3	-0.721403	0.000727214	4
1199	252412_at	35.2	not assigned.unknown	At3g47295->expressed protein|	-0.753325	0.000306973	5	-0.870391	2.6454e-06	1	-0.795902	7.80066e-05	4	-0.734742	0.00051457	6	-0.858457	5.14563e-06	2	-0.809937	4.62612e-05	3
1200	252539_at	35.2	not assigned.unknown	At3g45730->expressed protein|	-0.585723	0.0106458	5	-0.780809	0.000131129	1	-0.772854	0.000169719	2	-0.454155	0.0583211	6	-0.656178	0.0031028	3	-0.631815	0.00491148	4
1201	252661_at	35.2	not assigned.unknown	At3g44450->expressed protein|	0.755364	0.000289286	5	0.924095	4.35811e-08	1	0.895456	5.14468e-07	2	0.664848	0.00260967	6	0.86091	4.51042e-06	3	0.828915	2.1252e-05	4
1202	252866_at	35.2	not assigned.unknown	At4g39840->expressed protein|	0.740606	0.000439173	3	0.884227	1.1219e-06	1	0.722675	0.0007042	4	0.585839	0.0106267	6	0.786703	0.000107576	2	0.68342	0.00176767	5
1203	252882_at	35.2	not assigned.unknown	At4g39675->expressed protein|	-0.503688	0.0330792	5	-0.815376	3.73503e-05	1	-0.69714	0.0013021	2	-0.304825	0.218715	6	-0.593809	0.00937052	3	-0.513835	0.0291613	4
1204	252942_at	35.2	not assigned.unknown	At4g39300->expressed protein|	0.801223	6.42957e-05	5	0.76689	0.000204595	6	0.900592	3.49606e-07	1	0.809012	4.79426e-05	4	0.880239	1.45192e-06	3	0.897725	4.34839e-07	2
1205	253022_at	35.2	not assigned.unknown	At4g38060->expressed protein|	-0.658851	0.00294329	4	-0.793961	8.35891e-05	1	-0.770492	0.000182876	2	-0.480231	0.0436866	6	-0.67573	0.0020838	3	-0.657737	0.00300891	5
1206	253049_at	35.2	not assigned.unknown	At4g37300->expressed protein|	-0.710938	0.000941482	4	-0.93331	1.59383e-08	1	-0.744941	0.000389607	2	-0.496911	0.0359143	6	-0.736928	0.000485284	3	-0.647672	0.00365852	5
1207	253305_at	35.2	not assigned.unknown	At4g33666->expressed protein|	-0.692776	0.00143757	5	-0.591262	0.00975828	6	-0.78355	0.000119682	4	-0.831394	1.90672e-05	2	-0.802417	6.15181e-05	3	-0.860572	4.59381e-06	1
1208	253519_at	35.2	not assigned.unknown	At4g31240->expressed protein|	-0.633126	0.00479621	4	-0.848946	8.38921e-06	1	-0.6341	0.00471195	3	-0.458737	0.0555152	6	-0.658056	0.00298999	2	-0.567022	0.0141311	5
1209	253647_at	35.2	not assigned.unknown	At4g29950->protein KIAA0210 gene, Homo sapiens, gb:D86965; supported by cDNA: gi_5032257_gb_AF126057.2_AF126057	-0.629725	0.00509995	5	-0.832878	1.78533e-05	2	-0.874928	2.01903e-06	1	-0.52495	0.0252931	6	-0.732459	0.000546721	4	-0.732891	0.000540509	3
1210	253687_at	35.2	not assigned.unknown	At4g29520->expressed protein|	0.865973	3.40897e-06	4	0.898019	4.25355e-07	1	0.866777	3.25755e-06	3	0.737893	0.000472818	6	0.894649	5.45683e-07	2	0.845857	9.76345e-06	5
1211	253805_at	35.2	not assigned.unknown	At4g28260->expressed protein|	-0.720893	0.00073661	5	-0.929232	2.52926e-08	1	-0.865321	3.53636e-06	2	-0.574188	0.0127022	6	-0.79497	8.06458e-05	3	-0.752873	0.00031102	4
[truncated: 158 more rows]
